# Supplementary material for: Selectivity profiling of BCRP versus P-gp inhibition: from automated collection of polypharmacology data to multi-label learning
Source: J Cheminform. 2016 Feb 4;8:7. doi: 10.1186/s13321-016-0121-y (PMC4743411; doi:10.1186/s13321-016-0121-y)
Supplement: Supplementary file 2 — 10.1186/s13321-016-0121-y The dense dataset (161 compounds) with the label-powerset transformation of the classes. [file 13321_2016_121_MOESM2_ESM.sdf]

Row53
  MOE2013           3D

 40 41  0  0  1  0  0  0  0  0999 V2000
    3.4770   -2.0020    0.0000 O   0  0  0  0  0  0  0  0  0  0  0  0
    5.7780   -3.3020    0.0000 O   0  0  0  0  0  0  0  0  0  0  0  0
    8.0490   -2.0020    0.0000 N   0  0  3  0  0  0  0  0  0  0  0  0
    2.3110   -4.0140    0.0000 C   0  0  0  0  0  0  0  0  0  0  0  0
    3.4770   -3.3430    0.0000 C   0  0  0  0  0  0  0  0  0  0  0  0
    2.3110   -5.3450    0.0000 C   0  0  0  0  0  0  0  0  0  0  0  0
    1.1560   -3.3430    0.0000 C   0  0  0  0  0  0  0  0  0  0  0  0
    4.6330   -4.0140    0.0000 C   0  0  0  0  0  0  0  0  0  0  0  0
    3.4770   -6.0160    0.0000 C   0  0  0  0  0  0  0  0  0  0  0  0
    1.1560   -6.0160    0.0000 C   0  0  0  0  0  0  0  0  0  0  0  0
    4.6330   -5.3450    0.0000 C   0  0  0  0  0  0  0  0  0  0  0  0
    0.0000   -4.0140    0.0000 C   0  0  0  0  0  0  0  0  0  0  0  0
    0.0000   -5.3450    0.0000 C   0  0  0  0  0  0  0  0  0  0  0  0
    4.6330   -1.3310    0.0000 C   0  0  0  0  0  0  0  0  0  0  0  0
    5.7780   -1.9920    0.0000 C   0  0  1  0  0  0  0  0  0  0  0  0
    6.9140   -1.3410    0.0000 C   0  0  0  0  0  0  0  0  0  0  0  0
    9.1840   -1.3410    0.0000 C   0  0  0  0  0  0  0  0  0  0  0  0
   10.3190   -2.0020    0.0000 C   0  0  0  0  0  0  0  0  0  0  0  0
    9.1840    0.0000    0.0000 C   0  0  0  0  0  0  0  0  0  0  0  0
    6.6930   -3.5920    0.0000 H   0  0  0  0  0  0  0  0  0  0  0  0
    8.0490   -2.5850   -0.8250 H   0  0  0  0  0  0  0  0  0  0  0  0
    1.1560   -2.2630    0.0000 H   0  0  0  0  0  0  0  0  0  0  0  0
    5.5690   -3.4750    0.0000 H   0  0  0  0  0  0  0  0  0  0  0  0
    3.4790   -7.0960    0.0000 H   0  0  0  0  0  0  0  0  0  0  0  0
    1.1560   -7.0960    0.0000 H   0  0  0  0  0  0  0  0  0  0  0  0
    5.5690   -5.8840    0.0000 H   0  0  0  0  0  0  0  0  0  0  0  0
   -0.9360   -3.4750    0.0000 H   0  0  0  0  0  0  0  0  0  0  0  0
   -0.9360   -5.8840    0.0000 H   0  0  0  0  0  0  0  0  0  0  0  0
    4.6320   -0.7020   -0.8900 H   0  0  0  0  0  0  0  0  0  0  0  0
    4.6320   -0.7020    0.8900 H   0  0  0  0  0  0  0  0  0  0  0  0
    5.7780   -1.9920   -1.0900 H   0  0  0  0  0  0  0  0  0  0  0  0
    6.9160   -0.7120    0.8900 H   0  0  0  0  0  0  0  0  0  0  0  0
    6.9160   -0.7120   -0.8900 H   0  0  0  0  0  0  0  0  0  0  0  0
    9.1840   -1.3410   -1.0900 H   0  0  0  0  0  0  0  0  0  0  0  0
   10.6330   -2.1850    1.0280 H   0  0  0  0  0  0  0  0  0  0  0  0
   11.0810   -1.4160   -0.5140 H   0  0  0  0  0  0  0  0  0  0  0  0
   10.1850   -2.9540   -0.5140 H   0  0  0  0  0  0  0  0  0  0  0  0
    9.1840    0.3630    1.0280 H   0  0  0  0  0  0  0  0  0  0  0  0
    8.2940    0.3630   -0.5140 H   0  0  0  0  0  0  0  0  0  0  0  0
   10.0740    0.3630   -0.5140 H   0  0  0  0  0  0  0  0  0  0  0  0
  1  5  1  0  0  0  0
  1 14  1  0  0  0  0
  2 15  1  0  0  0  0
  2 20  1  0  0  0  0
  3 16  1  0  0  0  0
  3 17  1  0  0  0  0
  3 21  1  0  0  0  0
  4  5  1  0  0  0  0
  4  6  1  0  0  0  0
  4  7  2  0  0  0  0
  5  8  2  0  0  0  0
  6  9  1  0  0  0  0
  6 10  2  0  0  0  0
  7 12  1  0  0  0  0
  7 22  1  0  0  0  0
  8 11  1  0  0  0  0
  8 23  1  0  0  0  0
  9 11  2  0  0  0  0
  9 24  1  0  0  0  0
 10 13  1  0  0  0  0
 10 25  1  0  0  0  0
 11 26  1  0  0  0  0
 12 13  2  0  0  0  0
 12 27  1  0  0  0  0
 13 28  1  0  0  0  0
 14 15  1  0  0  0  0
 14 29  1  0  0  0  0
 14 30  1  0  0  0  0
 15 16  1  0  0  0  0
 15 31  1  0  0  0  0
 16 32  1  0  0  0  0
 16 33  1  0  0  0  0
 17 18  1  0  0  0  0
 17 19  1  0  0  0  0
 17 34  1  0  0  0  0
 18 35  1  0  0  0  0
 18 36  1  0  0  0  0
 18 37  1  0  0  0  0
 19 38  1  0  0  0  0
 19 39  1  0  0  0  0
 19 40  1  0  0  0  0
M  END
>  <StdInChI>
InChI=1S/C16H21NO2/c1-12(2)17-10-14(18)11-19-16-9-5-7-13-6-3-4-8-15(13)16/h3-9,12,14,17-18H,10-11H2,1-2H3/t14-/m1/s1

>  <StdInChIKey>
AQHHHDLHHXJYJD-CQSZACIVSA-N

>  <SMILES>
O(C[C@@H](CNC(C)C)O)C1=CC=CC2=CC=CC=C12

>  <CSID>
19877

>  <P-glycoprotein 1+CHEMBL Compound_ID (Concatenate)>
CHEMBL275742

>  <BCPR>
0

>  <Pgp>
0

>  <Class>
0

$$$$
Row56
  MOE2013           3D

 33 33  0  0  0  0  0  0  0  0999 V2000
    1.9750   -8.0870    0.0000 S   0  0  0  0  0  0  0  0  0  0  0  0
    1.0810  -12.4230    0.0000 N   0  0  0  0  0  0  0  0  0  0  0  0
    3.0060   -4.7210    0.0000 N   0  0  0  0  0  0  0  0  0  0  0  0
    0.4100  -10.3730    0.0000 N   0  0  0  0  0  0  0  0  0  0  0  0
    3.2420   -2.4350    0.0000 N   0  0  0  0  0  0  0  0  0  0  0  0
    1.1430   -3.3660    0.0000 N   0  0  0  0  0  0  0  0  0  0  0  0
    2.1620    0.0000    0.0000 N   0  0  0  0  0  0  0  0  0  0  0  0
    1.7390  -10.3730    0.0000 C   0  0  0  0  0  0  0  0  0  0  0  0
    2.5220   -9.3040    0.0000 C   0  0  0  0  0  0  0  0  0  0  0  0
    2.7580   -7.0060    0.0000 C   0  0  0  0  0  0  0  0  0  0  0  0
    2.2240   -5.8010    0.0000 C   0  0  0  0  0  0  0  0  0  0  0  0
    2.1490  -11.6400    0.0000 C   0  0  0  0  0  0  0  0  0  0  0  0
    3.4160  -12.0500    0.0000 C   0  0  0  0  0  0  0  0  0  0  0  0
    0.0000  -11.6400    0.0000 C   0  0  0  0  0  0  0  0  0  0  0  0
    2.4600   -3.5030    0.0000 C   0  0  0  0  0  0  0  0  0  0  0  0
    0.5960   -2.1490    0.0000 C   0  0  0  0  0  0  0  0  0  0  0  0
    2.7080   -1.2170    0.0000 C   0  0  0  0  0  0  0  0  0  0  0  0
    1.0840  -13.4330    0.0000 H   0  0  0  0  0  0  0  0  0  0  0  0
    4.0110   -4.8240    0.0000 H   0  0  0  0  0  0  0  0  0  0  0  0
    4.2460   -2.5450    0.0000 H   0  0  0  0  0  0  0  0  0  0  0  0
    3.1480   -9.3700   -0.8900 H   0  0  0  0  0  0  0  0  0  0  0  0
    3.1480   -9.3700    0.8900 H   0  0  0  0  0  0  0  0  0  0  0  0
    3.3840   -7.0720    0.8900 H   0  0  0  0  0  0  0  0  0  0  0  0
    3.3840   -7.0720   -0.8900 H   0  0  0  0  0  0  0  0  0  0  0  0
    1.5980   -5.7350    0.8900 H   0  0  0  0  0  0  0  0  0  0  0  0
    1.5980   -5.7350   -0.8900 H   0  0  0  0  0  0  0  0  0  0  0  0
    4.0780  -11.1840    0.0000 H   0  0  0  0  0  0  0  0  0  0  0  0
    3.6030  -12.6510   -0.8900 H   0  0  0  0  0  0  0  0  0  0  0  0
    3.6030  -12.6510    0.8900 H   0  0  0  0  0  0  0  0  0  0  0  0
   -1.0270  -11.9750    0.0000 H   0  0  0  0  0  0  0  0  0  0  0  0
   -0.4900   -2.2390    0.0000 H   0  0  0  0  0  0  0  0  0  0  0  0
    0.9160   -1.6070   -0.8900 H   0  0  0  0  0  0  0  0  0  0  0  0
    0.9160   -1.6070    0.8900 H   0  0  0  0  0  0  0  0  0  0  0  0
  1  9  1  0  0  0  0
  1 10  1  0  0  0  0
  2 12  1  0  0  0  0
  2 14  1  0  0  0  0
  2 18  1  0  0  0  0
  3 11  1  0  0  0  0
  3 15  1  0  0  0  0
  3 19  1  0  0  0  0
  4  8  1  0  0  0  0
  4 14  2  0  0  0  0
  5 15  1  0  0  0  0
  5 17  1  0  0  0  0
  5 20  1  0  0  0  0
  6 15  2  0  0  0  0
  6 16  1  0  0  0  0
  7 17  3  0  0  0  0
  8  9  1  0  0  0  0
  8 12  2  0  0  0  0
  9 21  1  0  0  0  0
  9 22  1  0  0  0  0
 10 11  1  0  0  0  0
 10 23  1  0  0  0  0
 10 24  1  0  0  0  0
 11 25  1  0  0  0  0
 11 26  1  0  0  0  0
 12 13  1  0  0  0  0
 13 27  1  0  0  0  0
 13 28  1  0  0  0  0
 13 29  1  0  0  0  0
 14 30  1  0  0  0  0
 16 31  1  0  0  0  0
 16 32  1  0  0  0  0
 16 33  1  0  0  0  0
M  END
>  <StdInChI>
InChI=1S/C10H16N6S/c1-8-9(16-7-15-8)5-17-4-3-13-10(12-2)14-6-11/h7H,3-5H2,1-2H3,(H,15,16)(H2,12,13,14)

>  <StdInChIKey>
AQIXAKUUQRKLND-UHFFFAOYSA-N

>  <SMILES>
S(CCN/C(=N/C)/NC#N)CC1=C(C)NC=N1

>  <CSID>
2654

>  <P-glycoprotein 1+CHEMBL Compound_ID (Concatenate)>
CHEMBL30, CHEMBL30, CHEMBL30

>  <BCPR>
0

>  <Pgp>
0

>  <Class>
0

$$$$
Row78
  MOE2013           3D

103105  0  0  1  0  0  0  0  0999 V2000
    0.0000   -8.2560    0.0000 C   0  0  0  0  0  0  0  0  0  0  0  0
    1.1570   -8.9030    0.0000 O   0  0  0  0  0  0  0  0  0  0  0  0
    2.3140   -8.2560    0.0000 C   0  0  0  0  0  0  0  0  0  0  0  0
    2.3140   -6.9220    0.0000 O   0  0  0  0  0  0  0  0  0  0  0  0
    3.4510   -8.9030    0.0000 N   0  0  0  0  0  0  0  0  0  0  0  0
    4.6080   -8.2560    0.0000 C   0  0  1  0  0  0  0  0  0  0  0  0
    4.6080   -6.9220    0.0000 C   0  0  0  0  0  0  0  0  0  0  0  0
    3.4510   -6.2550    0.0000 C   0  0  0  0  0  0  0  0  0  0  0  0
    5.7650   -6.2550    0.0000 C   0  0  0  0  0  0  0  0  0  0  0  0
    4.6080   -5.5890    0.0000 C   0  0  0  0  0  0  0  0  0  0  0  0
    5.7650   -8.9030    0.0000 C   0  0  0  0  0  0  0  0  0  0  0  0
    5.7650  -10.2360    0.0000 O   0  0  0  0  0  0  0  0  0  0  0  0
    6.9220   -8.2560    0.0000 N   0  0  0  0  0  0  0  0  0  0  0  0
    8.0790   -8.9030    0.0000 C   0  0  1  0  0  0  0  0  0  0  0  0
    8.0790  -10.2360    0.0000 C   0  0  0  0  0  0  0  0  0  0  0  0
    6.9220  -10.9030    0.0000 C   0  0  0  0  0  0  0  0  0  0  0  0
    7.5890  -12.0600    0.0000 C   0  0  0  0  0  0  0  0  0  0  0  0
    5.5890  -10.9030    0.0000 C   0  0  0  0  0  0  0  0  0  0  0  0
    4.9220  -12.0600    0.0000 C   0  0  0  0  0  0  0  0  0  0  0  0
    5.5890  -13.2170    0.0000 C   0  0  0  0  0  0  0  0  0  0  0  0
    6.9220  -13.2170    0.0000 C   0  0  0  0  0  0  0  0  0  0  0  0
    9.2360   -8.2560    0.0000 C   0  0  1  0  0  0  0  0  0  0  0  0
    9.2360   -6.9220    0.0000 O   0  0  0  0  0  0  0  0  0  0  0  0
   10.3730   -8.9030    0.0000 C   0  0  0  0  0  0  0  0  0  0  0  0
   11.5300   -8.2560    0.0000 N   0  0  3  0  0  0  0  0  0  0  0  0
   11.5300   -6.9220    0.0000 C   0  0  0  0  0  0  0  0  0  0  0  0
   12.1970   -5.7650    0.0000 C   0  0  0  0  0  0  0  0  0  0  0  0
   14.1970   -4.6080    0.0000 C   0  0  0  0  0  0  0  0  0  0  0  0
   13.5300   -3.4510    0.0000 C   0  0  0  0  0  0  0  0  0  0  0  0
   12.1970   -3.4510    0.0000 C   0  0  0  0  0  0  0  0  0  0  0  0
   11.5300   -4.6080    0.0000 C   0  0  0  0  0  0  0  0  0  0  0  0
   13.5300   -5.7650    0.0000 C   0  0  0  0  0  0  0  0  0  0  0  0
   14.1970   -2.2940    0.0000 C   0  0  0  0  0  0  0  0  0  0  0  0
   16.1970   -1.1370    0.0000 C   0  0  0  0  0  0  0  0  0  0  0  0
   15.5310    0.0000    0.0000 C   0  0  0  0  0  0  0  0  0  0  0  0
   14.1970    0.0000    0.0000 C   0  0  0  0  0  0  0  0  0  0  0  0
   15.5310   -2.2940    0.0000 C   0  0  0  0  0  0  0  0  0  0  0  0
   13.5300   -1.1370    0.0000 N   0  0  0  0  0  0  0  0  0  0  0  0
   12.6870   -8.9030    0.0000 N   0  0  0  0  0  0  0  0  0  0  0  0
   13.8440   -8.2560    0.0000 C   0  0  0  0  0  0  0  0  0  0  0  0
   13.8440   -6.9220    0.0000 O   0  0  0  0  0  0  0  0  0  0  0  0
   15.0010   -8.9030    0.0000 C   0  0  2  0  0  0  0  0  0  0  0  0
   17.2960   -8.9030    0.0000 C   0  0  0  0  0  0  0  0  0  0  0  0
   15.0010  -10.2360    0.0000 C   0  0  0  0  0  0  0  0  0  0  0  0
   13.8440  -10.9030    0.0000 C   0  0  0  0  0  0  0  0  0  0  0  0
   16.1580  -10.9030    0.0000 C   0  0  0  0  0  0  0  0  0  0  0  0
   15.0010  -11.5700    0.0000 C   0  0  0  0  0  0  0  0  0  0  0  0
   16.1580   -8.2560    0.0000 N   0  0  0  0  0  0  0  0  0  0  0  0
   17.2960  -10.2360    0.0000 O   0  0  0  0  0  0  0  0  0  0  0  0
   18.4520   -8.2560    0.0000 O   0  0  0  0  0  0  0  0  0  0  0  0
   19.6090   -8.9030    0.0000 C   0  0  0  0  0  0  0  0  0  0  0  0
   -0.8190   -8.9760    0.0000 H   0  0  0  0  0  0  0  0  0  0  0  0
   -0.0660   -7.6300   -0.8900 H   0  0  0  0  0  0  0  0  0  0  0  0
   -0.0660   -7.6300    0.8900 H   0  0  0  0  0  0  0  0  0  0  0  0
    3.4470   -9.9130    0.0000 H   0  0  0  0  0  0  0  0  0  0  0  0
    4.6080   -8.2560   -1.0900 H   0  0  0  0  0  0  0  0  0  0  0  0
    3.6500   -5.1830    0.0000 H   0  0  0  0  0  0  0  0  0  0  0  0
    2.8800   -6.5190    0.8900 H   0  0  0  0  0  0  0  0  0  0  0  0
    2.8800   -6.5190   -0.8900 H   0  0  0  0  0  0  0  0  0  0  0  0
    5.5660   -5.1830    0.0000 H   0  0  0  0  0  0  0  0  0  0  0  0
    6.3360   -6.5190   -0.8900 H   0  0  0  0  0  0  0  0  0  0  0  0
    6.3360   -6.5190    0.8900 H   0  0  0  0  0  0  0  0  0  0  0  0
    5.3350   -5.2260    0.7270 H   0  0  0  0  0  0  0  0  0  0  0  0
    3.6150   -5.2260    0.2660 H   0  0  0  0  0  0  0  0  0  0  0  0
    4.8740   -5.2260   -0.9930 H   0  0  0  0  0  0  0  0  0  0  0  0
    6.9220   -7.2460    0.0000 H   0  0  0  0  0  0  0  0  0  0  0  0
    8.0790   -8.9030    1.0900 H   0  0  0  0  0  0  0  0  0  0  0  0
    8.6240  -10.5510   -0.8900 H   0  0  0  0  0  0  0  0  0  0  0  0
    8.6240  -10.5510    0.8900 H   0  0  0  0  0  0  0  0  0  0  0  0
    8.6690  -12.0600    0.0000 H   0  0  0  0  0  0  0  0  0  0  0  0
    5.0490   -9.9680    0.0000 H   0  0  0  0  0  0  0  0  0  0  0  0
    3.8420  -12.0600    0.0000 H   0  0  0  0  0  0  0  0  0  0  0  0
    5.0490  -14.1520    0.0000 H   0  0  0  0  0  0  0  0  0  0  0  0
    7.4620  -14.1520    0.0000 H   0  0  0  0  0  0  0  0  0  0  0  0
    9.2360   -8.2560   -1.0900 H   0  0  0  0  0  0  0  0  0  0  0  0
    9.2360   -6.6320    0.9150 H   0  0  0  0  0  0  0  0  0  0  0  0
   10.3710   -9.5320   -0.8900 H   0  0  0  0  0  0  0  0  0  0  0  0
   10.3710   -9.5320    0.8900 H   0  0  0  0  0  0  0  0  0  0  0  0
   10.9220   -6.7590   -0.8900 H   0  0  0  0  0  0  0  0  0  0  0  0
   10.9220   -6.7590    0.8900 H   0  0  0  0  0  0  0  0  0  0  0  0
   15.2770   -4.6080    0.0000 H   0  0  0  0  0  0  0  0  0  0  0  0
   11.6570   -2.5160    0.0000 H   0  0  0  0  0  0  0  0  0  0  0  0
   10.4500   -4.6080    0.0000 H   0  0  0  0  0  0  0  0  0  0  0  0
   14.0700   -6.7000    0.0000 H   0  0  0  0  0  0  0  0  0  0  0  0
   17.2770   -1.1330    0.0000 H   0  0  0  0  0  0  0  0  0  0  0  0
   16.0680    0.9370    0.0000 H   0  0  0  0  0  0  0  0  0  0  0  0
   13.6600    0.9370    0.0000 H   0  0  0  0  0  0  0  0  0  0  0  0
   16.0720   -3.2290    0.0000 H   0  0  0  0  0  0  0  0  0  0  0  0
   12.6870   -9.9130    0.0000 H   0  0  0  0  0  0  0  0  0  0  0  0
   15.0010   -8.9030   -1.0900 H   0  0  0  0  0  0  0  0  0  0  0  0
   14.0430  -11.9750    0.0000 H   0  0  0  0  0  0  0  0  0  0  0  0
   13.2730  -10.6390   -0.8900 H   0  0  0  0  0  0  0  0  0  0  0  0
   13.2730  -10.6390    0.8900 H   0  0  0  0  0  0  0  0  0  0  0  0
   15.9590  -11.9750    0.0000 H   0  0  0  0  0  0  0  0  0  0  0  0
   16.7290  -10.6390    0.8900 H   0  0  0  0  0  0  0  0  0  0  0  0
   16.7290  -10.6390   -0.8900 H   0  0  0  0  0  0  0  0  0  0  0  0
   15.7280  -11.9330    0.7270 H   0  0  0  0  0  0  0  0  0  0  0  0
   15.2670  -11.9330   -0.9930 H   0  0  0  0  0  0  0  0  0  0  0  0
   14.0080  -11.9330    0.2660 H   0  0  0  0  0  0  0  0  0  0  0  0
   16.1620   -7.2460    0.0000 H   0  0  0  0  0  0  0  0  0  0  0  0
   20.4280   -8.1830    0.0000 H   0  0  0  0  0  0  0  0  0  0  0  0
   19.6750   -9.5290   -0.8900 H   0  0  0  0  0  0  0  0  0  0  0  0
   19.6750   -9.5290    0.8900 H   0  0  0  0  0  0  0  0  0  0  0  0
  1  2  1  0  0  0  0
  1 52  1  0  0  0  0
  1 53  1  0  0  0  0
  1 54  1  0  0  0  0
  2  3  1  0  0  0  0
  3  4  2  0  0  0  0
  3  5  1  0  0  0  0
  5  6  1  0  0  0  0
  5 55  1  0  0  0  0
  6  7  1  0  0  0  0
  6 11  1  0  0  0  0
  6 56  1  0  0  0  0
  7  8  1  0  0  0  0
  7  9  1  0  0  0  0
  7 10  1  0  0  0  0
  8 57  1  0  0  0  0
  8 58  1  0  0  0  0
  8 59  1  0  0  0  0
  9 60  1  0  0  0  0
  9 61  1  0  0  0  0
  9 62  1  0  0  0  0
 10 63  1  0  0  0  0
 10 64  1  0  0  0  0
 10 65  1  0  0  0  0
 11 12  2  0  0  0  0
 11 13  1  0  0  0  0
 13 14  1  0  0  0  0
 13 66  1  0  0  0  0
 14 15  1  0  0  0  0
 14 22  1  0  0  0  0
 14 67  1  0  0  0  0
 15 16  1  0  0  0  0
 15 68  1  0  0  0  0
 15 69  1  0  0  0  0
 16 17  2  0  0  0  0
 16 18  1  0  0  0  0
 17 21  1  0  0  0  0
 17 70  1  0  0  0  0
 18 19  2  0  0  0  0
 18 71  1  0  0  0  0
 19 20  1  0  0  0  0
 19 72  1  0  0  0  0
 20 21  2  0  0  0  0
 20 73  1  0  0  0  0
 21 74  1  0  0  0  0
 22 23  1  0  0  0  0
 22 24  1  0  0  0  0
 22 75  1  0  0  0  0
 23 76  1  0  0  0  0
 24 25  1  0  0  0  0
 24 77  1  0  0  0  0
 24 78  1  0  0  0  0
 25 26  1  0  0  0  0
 25 39  1  0  0  0  0
 26 27  1  0  0  0  0
 26 79  1  0  0  0  0
 26 80  1  0  0  0  0
 27 31  1  0  0  0  0
 27 32  2  0  0  0  0
 28 29  2  0  0  0  0
 28 32  1  0  0  0  0
 28 81  1  0  0  0  0
 29 30  1  0  0  0  0
 29 33  1  0  0  0  0
 30 31  2  0  0  0  0
 30 82  1  0  0  0  0
 31 83  1  0  0  0  0
 32 84  1  0  0  0  0
 33 37  2  0  0  0  0
 33 38  1  0  0  0  0
 34 35  2  0  0  0  0
 34 37  1  0  0  0  0
 34 85  1  0  0  0  0
 35 36  1  0  0  0  0
 35 86  1  0  0  0  0
 36 38  2  0  0  0  0
 36 87  1  0  0  0  0
 37 88  1  0  0  0  0
 39 40  1  0  0  0  0
 39 89  1  0  0  0  0
 40 41  2  0  0  0  0
 40 42  1  0  0  0  0
 42 44  1  0  0  0  0
 42 48  1  0  0  0  0
 42 90  1  0  0  0  0
 43 48  1  0  0  0  0
 43 49  2  0  0  0  0
 43 50  1  0  0  0  0
 44 45  1  0  0  0  0
 44 46  1  0  0  0  0
 44 47  1  0  0  0  0
 45 91  1  0  0  0  0
 45 92  1  0  0  0  0
 45 93  1  0  0  0  0
 46 94  1  0  0  0  0
 46 95  1  0  0  0  0
 46 96  1  0  0  0  0
 47 97  1  0  0  0  0
 47 98  1  0  0  0  0
 47 99  1  0  0  0  0
 48100  1  0  0  0  0
 50 51  1  0  0  0  0
 51101  1  0  0  0  0
 51102  1  0  0  0  0
 51103  1  0  0  0  0
M  END
>  <StdInChI>
InChI=1S/C38H52N6O7/c1-37(2,3)31(41-35(48)50-7)33(46)40-29(22-25-14-10-9-11-15-25)30(45)24-44(43-34(47)32(38(4,5)6)42-36(49)51-8)23-26-17-19-27(20-18-26)28-16-12-13-21-39-28/h9-21,29-32,45H,22-24H2,1-8H3,(H,40,46)(H,41,48)(H,42,49)(H,43,47)/t29-,30-,31+,32+/m0/s1

>  <StdInChIKey>
AXRYRYVKAWYZBR-GASGPIRDSA-N

>  <SMILES>
COC(=O)N[C@@H](C(C)(C)C)C(=O)N[C@@H](CC1=CC=CC=C1)[C@@H](O)CN(CC1=CC=C(C2=CC=CC=N2)C=C1)NC(=O)[C@H](C(C)(C)C)NC(=O)OC

>  <CSID>
130642

>  <P-glycoprotein 1+CHEMBL Compound_ID (Concatenate)>
CHEMBL1163

>  <BCPR>
0

>  <Pgp>
0

>  <Class>
0

$$$$
Row169
  MOE2013           3D

 92 96  0  0  1  0  0  0  0  0999 V2000
    1.1470   -1.9980    0.0000 C   0  0  0  0  0  0  0  0  0  0  0  0
    0.0000   -2.6580    0.0000 C   0  0  0  0  0  0  0  0  0  0  0  0
    0.0000   -3.9790    0.0000 C   0  0  0  0  0  0  0  0  0  0  0  0
    2.3110   -3.9790    0.0000 C   0  0  0  0  0  0  0  0  0  0  0  0
    1.1470   -4.6560    0.0000 N   0  0  0  0  0  0  0  0  0  0  0  0
    2.3110   -2.6580    0.0000 C   0  0  0  0  0  0  0  0  0  0  0  0
    3.4580   -1.9980    0.0000 C   0  0  0  0  0  0  0  0  0  0  0  0
    5.7510   -1.9980    0.0000 C   0  0  0  0  0  0  0  0  0  0  0  0
    4.6040   -3.9790    0.0000 C   0  0  0  0  0  0  0  0  0  0  0  0
    6.9150   -2.6580    0.0000 C   0  0  0  0  0  0  0  0  0  0  0  0
    4.6040   -2.6580    0.0000 N   0  0  3  0  0  0  0  0  0  0  0  0
    5.7510   -4.6560    0.0000 C   0  0  1  0  0  0  0  0  0  0  0  0
    4.6040   -6.6550    0.0000 O   0  0  0  0  0  0  0  0  0  0  0  0
    5.7510   -5.9770    0.0000 C   0  0  0  0  0  0  0  0  0  0  0  0
    6.9150   -6.6550    0.0000 N   0  0  0  0  0  0  0  0  0  0  0  0
    8.0620   -8.6350    0.0000 C   0  0  0  0  0  0  0  0  0  0  0  0
    5.7510   -8.6350    0.0000 C   0  0  0  0  0  0  0  0  0  0  0  0
    6.9150   -7.9750    0.0000 C   0  0  0  0  0  0  0  0  0  0  0  0
    7.2450   -9.2610    0.0000 C   0  0  0  0  0  0  0  0  0  0  0  0
    6.9150   -3.9790    0.0000 N   0  0  3  0  0  0  0  0  0  0  0  0
    8.0620   -4.6560    0.0000 C   0  0  0  0  0  0  0  0  0  0  0  0
   10.3550   -4.6560    0.0000 C   0  0  0  0  0  0  0  0  0  0  0  0
   13.8130   -3.9790    0.0000 N   0  0  0  0  0  0  0  0  0  0  0  0
   12.6660   -4.6560    0.0000 C   0  0  0  0  0  0  0  0  0  0  0  0
   12.6660   -5.9770    0.0000 O   0  0  0  0  0  0  0  0  0  0  0  0
   11.5200   -3.9790    0.0000 C   0  0  2  0  0  0  0  0  0  0  0  0
   11.5200   -2.6580    0.0000 C   0  0  0  0  0  0  0  0  0  0  0  0
   12.6660   -1.9980    0.0000 C   0  0  0  0  0  0  0  0  0  0  0  0
   13.8130    0.0000    0.0000 C   0  0  0  0  0  0  0  0  0  0  0  0
   12.6660   -0.6600    0.0000 C   0  0  0  0  0  0  0  0  0  0  0  0
   13.8130   -2.6580    0.0000 C   0  0  0  0  0  0  0  0  0  0  0  0
   14.9770   -1.9980    0.0000 C   0  0  0  0  0  0  0  0  0  0  0  0
   14.9770   -0.6600    0.0000 C   0  0  0  0  0  0  0  0  0  0  0  0
    9.2090   -3.9790    0.0000 C   0  0  2  0  0  0  0  0  0  0  0  0
   14.9770   -4.6560    0.0000 C   0  0  1  0  0  0  0  0  0  0  0  0
   15.3770   -5.9250    0.0000 C   0  0  0  0  0  0  0  0  0  0  0  0
   16.7150   -5.9250    0.0000 C   0  0  0  0  0  0  0  0  0  0  0  0
   14.7160   -7.0720    0.0000 C   0  0  0  0  0  0  0  0  0  0  0  0
   15.3770   -8.2180    0.0000 C   0  0  0  0  0  0  0  0  0  0  0  0
   16.7150   -8.2180    0.0000 C   0  0  0  0  0  0  0  0  0  0  0  0
   17.3750   -7.0720    0.0000 C   0  0  0  0  0  0  0  0  0  0  0  0
    9.2090   -2.6580    0.0000 O   0  0  0  0  0  0  0  0  0  0  0  0
   17.1140   -4.6560    0.0000 C   0  0  0  0  0  0  0  0  0  0  0  0
   16.0370   -3.8750    0.0000 C   0  0  1  0  0  0  0  0  0  0  0  0
   16.0370   -2.5370    0.0000 O   0  0  0  0  0  0  0  0  0  0  0  0
    1.1440   -0.9180    0.0000 H   0  0  0  0  0  0  0  0  0  0  0  0
   -0.9350   -2.1170    0.0000 H   0  0  0  0  0  0  0  0  0  0  0  0
   -0.9380   -4.5140    0.0000 H   0  0  0  0  0  0  0  0  0  0  0  0
    3.2470   -4.5180    0.0000 H   0  0  0  0  0  0  0  0  0  0  0  0
    3.4580   -1.3690    0.8900 H   0  0  0  0  0  0  0  0  0  0  0  0
    3.4580   -1.3690   -0.8900 H   0  0  0  0  0  0  0  0  0  0  0  0
    5.7490   -1.3690   -0.8900 H   0  0  0  0  0  0  0  0  0  0  0  0
    5.7490   -1.3690    0.8900 H   0  0  0  0  0  0  0  0  0  0  0  0
    4.0570   -4.2910    0.8900 H   0  0  0  0  0  0  0  0  0  0  0  0
    4.0570   -4.2910   -0.8900 H   0  0  0  0  0  0  0  0  0  0  0  0
    7.4590   -2.3410    0.8900 H   0  0  0  0  0  0  0  0  0  0  0  0
    7.4590   -2.3410   -0.8900 H   0  0  0  0  0  0  0  0  0  0  0  0
    5.7510   -4.6560    1.0900 H   0  0  0  0  0  0  0  0  0  0  0  0
    7.7910   -6.1520    0.0000 H   0  0  0  0  0  0  0  0  0  0  0  0
    7.8640   -9.7070    0.0000 H   0  0  0  0  0  0  0  0  0  0  0  0
    8.6330   -8.3710    0.8900 H   0  0  0  0  0  0  0  0  0  0  0  0
    8.6330   -8.3710   -0.8900 H   0  0  0  0  0  0  0  0  0  0  0  0
    5.9420   -9.7080    0.0000 H   0  0  0  0  0  0  0  0  0  0  0  0
    5.1810   -8.3670   -0.8900 H   0  0  0  0  0  0  0  0  0  0  0  0
    5.1810   -8.3670    0.8900 H   0  0  0  0  0  0  0  0  0  0  0  0
    6.3400   -9.8680    0.0000 H   0  0  0  0  0  0  0  0  0  0  0  0
    7.8330   -9.4850    0.8900 H   0  0  0  0  0  0  0  0  0  0  0  0
    7.8330   -9.4850   -0.8900 H   0  0  0  0  0  0  0  0  0  0  0  0
    8.0620   -5.2850    0.8900 H   0  0  0  0  0  0  0  0  0  0  0  0
    8.0620   -5.2850   -0.8900 H   0  0  0  0  0  0  0  0  0  0  0  0
   10.3530   -5.2850    0.8900 H   0  0  0  0  0  0  0  0  0  0  0  0
   10.3530   -5.2850   -0.8900 H   0  0  0  0  0  0  0  0  0  0  0  0
   13.8100   -2.9690    0.0000 H   0  0  0  0  0  0  0  0  0  0  0  0
   11.5200   -3.9790   -1.0900 H   0  0  0  0  0  0  0  0  0  0  0  0
   10.9750   -2.3430    0.8900 H   0  0  0  0  0  0  0  0  0  0  0  0
   10.9750   -2.3430   -0.8900 H   0  0  0  0  0  0  0  0  0  0  0  0
   13.8100    1.0800    0.0000 H   0  0  0  0  0  0  0  0  0  0  0  0
   11.7310   -0.1190    0.0000 H   0  0  0  0  0  0  0  0  0  0  0  0
   13.8100   -3.7380    0.0000 H   0  0  0  0  0  0  0  0  0  0  0  0
   15.9100   -2.5420    0.0000 H   0  0  0  0  0  0  0  0  0  0  0  0
   15.9100   -0.1160    0.0000 H   0  0  0  0  0  0  0  0  0  0  0  0
    9.2090   -3.9790   -1.0900 H   0  0  0  0  0  0  0  0  0  0  0  0
   14.9770   -4.6560    1.0900 H   0  0  0  0  0  0  0  0  0  0  0  0
   13.6360   -7.0720    0.0000 H   0  0  0  0  0  0  0  0  0  0  0  0
   14.8370   -9.1530    0.0000 H   0  0  0  0  0  0  0  0  0  0  0  0
   17.2560   -9.1530    0.0000 H   0  0  0  0  0  0  0  0  0  0  0  0
   18.4550   -7.0720    0.0000 H   0  0  0  0  0  0  0  0  0  0  0  0
    9.2090   -2.3680    0.9150 H   0  0  0  0  0  0  0  0  0  0  0  0
   17.7110   -4.4580   -0.8900 H   0  0  0  0  0  0  0  0  0  0  0  0
   17.7110   -4.4580    0.8900 H   0  0  0  0  0  0  0  0  0  0  0  0
   16.0370   -3.8750    1.0900 H   0  0  0  0  0  0  0  0  0  0  0  0
   16.0370   -2.2470   -0.9150 H   0  0  0  0  0  0  0  0  0  0  0  0
  1  2  2  0  0  0  0
  1  6  1  0  0  0  0
  1 46  1  0  0  0  0
  2  3  1  0  0  0  0
  2 47  1  0  0  0  0
  3  5  2  0  0  0  0
  3 48  1  0  0  0  0
  4  5  1  0  0  0  0
  4  6  2  0  0  0  0
  4 49  1  0  0  0  0
  6  7  1  0  0  0  0
  7 11  1  0  0  0  0
  7 50  1  0  0  0  0
  7 51  1  0  0  0  0
  8 10  1  0  0  0  0
  8 11  1  0  0  0  0
  8 52  1  0  0  0  0
  8 53  1  0  0  0  0
  9 11  1  0  0  0  0
  9 12  1  0  0  0  0
  9 54  1  0  0  0  0
  9 55  1  0  0  0  0
 10 20  1  0  0  0  0
 10 56  1  0  0  0  0
 10 57  1  0  0  0  0
 12 14  1  0  0  0  0
 12 20  1  0  0  0  0
 12 58  1  0  0  0  0
 13 14  2  0  0  0  0
 14 15  1  0  0  0  0
 15 18  1  0  0  0  0
 15 59  1  0  0  0  0
 16 18  1  0  0  0  0
 16 60  1  0  0  0  0
 16 61  1  0  0  0  0
 16 62  1  0  0  0  0
 17 18  1  0  0  0  0
 17 63  1  0  0  0  0
 17 64  1  0  0  0  0
 17 65  1  0  0  0  0
 18 19  1  0  0  0  0
 19 66  1  0  0  0  0
 19 67  1  0  0  0  0
 19 68  1  0  0  0  0
 20 21  1  0  0  0  0
 21 34  1  0  0  0  0
 21 69  1  0  0  0  0
 21 70  1  0  0  0  0
 22 26  1  0  0  0  0
 22 34  1  0  0  0  0
 22 71  1  0  0  0  0
 22 72  1  0  0  0  0
 23 24  1  0  0  0  0
 23 35  1  0  0  0  0
 23 73  1  0  0  0  0
 24 25  2  0  0  0  0
 24 26  1  0  0  0  0
 26 27  1  0  0  0  0
 26 74  1  0  0  0  0
 27 28  1  0  0  0  0
 27 75  1  0  0  0  0
 27 76  1  0  0  0  0
 28 30  2  0  0  0  0
 28 31  1  0  0  0  0
 29 30  1  0  0  0  0
 29 33  2  0  0  0  0
 29 77  1  0  0  0  0
 30 78  1  0  0  0  0
 31 32  2  0  0  0  0
 31 79  1  0  0  0  0
 32 33  1  0  0  0  0
 32 80  1  0  0  0  0
 33 81  1  0  0  0  0
 34 42  1  0  0  0  0
 34 82  1  0  0  0  0
 35 36  1  0  0  0  0
 35 44  1  0  0  0  0
 35 83  1  0  0  0  0
 36 37  2  0  0  0  0
 36 38  1  0  0  0  0
 37 41  1  0  0  0  0
 37 43  1  0  0  0  0
 38 39  2  0  0  0  0
 38 84  1  0  0  0  0
 39 40  1  0  0  0  0
 39 85  1  0  0  0  0
 40 41  2  0  0  0  0
 40 86  1  0  0  0  0
 41 87  1  0  0  0  0
 42 88  1  0  0  0  0
 43 44  1  0  0  0  0
 43 89  1  0  0  0  0
 43 90  1  0  0  0  0
 44 45  1  0  0  0  0
 44 91  1  0  0  0  0
 45 92  1  0  0  0  0
M  END
>  <StdInChI>
InChI=1S/C36H47N5O4/c1-36(2,3)39-35(45)31-24-40(22-26-12-9-15-37-21-26)16-17-41(31)23-29(42)19-28(18-25-10-5-4-6-11-25)34(44)38-33-30-14-8-7-13-27(30)20-32(33)43/h4-15,21,28-29,31-33,42-43H,16-20,22-24H2,1-3H3,(H,38,44)(H,39,45)/t28-,29+,31+,32-,33+/m1/s1

>  <StdInChIKey>
CBVCZFGXHXORBI-PXQQMZJSSA-N

>  <SMILES>
C1=C(CN2C[C@@H](C(NC(C)(C)C)=O)N(C[C@@H](O)C[C@@H](CC3C=CC=CC=3)C(=O)N[C@H]3C4C(=CC=CC=4)C[C@H]3O)CC2)C=NC=C1

>  <CSID>
4515036

>  <P-glycoprotein 1+CHEMBL Compound_ID (Concatenate)>
CHEMBL115, CHEMBL115

>  <BCPR>
0

>  <Pgp>
0

>  <Class>
0

$$$$
Row174
  MOE2013           2D

 43 45  0  0  0  0  0  0  0  0999 V2000
    5.4640   -1.2690    0.0000 O   0  0  0  0  0  0  0  0  0  0  0  0
    2.0000    1.7310    0.0000 O   0  5  0  0  0  0  0  0  0  0  0  0
    2.8660    3.2310    0.0000 O   0  0  0  0  0  0  0  0  0  0  0  0
    3.7320   -1.2690    0.0000 O   0  0  0  0  0  0  0  0  0  0  0  0
    4.5980    3.2310    0.0000 N   0  0  0  0  0  0  0  0  0  0  0  0
    2.8660    2.2310    0.0000 N   0  3  0  0  0  0  0  0  0  0  0  0
    9.7940   -4.7690    0.0000 N   0  0  0  0  0  0  0  0  0  0  0  0
    5.0980    4.7690    0.0000 C   0  0  0  0  0  0  0  0  0  0  0  0
    4.0980    4.7690    0.0000 C   0  0  0  0  0  0  0  0  0  0  0  0
    5.4070    3.8180    0.0000 C   0  0  0  0  0  0  0  0  0  0  0  0
    3.7890    3.8180    0.0000 C   0  0  0  0  0  0  0  0  0  0  0  0
    4.5980    2.2310    0.0000 C   0  0  0  0  0  0  0  0  0  0  0  0
    3.7320    1.7310    0.0000 C   0  0  0  0  0  0  0  0  0  0  0  0
    5.4640    1.7310    0.0000 C   0  0  0  0  0  0  0  0  0  0  0  0
    3.7320    0.7310    0.0000 C   0  0  0  0  0  0  0  0  0  0  0  0
    5.4640    0.7310    0.0000 C   0  0  0  0  0  0  0  0  0  0  0  0
    4.5980    0.2310    0.0000 C   0  0  0  0  0  0  0  0  0  0  0  0
    4.5980   -0.7690    0.0000 C   0  0  0  0  0  0  0  0  0  0  0  0
    5.4640   -2.2690    0.0000 C   0  0  0  0  0  0  0  0  0  0  0  0
    6.3300   -2.7690    0.0000 C   0  0  0  0  0  0  0  0  0  0  0  0
    7.1960   -2.2690    0.0000 C   0  0  0  0  0  0  0  0  0  0  0  0
    6.3300   -3.7690    0.0000 C   0  0  0  0  0  0  0  0  0  0  0  0
    8.0620   -2.7690    0.0000 C   0  0  0  0  0  0  0  0  0  0  0  0
    7.1960   -4.2690    0.0000 C   0  0  0  0  0  0  0  0  0  0  0  0
    8.0620   -3.7690    0.0000 C   0  0  0  0  0  0  0  0  0  0  0  0
    8.9280   -4.2690    0.0000 C   0  0  0  0  0  0  0  0  0  0  0  0
    5.7040    4.8980    0.0000 H   0  0  0  0  0  0  0  0  0  0  0  0
    5.0330    5.3860    0.0000 H   0  0  0  0  0  0  0  0  0  0  0  0
    4.1630    5.3860    0.0000 H   0  0  0  0  0  0  0  0  0  0  0  0
    3.4920    4.8980    0.0000 H   0  0  0  0  0  0  0  0  0  0  0  0
    5.7170    3.2810    0.0000 H   0  0  0  0  0  0  0  0  0  0  0  0
    5.9740    4.0700    0.0000 H   0  0  0  0  0  0  0  0  0  0  0  0
    3.2230    4.0700    0.0000 H   0  0  0  0  0  0  0  0  0  0  0  0
    3.4790    3.2810    0.0000 H   0  0  0  0  0  0  0  0  0  0  0  0
    6.0010    2.0410    0.0000 H   0  0  0  0  0  0  0  0  0  0  0  0
    3.1950    0.4210    0.0000 H   0  0  0  0  0  0  0  0  0  0  0  0
    6.0010    0.4210    0.0000 H   0  0  0  0  0  0  0  0  0  0  0  0
    5.2520   -2.8520    0.0000 H   0  0  0  0  0  0  0  0  0  0  0  0
    4.8540   -2.1620    0.0000 H   0  0  0  0  0  0  0  0  0  0  0  0
    7.1960   -1.6490    0.0000 H   0  0  0  0  0  0  0  0  0  0  0  0
    5.7930   -4.0790    0.0000 H   0  0  0  0  0  0  0  0  0  0  0  0
    8.5990   -2.4590    0.0000 H   0  0  0  0  0  0  0  0  0  0  0  0
    7.1960   -4.8890    0.0000 H   0  0  0  0  0  0  0  0  0  0  0  0
  1 18  1  0  0  0  0
  1 19  1  0  0  0  0
  2  6  1  0  0  0  0
  3  6  2  0  0  0  0
  4 18  2  0  0  0  0
  5 10  1  0  0  0  0
  5 11  1  0  0  0  0
  5 12  1  0  0  0  0
  6 13  1  0  0  0  0
  7 26  3  0  0  0  0
  8  9  1  0  0  0  0
  8 10  1  0  0  0  0
  8 27  1  0  0  0  0
  8 28  1  0  0  0  0
  9 11  1  0  0  0  0
  9 29  1  0  0  0  0
  9 30  1  0  0  0  0
 10 31  1  0  0  0  0
 10 32  1  0  0  0  0
 11 33  1  0  0  0  0
 11 34  1  0  0  0  0
 12 13  2  0  0  0  0
 12 14  1  0  0  0  0
 13 15  1  0  0  0  0
 14 16  2  0  0  0  0
 14 35  1  0  0  0  0
 15 17  2  0  0  0  0
 15 36  1  0  0  0  0
 16 17  1  0  0  0  0
 16 37  1  0  0  0  0
 17 18  1  0  0  0  0
 19 20  1  0  0  0  0
 19 38  1  0  0  0  0
 19 39  1  0  0  0  0
 20 21  2  0  0  0  0
 20 22  1  0  0  0  0
 21 23  1  0  0  0  0
 21 40  1  0  0  0  0
 22 24  2  0  0  0  0
 22 41  1  0  0  0  0
 23 25  2  0  0  0  0
 23 42  1  0  0  0  0
 24 25  1  0  0  0  0
 24 43  1  0  0  0  0
 25 26  1  0  0  0  0
M  CHG  1   2  -1
M  CHG  1   6   1
M  END
>  <StdInChI>
InChI=1S/C19H17N3O4/c20-12-14-3-5-15(6-4-14)13-26-19(23)16-7-8-17(18(11-16)22(24)25)21-9-1-2-10-21/h3-8,11H,1-2,9-10,13H2

>  <StdInChIKey>
CDTWIHJKHCNDEL-UHFFFAOYSA-N

>  <SMILES>
O(C([H])([H])C1C([H])=C([H])C(C#N)=C([H])C=1[H])C(C1C([H])=C([H])C(=C(C=1[H])[N+](=O)[O-])N1C([H])([H])C([H])([H])C([H])([H])C1([H])[H])=O

>  <CSID>
3539951

>  <P-glycoprotein 1+CHEMBL Compound_ID (Concatenate)>
CHEMBL1608504

>  <BCPR>
0

>  <Pgp>
0

>  <Class>
0

$$$$
Row582
  MOE2013           2D

 47 49  0  0  0  0  0  0  0  0999 V2000
    5.4640   -0.7500    0.0000 O   0  0  0  0  0  0  0  0  0  0  0  0
    5.4640   -2.7500    0.0000 O   0  0  0  0  0  0  0  0  0  0  0  0
    3.7320   -2.7500    0.0000 N   0  0  0  0  0  0  0  0  0  0  0  0
    5.4640    7.2500    0.0000 N   0  0  0  0  0  0  0  0  0  0  0  0
    2.8660   -4.2500    0.0000 C   0  0  0  0  0  0  0  0  0  0  0  0
    3.7320   -3.7500    0.0000 C   0  0  0  0  0  0  0  0  0  0  0  0
    2.8660   -5.2500    0.0000 C   0  0  0  0  0  0  0  0  0  0  0  0
    5.4640    2.2500    0.0000 C   0  0  0  0  0  0  0  0  0  0  0  0
    5.4640    3.2500    0.0000 C   0  0  0  0  0  0  0  0  0  0  0  0
    3.7320   -5.7500    0.0000 C   0  0  0  0  0  0  0  0  0  0  0  0
    2.0000   -5.7500    0.0000 C   0  0  0  0  0  0  0  0  0  0  0  0
    5.4640    0.2500    0.0000 C   0  0  0  0  0  0  0  0  0  0  0  0
    4.5980   -2.2500    0.0000 C   0  0  0  0  0  0  0  0  0  0  0  0
    4.5980   -1.2500    0.0000 C   0  0  0  0  0  0  0  0  0  0  0  0
    6.3300    1.7500    0.0000 C   0  0  0  0  0  0  0  0  0  0  0  0
    4.5980    1.7500    0.0000 C   0  0  0  0  0  0  0  0  0  0  0  0
    6.3300    0.7500    0.0000 C   0  0  0  0  0  0  0  0  0  0  0  0
    4.5980    0.7500    0.0000 C   0  0  0  0  0  0  0  0  0  0  0  0
    3.7320   -6.7500    0.0000 C   0  0  0  0  0  0  0  0  0  0  0  0
    2.0000   -6.7500    0.0000 C   0  0  0  0  0  0  0  0  0  0  0  0
    6.3300    3.7500    0.0000 C   0  0  0  0  0  0  0  0  0  0  0  0
    4.5980    3.7500    0.0000 C   0  0  0  0  0  0  0  0  0  0  0  0
    2.8660   -7.2500    0.0000 C   0  0  0  0  0  0  0  0  0  0  0  0
    6.3300    4.7500    0.0000 C   0  0  0  0  0  0  0  0  0  0  0  0
    4.5980    4.7500    0.0000 C   0  0  0  0  0  0  0  0  0  0  0  0
    5.4640    5.2500    0.0000 C   0  0  0  0  0  0  0  0  0  0  0  0
    5.4640    6.2500    0.0000 C   0  0  0  0  0  0  0  0  0  0  0  0
    2.6540   -3.6670    0.0000 H   0  0  0  0  0  0  0  0  0  0  0  0
    2.2550   -4.3580    0.0000 H   0  0  0  0  0  0  0  0  0  0  0  0
    3.9440   -4.3330    0.0000 H   0  0  0  0  0  0  0  0  0  0  0  0
    4.3430   -3.6420    0.0000 H   0  0  0  0  0  0  0  0  0  0  0  0
    3.1950   -2.4400    0.0000 H   0  0  0  0  0  0  0  0  0  0  0  0
    4.2690   -5.4400    0.0000 H   0  0  0  0  0  0  0  0  0  0  0  0
    1.4630   -5.4400    0.0000 H   0  0  0  0  0  0  0  0  0  0  0  0
    3.9880   -1.3580    0.0000 H   0  0  0  0  0  0  0  0  0  0  0  0
    4.3860   -0.6670    0.0000 H   0  0  0  0  0  0  0  0  0  0  0  0
    6.8670    2.0600    0.0000 H   0  0  0  0  0  0  0  0  0  0  0  0
    4.0610    2.0600    0.0000 H   0  0  0  0  0  0  0  0  0  0  0  0
    6.8670    0.4400    0.0000 H   0  0  0  0  0  0  0  0  0  0  0  0
    4.0610    0.4400    0.0000 H   0  0  0  0  0  0  0  0  0  0  0  0
    4.2690   -7.0600    0.0000 H   0  0  0  0  0  0  0  0  0  0  0  0
    1.4630   -7.0600    0.0000 H   0  0  0  0  0  0  0  0  0  0  0  0
    6.8670    3.4400    0.0000 H   0  0  0  0  0  0  0  0  0  0  0  0
    4.0610    3.4400    0.0000 H   0  0  0  0  0  0  0  0  0  0  0  0
    2.8660   -7.8700    0.0000 H   0  0  0  0  0  0  0  0  0  0  0  0
    6.8670    5.0600    0.0000 H   0  0  0  0  0  0  0  0  0  0  0  0
    4.0610    5.0600    0.0000 H   0  0  0  0  0  0  0  0  0  0  0  0
  1 12  1  0  0  0  0
  1 14  1  0  0  0  0
  2 13  2  0  0  0  0
  3  6  1  0  0  0  0
  3 13  1  0  0  0  0
  3 32  1  0  0  0  0
  4 27  3  0  0  0  0
  5  6  1  0  0  0  0
  5  7  1  0  0  0  0
  5 28  1  0  0  0  0
  5 29  1  0  0  0  0
  6 30  1  0  0  0  0
  6 31  1  0  0  0  0
  7 10  2  0  0  0  0
  7 11  1  0  0  0  0
  8  9  1  0  0  0  0
  8 15  2  0  0  0  0
  8 16  1  0  0  0  0
  9 21  2  0  0  0  0
  9 22  1  0  0  0  0
 10 19  1  0  0  0  0
 10 33  1  0  0  0  0
 11 20  2  0  0  0  0
 11 34  1  0  0  0  0
 12 17  2  0  0  0  0
 12 18  1  0  0  0  0
 13 14  1  0  0  0  0
 14 35  1  0  0  0  0
 14 36  1  0  0  0  0
 15 17  1  0  0  0  0
 15 37  1  0  0  0  0
 16 18  2  0  0  0  0
 16 38  1  0  0  0  0
 17 39  1  0  0  0  0
 18 40  1  0  0  0  0
 19 23  2  0  0  0  0
 19 41  1  0  0  0  0
 20 23  1  0  0  0  0
 20 42  1  0  0  0  0
 21 24  1  0  0  0  0
 21 43  1  0  0  0  0
 22 25  2  0  0  0  0
 22 44  1  0  0  0  0
 23 45  1  0  0  0  0
 24 26  2  0  0  0  0
 24 46  1  0  0  0  0
 25 26  1  0  0  0  0
 25 47  1  0  0  0  0
 26 27  1  0  0  0  0
M  END
>  <StdInChI>
InChI=1S/C23H20N2O2/c24-16-19-6-8-20(9-7-19)21-10-12-22(13-11-21)27-17-23(26)25-15-14-18-4-2-1-3-5-18/h1-13H,14-15,17H2,(H,25,26)

>  <StdInChIKey>
HIEJCSXDOIJZJV-UHFFFAOYSA-N

>  <SMILES>
O(C([H])([H])C(N([H])C([H])([H])C([H])([H])C1C([H])=C([H])C([H])=C([H])C=1[H])=O)C1C([H])=C([H])C(=C([H])C=1[H])C1C([H])=C([H])C(C#N)=C([H])C=1[H]

>  <CSID>
1889328

>  <P-glycoprotein 1+CHEMBL Compound_ID (Concatenate)>
CHEMBL1528996

>  <BCPR>
0

>  <Pgp>
0

>  <Class>
0

$$$$
Row629
  MOE2013           3D

 55 57  0  0  1  0  0  0  0  0999 V2000
    6.7580   -2.3810    0.0000 S   0  0  0  0  0  0  0  0  0  0  0  0
    3.9120   -4.5130    0.0000 O   0  0  0  0  0  0  0  0  0  0  0  0
    5.3750   -6.4290    0.0000 O   0  0  0  0  0  0  0  0  0  0  0  0
    1.1230   -0.0680    0.0000 O   0  0  0  0  0  0  0  0  0  0  0  0
    4.3770   -6.7580    0.0000 O   0  0  0  0  0  0  0  0  0  0  0  0
    7.3590   -5.2390    0.0000 N   0  0  0  0  0  0  0  0  0  0  0  0
   10.0130   -7.4950    0.0000 N   0  0  0  0  0  0  0  0  0  0  0  0
    5.5680   -2.9140    0.0000 C   0  0  2  0  0  0  0  0  0  0  0  0
    5.2390   -4.2410    0.0000 C   0  0  2  0  0  0  0  0  0  0  0  0
    8.2210   -4.3090    0.0000 C   0  0  0  0  0  0  0  0  0  0  0  0
    6.0320   -5.3070    0.0000 C   0  0  0  0  0  0  0  0  0  0  0  0
    7.9600   -2.9820    0.0000 C   0  0  0  0  0  0  0  0  0  0  0  0
    4.5810   -2.0520    0.0000 C   0  0  0  0  0  0  0  0  0  0  0  0
    9.4800   -4.7060    0.0000 C   0  0  0  0  0  0  0  0  0  0  0  0
    8.9470   -2.1200    0.0000 C   0  0  0  0  0  0  0  0  0  0  0  0
    8.0280   -6.4290    0.0000 C   0  0  0  0  0  0  0  0  0  0  0  0
    4.5810   -0.6580    0.0000 C   0  0  0  0  0  0  0  0  0  0  0  0
    3.4470   -2.7210    0.0000 C   0  0  0  0  0  0  0  0  0  0  0  0
   10.4780   -3.8440    0.0000 C   0  0  0  0  0  0  0  0  0  0  0  0
   10.2170   -2.5170    0.0000 C   0  0  0  0  0  0  0  0  0  0  0  0
    3.5150   -5.7720    0.0000 C   0  0  0  0  0  0  0  0  0  0  0  0
    2.3250   -0.6580    0.0000 C   0  0  0  0  0  0  0  0  0  0  0  0
    3.4470    0.0000    0.0000 C   0  0  0  0  0  0  0  0  0  0  0  0
    2.3250   -2.0520    0.0000 C   0  0  0  0  0  0  0  0  0  0  0  0
    9.3550   -6.3610    0.0000 C   0  0  0  0  0  0  0  0  0  0  0  0
    2.1880   -6.0320    0.0000 C   0  0  0  0  0  0  0  0  0  0  0  0
   11.3390   -7.5630    0.0000 C   0  0  0  0  0  0  0  0  0  0  0  0
    9.2870   -8.6860    0.0000 C   0  0  0  0  0  0  0  0  0  0  0  0
    0.0000   -0.6580    0.0000 C   0  0  0  0  0  0  0  0  0  0  0  0
    5.5680   -2.9140    1.0900 H   0  0  0  0  0  0  0  0  0  0  0  0
    5.2390   -4.2410    1.0900 H   0  0  0  0  0  0  0  0  0  0  0  0
    9.6980   -5.7640    0.0000 H   0  0  0  0  0  0  0  0  0  0  0  0
    8.7250   -1.0630    0.0000 H   0  0  0  0  0  0  0  0  0  0  0  0
    7.7240   -6.9800    0.8900 H   0  0  0  0  0  0  0  0  0  0  0  0
    7.7240   -6.9800   -0.8900 H   0  0  0  0  0  0  0  0  0  0  0  0
    5.5170   -0.1190    0.0000 H   0  0  0  0  0  0  0  0  0  0  0  0
    3.4440   -3.8010    0.0000 H   0  0  0  0  0  0  0  0  0  0  0  0
   11.4990   -4.1960    0.0000 H   0  0  0  0  0  0  0  0  0  0  0  0
   11.0210   -1.7960    0.0000 H   0  0  0  0  0  0  0  0  0  0  0  0
    3.4440    1.0800    0.0000 H   0  0  0  0  0  0  0  0  0  0  0  0
    1.3860   -2.5850    0.0000 H   0  0  0  0  0  0  0  0  0  0  0  0
    9.6550   -5.8080    0.8900 H   0  0  0  0  0  0  0  0  0  0  0  0
    9.6550   -5.8080   -0.8900 H   0  0  0  0  0  0  0  0  0  0  0  0
    1.6340   -5.0930    0.0000 H   0  0  0  0  0  0  0  0  0  0  0  0
    1.9300   -6.6060    0.8900 H   0  0  0  0  0  0  0  0  0  0  0  0
    1.9300   -6.6060   -0.8900 H   0  0  0  0  0  0  0  0  0  0  0  0
   11.6490   -8.6080    0.0000 H   0  0  0  0  0  0  0  0  0  0  0  0
   11.7280   -7.0680    0.8900 H   0  0  0  0  0  0  0  0  0  0  0  0
   11.7280   -7.0680   -0.8900 H   0  0  0  0  0  0  0  0  0  0  0  0
    9.9750   -9.5310    0.0000 H   0  0  0  0  0  0  0  0  0  0  0  0
    8.6590   -8.7290   -0.8900 H   0  0  0  0  0  0  0  0  0  0  0  0
    8.6590   -8.7290    0.8900 H   0  0  0  0  0  0  0  0  0  0  0  0
   -0.8000    0.0830    0.0000 H   0  0  0  0  0  0  0  0  0  0  0  0
   -0.0830   -1.2820    0.8900 H   0  0  0  0  0  0  0  0  0  0  0  0
   -0.0830   -1.2820   -0.8900 H   0  0  0  0  0  0  0  0  0  0  0  0
  1  8  1  0  0  0  0
  1 12  1  0  0  0  0
  2  9  1  0  0  0  0
  2 21  1  0  0  0  0
  3 11  2  0  0  0  0
  4 22  1  0  0  0  0
  4 29  1  0  0  0  0
  5 21  2  0  0  0  0
  6 10  1  0  0  0  0
  6 11  1  0  0  0  0
  6 16  1  0  0  0  0
  7 25  1  0  0  0  0
  7 27  1  0  0  0  0
  7 28  1  0  0  0  0
  8  9  1  0  0  0  0
  8 13  1  0  0  0  0
  8 30  1  0  0  0  0
  9 11  1  0  0  0  0
  9 31  1  0  0  0  0
 10 12  1  0  0  0  0
 10 14  2  0  0  0  0
 12 15  2  0  0  0  0
 13 17  2  0  0  0  0
 13 18  1  0  0  0  0
 14 19  1  0  0  0  0
 14 32  1  0  0  0  0
 15 20  1  0  0  0  0
 15 33  1  0  0  0  0
 16 25  1  0  0  0  0
 16 34  1  0  0  0  0
 16 35  1  0  0  0  0
 17 23  1  0  0  0  0
 17 36  1  0  0  0  0
 18 24  2  0  0  0  0
 18 37  1  0  0  0  0
 19 20  2  0  0  0  0
 19 38  1  0  0  0  0
 20 39  1  0  0  0  0
 21 26  1  0  0  0  0
 22 23  2  0  0  0  0
 22 24  1  0  0  0  0
 23 40  1  0  0  0  0
 24 41  1  0  0  0  0
 25 42  1  0  0  0  0
 25 43  1  0  0  0  0
 26 44  1  0  0  0  0
 26 45  1  0  0  0  0
 26 46  1  0  0  0  0
 27 47  1  0  0  0  0
 27 48  1  0  0  0  0
 27 49  1  0  0  0  0
 28 50  1  0  0  0  0
 28 51  1  0  0  0  0
 28 52  1  0  0  0  0
 29 53  1  0  0  0  0
 29 54  1  0  0  0  0
 29 55  1  0  0  0  0
M  END
>  <StdInChI>
InChI=1S/C22H26N2O4S/c1-15(25)28-20-21(16-9-11-17(27-4)12-10-16)29-19-8-6-5-7-18(19)24(22(20)26)14-13-23(2)3/h5-12,20-21H,13-14H2,1-4H3/t20-,21+/m1/s1

>  <StdInChIKey>
HSUGRBWQSSZJOP-RTWAWAEBSA-N

>  <SMILES>
S1C2=CC=CC=C2N(CCN(C)C)C([C@@H]([C@@H]1C1C=CC(=CC=1)OC)OC(C)=O)=O

>  <CSID>
35850

>  <P-glycoprotein 1+CHEMBL Compound_ID (Concatenate)>
CHEMBL23, CHEMBL23, CHEMBL23

>  <BCPR>
0

>  <Pgp>
0

>  <Class>
0

$$$$
Row651
  MOE2013           3D

 43 44  0  0  0  0  0  0  0  0999 V2000
    1.0770   -1.8690    0.0000 O   0  0  0  0  0  0  0  0  0  0  0  0
    7.5370   -1.8690    0.0000 O   0  0  0  0  0  0  0  0  0  0  0  0
    2.1530   -3.6350    0.0000 O   0  0  0  0  0  0  0  0  0  0  0  0
    6.4690   -3.7300    0.0000 O   0  0  0  0  0  0  0  0  0  0  0  0
    0.3880   -5.9090    0.0000 O   0  5  0  0  0  0  0  0  0  0  0  0
    3.5660   -3.7990    0.0000 O   0  0  0  0  0  0  0  0  0  0  0  0
    4.3070    0.0000    0.0000 N   0  0  0  0  0  0  0  0  0  0  0  0
    2.1450   -4.7380    0.0000 N   0  3  0  0  0  0  0  0  0  0  0  0
    4.3070   -2.4810    0.0000 C   0  0  0  0  0  0  0  0  0  0  0  0
    3.2300   -1.8690    0.0000 C   0  0  0  0  0  0  0  0  0  0  0  0
    5.3920   -1.8690    0.0000 C   0  0  0  0  0  0  0  0  0  0  0  0
    4.2980   -4.7380    0.0000 C   0  0  0  0  0  0  0  0  0  0  0  0
    3.2300   -0.6200    0.0000 C   0  0  0  0  0  0  0  0  0  0  0  0
    5.3920   -0.6200    0.0000 C   0  0  0  0  0  0  0  0  0  0  0  0
    3.2130   -5.3660    0.0000 C   0  0  0  0  0  0  0  0  0  0  0  0
    2.1530   -2.4810    0.0000 C   0  0  0  0  0  0  0  0  0  0  0  0
    6.4690   -2.4810    0.0000 C   0  0  0  0  0  0  0  0  0  0  0  0
    5.3750   -5.3660    0.0000 C   0  0  0  0  0  0  0  0  0  0  0  0
    3.2130   -6.6070    0.0000 C   0  0  0  0  0  0  0  0  0  0  0  0
    5.3750   -6.6070    0.0000 C   0  0  0  0  0  0  0  0  0  0  0  0
    2.1530    0.0000    0.0000 C   0  0  0  0  0  0  0  0  0  0  0  0
    6.4690    0.0000    0.0000 C   0  0  0  0  0  0  0  0  0  0  0  0
    4.2980   -7.2360    0.0000 C   0  0  0  0  0  0  0  0  0  0  0  0
    0.0000   -2.4810    0.0000 C   0  0  0  0  0  0  0  0  0  0  0  0
    8.6140   -2.4810    0.0000 C   0  0  0  0  0  0  0  0  0  0  0  0
    4.3050    1.0100    0.0000 H   0  0  0  0  0  0  0  0  0  0  0  0
    4.3070   -2.4810    1.0900 H   0  0  0  0  0  0  0  0  0  0  0  0
    6.3110   -4.8280    0.0000 H   0  0  0  0  0  0  0  0  0  0  0  0
    2.2770   -7.1460    0.0000 H   0  0  0  0  0  0  0  0  0  0  0  0
    6.3120   -7.1450    0.0000 H   0  0  0  0  0  0  0  0  0  0  0  0
    2.3510    1.0720    0.0000 H   0  0  0  0  0  0  0  0  0  0  0  0
    1.5820   -0.2640    0.8900 H   0  0  0  0  0  0  0  0  0  0  0  0
    1.5820   -0.2640   -0.8900 H   0  0  0  0  0  0  0  0  0  0  0  0
    6.2710    1.0720    0.0000 H   0  0  0  0  0  0  0  0  0  0  0  0
    7.0400   -0.2640   -0.8900 H   0  0  0  0  0  0  0  0  0  0  0  0
    7.0400   -0.2640    0.8900 H   0  0  0  0  0  0  0  0  0  0  0  0
    4.3000   -8.3160    0.0000 H   0  0  0  0  0  0  0  0  0  0  0  0
   -0.8240   -1.7670    0.0000 H   0  0  0  0  0  0  0  0  0  0  0  0
   -0.0620   -3.1070    0.8900 H   0  0  0  0  0  0  0  0  0  0  0  0
   -0.0620   -3.1070   -0.8900 H   0  0  0  0  0  0  0  0  0  0  0  0
    9.4380   -1.7670    0.0000 H   0  0  0  0  0  0  0  0  0  0  0  0
    8.6760   -3.1070   -0.8900 H   0  0  0  0  0  0  0  0  0  0  0  0
    8.6760   -3.1070    0.8900 H   0  0  0  0  0  0  0  0  0  0  0  0
  1 16  1  0  0  0  0
  1 24  1  0  0  0  0
  2 17  1  0  0  0  0
  2 25  1  0  0  0  0
  3 16  2  0  0  0  0
  4 17  2  0  0  0  0
  5  8  1  0  0  0  0
  6  8  2  0  0  0  0
  7 13  1  0  0  0  0
  7 14  1  0  0  0  0
  7 26  1  0  0  0  0
  8 15  1  0  0  0  0
  9 10  1  0  0  0  0
  9 11  1  0  0  0  0
  9 12  1  0  0  0  0
  9 27  1  0  0  0  0
 10 13  2  0  0  0  0
 10 16  1  0  0  0  0
 11 14  2  0  0  0  0
 11 17  1  0  0  0  0
 12 15  2  0  0  0  0
 12 18  1  0  0  0  0
 13 21  1  0  0  0  0
 14 22  1  0  0  0  0
 15 19  1  0  0  0  0
 18 20  2  0  0  0  0
 18 28  1  0  0  0  0
 19 23  2  0  0  0  0
 19 29  1  0  0  0  0
 20 23  1  0  0  0  0
 20 30  1  0  0  0  0
 21 31  1  0  0  0  0
 21 32  1  0  0  0  0
 21 33  1  0  0  0  0
 22 34  1  0  0  0  0
 22 35  1  0  0  0  0
 22 36  1  0  0  0  0
 23 37  1  0  0  0  0
 24 38  1  0  0  0  0
 24 39  1  0  0  0  0
 24 40  1  0  0  0  0
 25 41  1  0  0  0  0
 25 42  1  0  0  0  0
 25 43  1  0  0  0  0
M  CHG  1   5  -1
M  CHG  1   8   1
M  END
>  <StdInChI>
InChI=1S/C17H18N2O6/c1-9-13(16(20)24-3)15(14(10(2)18-9)17(21)25-4)11-7-5-6-8-12(11)19(22)23/h5-8,15,18H,1-4H3

>  <StdInChIKey>
HYIMSNHJOBLJNT-UHFFFAOYSA-N

>  <SMILES>
O(C)C(C1=C(C)NC(C)=C(C(=O)OC)C1C1=CC=CC=C1[N+](=O)[O-])=O

>  <CSID>
4330

>  <P-glycoprotein 1+CHEMBL Compound_ID (Concatenate)>
CHEMBL193, CHEMBL193

>  <BCPR>
0

>  <Pgp>
0

>  <Class>
0

$$$$
Row660
  MOE2013           3D

 54 56  0  0  1  0  0  0  0  0999 V2000
    4.1190   -1.7100    0.0000 O   0  0  0  0  0  0  0  0  0  0  0  0
    1.6540   -2.5090    0.0000 O   0  0  0  0  0  0  0  0  0  0  0  0
    0.9880   -5.1190    0.0000 O   0  0  0  0  0  0  0  0  0  0  0  0
    8.6940    0.0000    0.0000 O   0  0  0  0  0  0  0  0  0  0  0  0
   10.1820   -2.2320    0.0000 O   0  0  0  0  0  0  0  0  0  0  0  0
    9.9600   -3.6310    0.0000 O   0  0  0  0  0  0  0  0  0  0  0  0
    8.8160   -5.6520    0.0000 N   0  0  0  0  0  0  0  0  0  0  0  0
    4.8520   -3.9860    0.0000 C   0  0  0  0  0  0  0  0  0  0  0  0
    6.0850   -3.4090    0.0000 C   0  0  0  0  0  0  0  0  0  0  0  0
    3.8530   -3.0420    0.0000 C   0  0  0  0  0  0  0  0  0  0  0  0
    4.5190   -5.2520    0.0000 C   0  0  0  0  0  0  0  0  0  0  0  0
    7.2620   -4.0530    0.0000 C   0  0  0  0  0  0  0  0  0  0  0  0
    2.5870   -3.4530    0.0000 C   0  0  0  0  0  0  0  0  0  0  0  0
    2.2540   -4.7190    0.0000 C   0  0  0  0  0  0  0  0  0  0  0  0
    7.5280   -5.3190    0.0000 C   0  0  2  0  0  0  0  0  0  0  0  0
    3.2530   -5.6520    0.0000 C   0  0  0  0  0  0  0  0  0  0  0  0
    5.3190   -6.3180    0.0000 C   0  0  0  0  0  0  0  0  0  0  0  0
    5.8290   -2.0650    0.0000 C   0  0  0  0  0  0  0  0  0  0  0  0
    8.4720   -3.4860    0.0000 C   0  0  0  0  0  0  0  0  0  0  0  0
    6.6620   -6.3180    0.0000 C   0  0  0  0  0  0  0  0  0  0  0  0
    8.8380   -2.2430    0.0000 C   0  0  0  0  0  0  0  0  0  0  0  0
    8.0720   -1.1440    0.0000 C   0  0  0  0  0  0  0  0  0  0  0  0
    6.7290   -1.1660    0.0000 C   0  0  0  0  0  0  0  0  0  0  0  0
    9.9380   -4.9630    0.0000 C   0  0  0  0  0  0  0  0  0  0  0  0
    5.3850   -1.2880    0.0000 C   0  0  0  0  0  0  0  0  0  0  0  0
    1.9990   -1.2210    0.0000 C   0  0  0  0  0  0  0  0  0  0  0  0
    0.0000   -4.2190    0.0000 C   0  0  0  0  0  0  0  0  0  0  0  0
   11.1040   -5.5850    0.0000 C   0  0  0  0  0  0  0  0  0  0  0  0
    9.9930   -0.0330    0.0000 C   0  0  0  0  0  0  0  0  0  0  0  0
    8.9660   -6.6510    0.0000 H   0  0  0  0  0  0  0  0  0  0  0  0
    7.5280   -5.3190   -1.0900 H   0  0  0  0  0  0  0  0  0  0  0  0
    3.0150   -6.7050    0.0000 H   0  0  0  0  0  0  0  0  0  0  0  0
    5.0380   -6.8810    0.8900 H   0  0  0  0  0  0  0  0  0  0  0  0
    5.0380   -6.8810   -0.8900 H   0  0  0  0  0  0  0  0  0  0  0  0
    4.7970   -1.7470    0.0000 H   0  0  0  0  0  0  0  0  0  0  0  0
    9.2910   -4.1900    0.0000 H   0  0  0  0  0  0  0  0  0  0  0  0
    6.9230   -6.8900   -0.8900 H   0  0  0  0  0  0  0  0  0  0  0  0
    6.9230   -6.8900    0.8900 H   0  0  0  0  0  0  0  0  0  0  0  0
    6.3080   -0.1720    0.0000 H   0  0  0  0  0  0  0  0  0  0  0  0
    5.4050   -0.1980    0.0000 H   0  0  0  0  0  0  0  0  0  0  0  0
    5.8920   -1.6610   -0.8900 H   0  0  0  0  0  0  0  0  0  0  0  0
    5.8920   -1.6610    0.8900 H   0  0  0  0  0  0  0  0  0  0  0  0
    1.1000   -0.6040    0.0000 H   0  0  0  0  0  0  0  0  0  0  0  0
    2.5890   -1.0030   -0.8900 H   0  0  0  0  0  0  0  0  0  0  0  0
    2.5890   -1.0030    0.8900 H   0  0  0  0  0  0  0  0  0  0  0  0
   -0.9610   -4.7340    0.0000 H   0  0  0  0  0  0  0  0  0  0  0  0
    0.0770   -3.5940   -0.8900 H   0  0  0  0  0  0  0  0  0  0  0  0
    0.0770   -3.5940    0.8900 H   0  0  0  0  0  0  0  0  0  0  0  0
   10.9410   -6.6630    0.0000 H   0  0  0  0  0  0  0  0  0  0  0  0
   11.6660   -5.3030    0.8900 H   0  0  0  0  0  0  0  0  0  0  0  0
   11.6660   -5.3030   -0.8900 H   0  0  0  0  0  0  0  0  0  0  0  0
   10.3820    0.9850    0.0000 H   0  0  0  0  0  0  0  0  0  0  0  0
   10.3430   -0.5560   -0.8900 H   0  0  0  0  0  0  0  0  0  0  0  0
   10.3430   -0.5560    0.8900 H   0  0  0  0  0  0  0  0  0  0  0  0
  1 10  1  0  0  0  0
  1 25  1  0  0  0  0
  2 13  1  0  0  0  0
  2 26  1  0  0  0  0
  3 14  1  0  0  0  0
  3 27  1  0  0  0  0
  4 22  1  0  0  0  0
  4 29  1  0  0  0  0
  5 21  2  0  0  0  0
  6 24  2  0  0  0  0
  7 15  1  0  0  0  0
  7 24  1  0  0  0  0
  7 30  1  0  0  0  0
  8  9  1  0  0  0  0
  8 10  2  0  0  0  0
  8 11  1  0  0  0  0
  9 12  1  0  0  0  0
  9 18  2  0  0  0  0
 10 13  1  0  0  0  0
 11 16  2  0  0  0  0
 11 17  1  0  0  0  0
 12 15  1  0  0  0  0
 12 19  2  0  0  0  0
 13 14  2  0  0  0  0
 14 16  1  0  0  0  0
 15 20  1  0  0  0  0
 15 31  1  0  0  0  0
 16 32  1  0  0  0  0
 17 20  1  0  0  0  0
 17 33  1  0  0  0  0
 17 34  1  0  0  0  0
 18 23  1  0  0  0  0
 18 35  1  0  0  0  0
 19 21  1  0  0  0  0
 19 36  1  0  0  0  0
 20 37  1  0  0  0  0
 20 38  1  0  0  0  0
 21 22  1  0  0  0  0
 22 23  2  0  0  0  0
 23 39  1  0  0  0  0
 24 28  1  0  0  0  0
 25 40  1  0  0  0  0
 25 41  1  0  0  0  0
 25 42  1  0  0  0  0
 26 43  1  0  0  0  0
 26 44  1  0  0  0  0
 26 45  1  0  0  0  0
 27 46  1  0  0  0  0
 27 47  1  0  0  0  0
 27 48  1  0  0  0  0
 28 49  1  0  0  0  0
 28 50  1  0  0  0  0
 28 51  1  0  0  0  0
 29 52  1  0  0  0  0
 29 53  1  0  0  0  0
 29 54  1  0  0  0  0
M  END
>  <StdInChI>
InChI=1S/C22H25NO6/c1-12(24)23-16-8-6-13-10-19(27-3)21(28-4)22(29-5)20(13)14-7-9-18(26-2)17(25)11-15(14)16/h7,9-11,16H,6,8H2,1-5H3,(H,23,24)/t16-/m0/s1

>  <StdInChIKey>
IAKHMKGGTNLKSZ-INIZCTEOSA-N

>  <SMILES>
O(C)C1C(=C(C=C2CC[C@@H](C3=CC(C(=CC=C3C=12)OC)=O)NC(C)=O)OC)OC

>  <CSID>
5933

>  <P-glycoprotein 1+CHEMBL Compound_ID (Concatenate)>
CHEMBL107, CHEMBL107, CHEMBL107

>  <BCPR>
0

>  <Pgp>
0

>  <Class>
0

$$$$
Row732
  MOE2013           3D

 41 43  0  0  1  0  0  0  0  0999 V2000
    9.0940   -1.3440    0.0000 S   0  0  3  0  0  0  0  0  0  0  0  0
    0.0000   -2.6740    0.0000 F   0  0  0  0  0  0  0  0  0  0  0  0
    1.1330   -0.6650    0.0000 F   0  0  0  0  0  0  0  0  0  0  0  0
    2.2660   -2.6740    0.0000 O   0  0  0  0  0  0  0  0  0  0  0  0
   11.1030   -4.7580    0.0000 O   0  0  0  0  0  0  0  0  0  0  0  0
    9.7740   -0.1810    0.0000 O   0  0  0  0  0  0  0  0  0  0  0  0
   13.7470   -4.7740    0.0000 O   0  0  0  0  0  0  0  0  0  0  0  0
    7.0090   -2.4170    0.0000 N   0  0  0  0  0  0  0  0  0  0  0  0
    7.0090   -0.2570    0.0000 N   0  0  0  0  0  0  0  0  0  0  0  0
   11.7680   -1.3440    0.0000 N   0  0  0  0  0  0  0  0  0  0  0  0
    5.7400   -2.0090    0.0000 C   0  0  0  0  0  0  0  0  0  0  0  0
    5.7400   -0.6650    0.0000 C   0  0  0  0  0  0  0  0  0  0  0  0
    7.7950   -1.3440    0.0000 C   0  0  0  0  0  0  0  0  0  0  0  0
   11.1030   -2.4920    0.0000 C   0  0  0  0  0  0  0  0  0  0  0  0
    4.5770   -2.6740    0.0000 C   0  0  0  0  0  0  0  0  0  0  0  0
   11.7680   -3.6410    0.0000 C   0  0  0  0  0  0  0  0  0  0  0  0
    3.4290   -2.0090    0.0000 C   0  0  0  0  0  0  0  0  0  0  0  0
    9.7740   -2.4920    0.0000 C   0  0  0  0  0  0  0  0  0  0  0  0
    4.5770    0.0000    0.0000 C   0  0  0  0  0  0  0  0  0  0  0  0
   13.0970   -3.6410    0.0000 C   0  0  0  0  0  0  0  0  0  0  0  0
    3.4290   -0.6650    0.0000 C   0  0  0  0  0  0  0  0  0  0  0  0
   13.7620   -2.4770    0.0000 C   0  0  0  0  0  0  0  0  0  0  0  0
   13.0970   -1.3440    0.0000 C   0  0  0  0  0  0  0  0  0  0  0  0
    1.1330   -2.0090    0.0000 C   0  0  0  0  0  0  0  0  0  0  0  0
    9.7740   -4.7740    0.0000 C   0  0  0  0  0  0  0  0  0  0  0  0
   15.1060   -4.7740    0.0000 C   0  0  0  0  0  0  0  0  0  0  0  0
    7.3240    0.7030    0.0000 H   0  0  0  0  0  0  0  0  0  0  0  0
    4.5740   -3.7540    0.0000 H   0  0  0  0  0  0  0  0  0  0  0  0
    9.4620   -3.0390   -0.8900 H   0  0  0  0  0  0  0  0  0  0  0  0
    9.4620   -3.0390    0.8900 H   0  0  0  0  0  0  0  0  0  0  0  0
    4.5740    1.0800    0.0000 H   0  0  0  0  0  0  0  0  0  0  0  0
    2.4930   -0.1260    0.0000 H   0  0  0  0  0  0  0  0  0  0  0  0
   14.8420   -2.4710    0.0000 H   0  0  0  0  0  0  0  0  0  0  0  0
   13.6340   -0.4070    0.0000 H   0  0  0  0  0  0  0  0  0  0  0  0
    1.1330   -2.0090    1.0900 H   0  0  0  0  0  0  0  0  0  0  0  0
    9.4230   -5.8060    0.0000 H   0  0  0  0  0  0  0  0  0  0  0  0
    9.4040   -4.2650   -0.8900 H   0  0  0  0  0  0  0  0  0  0  0  0
    9.4040   -4.2650    0.8900 H   0  0  0  0  0  0  0  0  0  0  0  0
   15.4690   -5.8020    0.0000 H   0  0  0  0  0  0  0  0  0  0  0  0
   15.4690   -4.2600    0.8900 H   0  0  0  0  0  0  0  0  0  0  0  0
   15.4690   -4.2600   -0.8900 H   0  0  0  0  0  0  0  0  0  0  0  0
  1  6  2  0  0  0  0
  1 13  1  0  0  0  0
  1 18  1  0  0  0  0
  2 24  1  0  0  0  0
  3 24  1  0  0  0  0
  4 17  1  0  0  0  0
  4 24  1  0  0  0  0
  5 16  1  0  0  0  0
  5 25  1  0  0  0  0
  7 20  1  0  0  0  0
  7 26  1  0  0  0  0
  8 11  1  0  0  0  0
  8 13  2  0  0  0  0
  9 12  1  0  0  0  0
  9 13  1  0  0  0  0
  9 27  1  0  0  0  0
 10 14  1  0  0  0  0
 10 23  2  0  0  0  0
 11 12  1  0  0  0  0
 11 15  2  0  0  0  0
 12 19  2  0  0  0  0
 14 16  2  0  0  0  0
 14 18  1  0  0  0  0
 15 17  1  0  0  0  0
 15 28  1  0  0  0  0
 16 20  1  0  0  0  0
 17 21  2  0  0  0  0
 18 29  1  0  0  0  0
 18 30  1  0  0  0  0
 19 21  1  0  0  0  0
 19 31  1  0  0  0  0
 20 22  2  0  0  0  0
 21 32  1  0  0  0  0
 22 23  1  0  0  0  0
 22 33  1  0  0  0  0
 23 34  1  0  0  0  0
 24 35  1  0  0  0  0
 25 36  1  0  0  0  0
 25 37  1  0  0  0  0
 25 38  1  0  0  0  0
 26 39  1  0  0  0  0
 26 40  1  0  0  0  0
 26 41  1  0  0  0  0
M  END
>  <StdInChI>
InChI=1S/C16H15F2N3O4S/c1-23-13-5-6-19-12(14(13)24-2)8-26(22)16-20-10-4-3-9(25-15(17)18)7-11(10)21-16/h3-7,15H,8H2,1-2H3,(H,20,21)

>  <StdInChIKey>
IQPSEEYGBUAQFF-UHFFFAOYSA-N

>  <SMILES>
S(CC1=C(C(=CC=N1)OC)OC)(C1NC2=CC=C(C=C2N=1)OC(F)F)=O

>  <CSID>
4517

>  <P-glycoprotein 1+CHEMBL Compound_ID (Concatenate)>
CHEMBL1502

>  <BCPR>
0

>  <Pgp>
0

>  <Class>
0

$$$$
Row851
  MOE2013           3D

 56 59  0  0  1  0  0  0  0  0999 V2000
    6.9480   -3.7220    0.0000 C   0  0  2  0  0  0  0  0  0  0  0  0
    3.4830   -5.7260    0.0000 C   0  0  2  0  0  0  0  0  0  0  0  0
    8.2170   -3.3310    0.0000 C   0  0  1  0  0  0  0  0  0  0  0  0
    5.7930   -5.7260    0.0000 C   0  0  1  0  0  0  0  0  0  0  0  0
    6.9480   -5.0680    0.0000 C   0  0  2  0  0  0  0  0  0  0  0  0
    4.6280   -5.0480    0.0000 C   0  0  2  0  0  0  0  0  0  0  0  0
    3.4830   -7.0520    0.0000 C   0  0  0  0  0  0  0  0  0  0  0  0
    5.7830   -3.0630    0.0000 C   0  0  0  0  0  0  0  0  0  0  0  0
    4.6280   -3.7220    0.0000 C   0  0  2  0  0  0  0  0  0  0  0  0
    2.3380   -7.7110    0.0000 C   0  0  0  0  0  0  0  0  0  0  0  0
    8.2170   -1.9940    0.0000 C   0  0  0  0  0  0  0  0  0  0  0  0
    8.9710   -4.3800    0.0000 C   0  0  0  0  0  0  0  0  0  0  0  0
    8.2170   -5.4590    0.0000 C   0  0  0  0  0  0  0  0  0  0  0  0
    5.7930   -7.0430    0.0000 C   0  0  0  0  0  0  0  0  0  0  0  0
    2.3380   -5.0480    0.0000 C   0  0  0  0  0  0  0  0  0  0  0  0
    4.6280   -7.7110    0.0000 C   0  0  0  0  0  0  0  0  0  0  0  0
    1.1930   -7.0430    0.0000 C   0  0  0  0  0  0  0  0  0  0  0  0
    9.3620   -1.3170    0.0000 O   0  0  0  0  0  0  0  0  0  0  0  0
    0.0000   -7.6820    0.0000 O   0  0  0  0  0  0  0  0  0  0  0  0
    9.5430   -3.3780    0.0000 O   0  0  0  0  0  0  0  0  0  0  0  0
    6.9570   -2.3860    0.0000 C   0  0  0  0  0  0  0  0  0  0  0  0
    1.1930   -5.7260    0.0000 C   0  0  0  0  0  0  0  0  0  0  0  0
    3.4640   -3.0540    0.0000 O   0  0  0  0  0  0  0  0  0  0  0  0
    3.4830   -4.3800    0.0000 C   0  0  0  0  0  0  0  0  0  0  0  0
    7.0720   -1.3360    0.0000 C   0  0  0  0  0  0  0  0  0  0  0  0
    7.0720    0.0000    0.0000 O   0  0  0  0  0  0  0  0  0  0  0  0
    5.7930   -4.3990    0.0000 H   0  0  0  0  0  0  0  0  0  0  0  0
    6.9480   -6.3940    0.0000 H   0  0  0  0  0  0  0  0  0  0  0  0
    4.6280   -6.3840    0.0000 H   0  0  0  0  0  0  0  0  0  0  0  0
    5.7820   -2.4340   -0.8900 H   0  0  0  0  0  0  0  0  0  0  0  0
    5.7820   -2.4340    0.8900 H   0  0  0  0  0  0  0  0  0  0  0  0
    4.6280   -3.7220   -1.0900 H   0  0  0  0  0  0  0  0  0  0  0  0
    2.3350   -8.7910    0.0000 H   0  0  0  0  0  0  0  0  0  0  0  0
    9.6000   -4.3760   -0.8900 H   0  0  0  0  0  0  0  0  0  0  0  0
    9.6000   -4.3760    0.8900 H   0  0  0  0  0  0  0  0  0  0  0  0
    8.4220   -6.0540    0.8900 H   0  0  0  0  0  0  0  0  0  0  0  0
    8.4220   -6.0540   -0.8900 H   0  0  0  0  0  0  0  0  0  0  0  0
    6.3380   -7.3580   -0.8900 H   0  0  0  0  0  0  0  0  0  0  0  0
    6.3380   -7.3580    0.8900 H   0  0  0  0  0  0  0  0  0  0  0  0
    2.3380   -4.4190    0.8900 H   0  0  0  0  0  0  0  0  0  0  0  0
    2.3380   -4.4190   -0.8900 H   0  0  0  0  0  0  0  0  0  0  0  0
    4.6270   -8.3400    0.8900 H   0  0  0  0  0  0  0  0  0  0  0  0
    4.6270   -8.3400   -0.8900 H   0  0  0  0  0  0  0  0  0  0  0  0
    9.8010   -4.3030    0.0000 H   0  0  0  0  0  0  0  0  0  0  0  0
    5.9320   -2.0160    0.0000 H   0  0  0  0  0  0  0  0  0  0  0  0
    7.4730   -2.0260   -0.8900 H   0  0  0  0  0  0  0  0  0  0  0  0
    7.4730   -2.0260    0.8900 H   0  0  0  0  0  0  0  0  0  0  0  0
    0.6460   -5.4140   -0.8900 H   0  0  0  0  0  0  0  0  0  0  0  0
    0.6460   -5.4140    0.8900 H   0  0  0  0  0  0  0  0  0  0  0  0
    3.2120   -2.9100    0.9150 H   0  0  0  0  0  0  0  0  0  0  0  0
    4.2100   -4.0170    0.7270 H   0  0  0  0  0  0  0  0  0  0  0  0
    2.4900   -4.0170    0.2660 H   0  0  0  0  0  0  0  0  0  0  0  0
    3.7490   -4.0170   -0.9930 H   0  0  0  0  0  0  0  0  0  0  0  0
    6.5270   -1.6510    0.8900 H   0  0  0  0  0  0  0  0  0  0  0  0
    6.5270   -1.6510   -0.8900 H   0  0  0  0  0  0  0  0  0  0  0  0
    7.5500    0.2900    0.7800 H   0  0  0  0  0  0  0  0  0  0  0  0
  1  3  1  0  0  0  0
  1  5  1  0  0  0  0
  1  8  1  0  0  0  0
  1 21  1  1  0  0  0
  2  6  1  0  0  0  0
  2  7  1  0  0  0  0
  2 15  1  0  0  0  0
  2 24  1  1  0  0  0
  3 11  1  1  0  0  0
  3 12  1  0  0  0  0
  3 20  1  6  0  0  0
  4  5  1  0  0  0  0
  4  6  1  0  0  0  0
  4 14  1  0  0  0  0
  4 27  1  1  0  0  0
  5 13  1  0  0  0  0
  5 28  1  6  0  0  0
  6  9  1  0  0  0  0
  6 29  1  6  0  0  0
  7 10  2  0  0  0  0
  7 16  1  0  0  0  0
  8  9  1  0  0  0  0
  8 30  1  0  0  0  0
  8 31  1  0  0  0  0
  9 23  1  0  0  0  0
  9 32  1  0  0  0  0
 10 17  1  0  0  0  0
 10 33  1  0  0  0  0
 11 18  2  0  0  0  0
 11 25  1  0  0  0  0
 12 13  1  0  0  0  0
 12 34  1  0  0  0  0
 12 35  1  0  0  0  0
 13 36  1  0  0  0  0
 13 37  1  0  0  0  0
 14 16  1  0  0  0  0
 14 38  1  0  0  0  0
 14 39  1  0  0  0  0
 15 22  1  0  0  0  0
 15 40  1  0  0  0  0
 15 41  1  0  0  0  0
 16 42  1  0  0  0  0
 16 43  1  0  0  0  0
 17 19  2  0  0  0  0
 17 22  1  0  0  0  0
 20 44  1  0  0  0  0
 21 45  1  0  0  0  0
 21 46  1  0  0  0  0
 21 47  1  0  0  0  0
 22 48  1  0  0  0  0
 22 49  1  0  0  0  0
 23 50  1  0  0  0  0
 24 51  1  0  0  0  0
 24 52  1  0  0  0  0
 24 53  1  0  0  0  0
 25 26  1  0  0  0  0
 25 54  1  0  0  0  0
 25 55  1  0  0  0  0
 26 56  1  0  0  0  0
M  END
>  <StdInChI>
InChI=1S/C21H30O5/c1-19-7-5-13(23)9-12(19)3-4-14-15-6-8-21(26,17(25)11-22)20(15,2)10-16(24)18(14)19/h9,14-16,18,22,24,26H,3-8,10-11H2,1-2H3/t14-,15-,16-,18+,19-,20-,21-/m0/s1

>  <StdInChIKey>
JYGXADMDTFJGBT-VWUMJDOOSA-N

>  <SMILES>
[C@]12(C)C[C@H](O)[C@@]3([H])[C@@]([H])(CCC4=CC(=O)CC[C@]34C)[C@]1([H])CC[C@]2(O)C(CO)=O

>  <CSID>
5551

>  <P-glycoprotein 1+CHEMBL Compound_ID (Concatenate)>
CHEMBL389621, CHEMBL389621, CHEMBL389621

>  <BCPR>
0

>  <Pgp>
0

>  <Class>
0

$$$$
Row1017
  MOE2013           3D

119126  0  0  1  0  0  0  0  0999 V2000
   20.7410   -6.3880    0.0000 O   0  0  0  0  0  0  0  0  0  0  0  0
   19.5700   -1.7560    0.0000 O   0  0  0  0  0  0  0  0  0  0  0  0
   13.8440   -7.7870    0.0000 O   0  0  0  0  0  0  0  0  0  0  0  0
   23.1330    0.0000    0.0000 O   0  0  0  0  0  0  0  0  0  0  0  0
   25.4490   -0.4330    0.0000 O   0  0  0  0  0  0  0  0  0  0  0  0
   12.6480   -5.8530    0.0000 O   0  0  0  0  0  0  0  0  0  0  0  0
    9.2120   -5.1920    0.0000 O   0  0  0  0  0  0  0  0  0  0  0  0
    9.2120   -7.8640    0.0000 O   0  0  0  0  0  0  0  0  0  0  0  0
    8.0420   -7.1770    0.0000 O   0  0  0  0  0  0  0  0  0  0  0  0
    4.6060   -7.8640    0.0000 O   0  0  0  0  0  0  0  0  0  0  0  0
    3.4610   -5.8530    0.0000 O   0  0  0  0  0  0  0  0  0  0  0  0
    4.6060   -5.1920    0.0000 O   0  0  0  0  0  0  0  0  0  0  0  0
    0.0000   -7.8640    0.0000 O   0  0  0  0  0  0  0  0  0  0  0  0
    0.0000   -5.1920    0.0000 O   0  0  0  0  0  0  0  0  0  0  0  0
   19.5700   -5.7260    0.0000 C   0  0  2  0  0  0  0  0  0  0  0  0
   18.4250   -5.0640    0.0000 C   0  0  1  0  0  0  0  0  0  0  0  0
   20.7410   -5.0640    0.0000 C   0  0  1  0  0  0  0  0  0  0  0  0
   20.7410   -3.7410    0.0000 C   0  0  2  0  0  0  0  0  0  0  0  0
   17.2800   -5.7260    0.0000 C   0  0  2  0  0  0  0  0  0  0  0  0
   17.2800   -7.0490    0.0000 C   0  0  2  0  0  0  0  0  0  0  0  0
   19.5700   -3.0790    0.0000 C   0  0  1  0  0  0  0  0  0  0  0  0
   18.4250   -3.7410    0.0000 C   0  0  0  0  0  0  0  0  0  0  0  0
   21.9880   -3.3340    0.0000 C   0  0  2  0  0  0  0  0  0  0  0  0
   19.5700   -7.0490    0.0000 C   0  0  0  0  0  0  0  0  0  0  0  0
   21.9880   -5.4720    0.0000 C   0  0  0  0  0  0  0  0  0  0  0  0
   18.4250   -7.7360    0.0000 C   0  0  0  0  0  0  0  0  0  0  0  0
   22.7770   -4.4030    0.0000 C   0  0  0  0  0  0  0  0  0  0  0  0
   16.1350   -5.0640    0.0000 C   0  0  0  0  0  0  0  0  0  0  0  0
   20.7410   -2.4180    0.0000 C   0  0  0  0  0  0  0  0  0  0  0  0
   16.1350   -7.7360    0.0000 C   0  0  0  0  0  0  0  0  0  0  0  0
   22.4200   -2.0360    0.0000 C   0  0  0  0  0  0  0  0  0  0  0  0
   17.2800   -4.4030    0.0000 C   0  0  0  0  0  0  0  0  0  0  0  0
   14.9890   -7.0490    0.0000 C   0  0  2  0  0  0  0  0  0  0  0  0
   14.9890   -5.7260    0.0000 C   0  0  0  0  0  0  0  0  0  0  0  0
   23.7440   -2.0610    0.0000 C   0  0  0  0  0  0  0  0  0  0  0  0
   22.0390   -0.7640    0.0000 C   0  0  0  0  0  0  0  0  0  0  0  0
   24.2020   -0.8140    0.0000 C   0  0  0  0  0  0  0  0  0  0  0  0
   12.6480   -7.1770    0.0000 C   0  0  2  0  0  0  0  0  0  0  0  0
   11.5030   -7.8640    0.0000 C   0  0  0  0  0  0  0  0  0  0  0  0
   11.5030   -5.1920    0.0000 C   0  0  1  0  0  0  0  0  0  0  0  0
   10.3580   -7.1770    0.0000 C   0  0  1  0  0  0  0  0  0  0  0  0
   10.3580   -5.8530    0.0000 C   0  0  2  0  0  0  0  0  0  0  0  0
   11.5030   -3.8430    0.0000 C   0  0  0  0  0  0  0  0  0  0  0  0
    8.0420   -5.8530    0.0000 C   0  0  2  0  0  0  0  0  0  0  0  0
    5.7520   -7.1770    0.0000 C   0  0  2  0  0  0  0  0  0  0  0  0
    6.8970   -5.1920    0.0000 C   0  0  0  0  0  0  0  0  0  0  0  0
    6.8970   -7.8640    0.0000 C   0  0  1  0  0  0  0  0  0  0  0  0
    5.7520   -5.8530    0.0000 C   0  0  2  0  0  0  0  0  0  0  0  0
    3.4610   -7.1770    0.0000 C   0  0  2  0  0  0  0  0  0  0  0  0
    2.2900   -7.8640    0.0000 C   0  0  0  0  0  0  0  0  0  0  0  0
    2.2900   -5.1920    0.0000 C   0  0  1  0  0  0  0  0  0  0  0  0
    1.1450   -7.1770    0.0000 C   0  0  1  0  0  0  0  0  0  0  0  0
    1.1450   -5.8530    0.0000 C   0  0  2  0  0  0  0  0  0  0  0  0
    6.8970   -9.1620    0.0000 C   0  0  0  0  0  0  0  0  0  0  0  0
    2.2900   -3.8430    0.0000 C   0  0  0  0  0  0  0  0  0  0  0  0
   19.5700   -4.4030    0.0000 H   0  0  0  0  0  0  0  0  0  0  0  0
   18.4250   -6.3880    0.0000 H   0  0  0  0  0  0  0  0  0  0  0  0
   17.2800   -8.3980    0.0000 H   0  0  0  0  0  0  0  0  0  0  0  0
   21.3880   -6.6780    0.6470 H   0  0  0  0  0  0  0  0  0  0  0  0
   18.6550   -1.4660    0.0000 H   0  0  0  0  0  0  0  0  0  0  0  0
    9.4340   -8.7980    0.0000 H   0  0  0  0  0  0  0  0  0  0  0  0
    4.8120   -4.2540    0.0000 H   0  0  0  0  0  0  0  0  0  0  0  0
    0.2220   -8.7980    0.0000 H   0  0  0  0  0  0  0  0  0  0  0  0
   -0.7090   -5.8390    0.0000 H   0  0  0  0  0  0  0  0  0  0  0  0
   19.5700   -3.0790   -1.0900 H   0  0  0  0  0  0  0  0  0  0  0  0
   17.8800   -3.4270    0.8900 H   0  0  0  0  0  0  0  0  0  0  0  0
   17.8800   -3.4270   -0.8900 H   0  0  0  0  0  0  0  0  0  0  0  0
   21.9880   -3.3340   -1.0900 H   0  0  0  0  0  0  0  0  0  0  0  0
   20.1180   -7.3590   -0.8900 H   0  0  0  0  0  0  0  0  0  0  0  0
   20.1180   -7.3590    0.8900 H   0  0  0  0  0  0  0  0  0  0  0  0
   22.1800   -6.0710    0.8900 H   0  0  0  0  0  0  0  0  0  0  0  0
   22.1800   -6.0710   -0.8900 H   0  0  0  0  0  0  0  0  0  0  0  0
   18.4250   -8.3650    0.8900 H   0  0  0  0  0  0  0  0  0  0  0  0
   18.4250   -8.3650   -0.8900 H   0  0  0  0  0  0  0  0  0  0  0  0
   23.4060   -4.4030   -0.8900 H   0  0  0  0  0  0  0  0  0  0  0  0
   23.4060   -4.4030    0.8900 H   0  0  0  0  0  0  0  0  0  0  0  0
   16.1350   -4.4350    0.8900 H   0  0  0  0  0  0  0  0  0  0  0  0
   16.1350   -4.4350   -0.8900 H   0  0  0  0  0  0  0  0  0  0  0  0
   21.4680   -2.0550    0.7270 H   0  0  0  0  0  0  0  0  0  0  0  0
   19.7480   -2.0550    0.2660 H   0  0  0  0  0  0  0  0  0  0  0  0
   21.0070   -2.0550   -0.9930 H   0  0  0  0  0  0  0  0  0  0  0  0
   16.1350   -8.3650    0.8900 H   0  0  0  0  0  0  0  0  0  0  0  0
   16.1350   -8.3650   -0.8900 H   0  0  0  0  0  0  0  0  0  0  0  0
   16.2520   -4.0400    0.0000 H   0  0  0  0  0  0  0  0  0  0  0  0
   17.7940   -4.0400   -0.8900 H   0  0  0  0  0  0  0  0  0  0  0  0
   17.7940   -4.0400    0.8900 H   0  0  0  0  0  0  0  0  0  0  0  0
   14.9890   -7.0490   -1.0900 H   0  0  0  0  0  0  0  0  0  0  0  0
   14.4440   -5.4110   -0.8900 H   0  0  0  0  0  0  0  0  0  0  0  0
   14.4440   -5.4110    0.8900 H   0  0  0  0  0  0  0  0  0  0  0  0
   24.3540   -2.9520    0.0000 H   0  0  0  0  0  0  0  0  0  0  0  0
   21.4450   -0.5570    0.8900 H   0  0  0  0  0  0  0  0  0  0  0  0
   21.4450   -0.5570   -0.8900 H   0  0  0  0  0  0  0  0  0  0  0  0
   12.6480   -7.1770   -1.0900 H   0  0  0  0  0  0  0  0  0  0  0  0
   11.5030   -8.4930   -0.8900 H   0  0  0  0  0  0  0  0  0  0  0  0
   11.5030   -8.4930    0.8900 H   0  0  0  0  0  0  0  0  0  0  0  0
   11.5030   -5.1920   -1.0900 H   0  0  0  0  0  0  0  0  0  0  0  0
   10.3580   -7.1770    1.0900 H   0  0  0  0  0  0  0  0  0  0  0  0
   10.3580   -5.8530    1.0900 H   0  0  0  0  0  0  0  0  0  0  0  0
   11.5030   -3.4800    1.0280 H   0  0  0  0  0  0  0  0  0  0  0  0
   10.6130   -3.4800   -0.5140 H   0  0  0  0  0  0  0  0  0  0  0  0
   12.3930   -3.4800   -0.5140 H   0  0  0  0  0  0  0  0  0  0  0  0
    8.0420   -5.8530    1.0900 H   0  0  0  0  0  0  0  0  0  0  0  0
    5.7520   -7.1770   -1.0900 H   0  0  0  0  0  0  0  0  0  0  0  0
    6.8970   -4.5630    0.8900 H   0  0  0  0  0  0  0  0  0  0  0  0
    6.8970   -4.5630   -0.8900 H   0  0  0  0  0  0  0  0  0  0  0  0
    6.8970   -7.8640    1.0900 H   0  0  0  0  0  0  0  0  0  0  0  0
    5.7520   -5.8530   -1.0900 H   0  0  0  0  0  0  0  0  0  0  0  0
    3.4610   -7.1770   -1.0900 H   0  0  0  0  0  0  0  0  0  0  0  0
    2.2870   -8.4930   -0.8900 H   0  0  0  0  0  0  0  0  0  0  0  0
    2.2870   -8.4930    0.8900 H   0  0  0  0  0  0  0  0  0  0  0  0
    2.2900   -5.1920   -1.0900 H   0  0  0  0  0  0  0  0  0  0  0  0
    1.1450   -7.1770    1.0900 H   0  0  0  0  0  0  0  0  0  0  0  0
    1.1450   -5.8530    1.0900 H   0  0  0  0  0  0  0  0  0  0  0  0
    6.8970   -9.5250   -1.0280 H   0  0  0  0  0  0  0  0  0  0  0  0
    6.0070   -9.5250    0.5140 H   0  0  0  0  0  0  0  0  0  0  0  0
    7.7870   -9.5250    0.5140 H   0  0  0  0  0  0  0  0  0  0  0  0
    2.2900   -3.4800    1.0280 H   0  0  0  0  0  0  0  0  0  0  0  0
    1.4000   -3.4800   -0.5140 H   0  0  0  0  0  0  0  0  0  0  0  0
    3.1800   -3.4800   -0.5140 H   0  0  0  0  0  0  0  0  0  0  0  0
  1 59  1  0  0  0  0
  2 21  1  0  0  0  0
  2 60  1  0  0  0  0
  3 33  1  0  0  0  0
  3 38  1  0  0  0  0
  4 36  1  0  0  0  0
  4 37  1  0  0  0  0
  5 37  2  0  0  0  0
  6 38  1  0  0  0  0
  6 40  1  0  0  0  0
  7 42  1  0  0  0  0
  7 44  1  0  0  0  0
  8 41  1  0  0  0  0
  8 61  1  0  0  0  0
  9 44  1  0  0  0  0
  9 47  1  0  0  0  0
 10 45  1  0  0  0  0
 10 49  1  0  0  0  0
 11 49  1  0  0  0  0
 11 51  1  0  0  0  0
 12 48  1  0  0  0  0
 12 62  1  0  0  0  0
 13 52  1  0  0  0  0
 13 63  1  0  0  0  0
 14 53  1  0  0  0  0
 14 64  1  0  0  0  0
 15 16  1  0  0  0  0
 15 17  1  0  0  0  0
 15 24  1  0  0  0  0
 15 56  1  1  0  0  0
 16 19  1  0  0  0  0
 16 22  1  0  0  0  0
 16 57  1  6  0  0  0
 17  1  1  1  0  0  0
 17 18  1  0  0  0  0
 17 25  1  0  0  0  0
 18 21  1  0  0  0  0
 18 23  1  0  0  0  0
 18 29  1  1  0  0  0
 19 20  1  0  0  0  0
 19 28  1  0  0  0  0
 19 32  1  1  0  0  0
 20 26  1  0  0  0  0
 20 30  1  0  0  0  0
 20 58  1  1  0  0  0
 21 22  1  0  0  0  0
 21 65  1  0  0  0  0
 22 66  1  0  0  0  0
 22 67  1  0  0  0  0
 23 27  1  0  0  0  0
 23 31  1  0  0  0  0
 23 68  1  0  0  0  0
 24 26  1  0  0  0  0
 24 69  1  0  0  0  0
 24 70  1  0  0  0  0
 25 27  1  0  0  0  0
 25 71  1  0  0  0  0
 25 72  1  0  0  0  0
 26 73  1  0  0  0  0
 26 74  1  0  0  0  0
 27 75  1  0  0  0  0
 27 76  1  0  0  0  0
 28 34  1  0  0  0  0
 28 77  1  0  0  0  0
 28 78  1  0  0  0  0
 29 79  1  0  0  0  0
 29 80  1  0  0  0  0
 29 81  1  0  0  0  0
 30 33  1  0  0  0  0
 30 82  1  0  0  0  0
 30 83  1  0  0  0  0
 31 35  2  0  0  0  0
 31 36  1  0  0  0  0
 32 84  1  0  0  0  0
 32 85  1  0  0  0  0
 32 86  1  0  0  0  0
 33 34  1  0  0  0  0
 33 87  1  0  0  0  0
 34 88  1  0  0  0  0
 34 89  1  0  0  0  0
 35 37  1  0  0  0  0
 35 90  1  0  0  0  0
 36 91  1  0  0  0  0
 36 92  1  0  0  0  0
 38 39  1  0  0  0  0
 38 93  1  0  0  0  0
 39 41  1  0  0  0  0
 39 94  1  0  0  0  0
 39 95  1  0  0  0  0
 40 42  1  0  0  0  0
 40 43  1  0  0  0  0
 40 96  1  0  0  0  0
 41 42  1  0  0  0  0
 41 97  1  0  0  0  0
 42 98  1  0  0  0  0
 43 99  1  0  0  0  0
 43100  1  0  0  0  0
 43101  1  0  0  0  0
 44 46  1  0  0  0  0
 44102  1  0  0  0  0
 45 47  1  0  0  0  0
 45 48  1  0  0  0  0
 45103  1  0  0  0  0
 46 48  1  0  0  0  0
 46104  1  0  0  0  0
 46105  1  0  0  0  0
 47 54  1  0  0  0  0
 47106  1  0  0  0  0
 48107  1  0  0  0  0
 49 50  1  0  0  0  0
 49108  1  0  0  0  0
 50 52  1  0  0  0  0
 50109  1  0  0  0  0
 50110  1  0  0  0  0
 51 53  1  0  0  0  0
 51 55  1  0  0  0  0
 51111  1  0  0  0  0
 52 53  1  0  0  0  0
 52112  1  0  0  0  0
 53113  1  0  0  0  0
 54114  1  0  0  0  0
 54115  1  0  0  0  0
 54116  1  0  0  0  0
 55117  1  0  0  0  0
 55118  1  0  0  0  0
 55119  1  0  0  0  0
M  END
>  <StdInChI>
InChI=1S/C41H64O14/c1-19-36(47)28(42)15-34(50-19)54-38-21(3)52-35(17-30(38)44)55-37-20(2)51-33(16-29(37)43)53-24-8-10-39(4)23(13-24)6-7-26-27(39)14-31(45)40(5)25(9-11-41(26,40)48)22-12-32(46)49-18-22/h12,19-21,23-31,33-38,42-45,47-48H,6-11,13-18H2,1-5H3/t19-,20-,21-,23-,24+,25-,26-,27+,28+,29+,30+,31-,33+,34+,35+,36-,37-,38-,39+,40+,41+/m1/s1

>  <StdInChIKey>
LTMHDMANZUZIPE-PUGKRICDSA-N

>  <SMILES>
O[C@]12CC[C@H](C3COC(C=3)=O)[C@@]1(C)[C@@H](C[C@]1([H])[C@@]3(C)CC[C@@H](C[C@@]3([H])CC[C@]12[H])O[C@H]1C[C@@H]([C@@H]([C@@H](C)O1)O[C@H]1C[C@@H]([C@@H]([C@@H](C)O1)O[C@H]1C[C@@H]([C@@H]([C@@H](C)O1)O)O)O)O)O

>  <CSID>
2006532

>  <P-glycoprotein 1+CHEMBL Compound_ID (Concatenate)>
CHEMBL1751, CHEMBL1751, CHEMBL1751

>  <BCPR>
0

>  <Pgp>
0

>  <Class>
0

$$$$
Row1024
  MOE2013           2D

 29 30  0  0  0  0  0  0  0  0999 V2000
    7.9770   -9.2110    0.0000 O   0  0  0  0  0  0  0  0  0  0  0  0
    7.3140   -8.0600    0.0000 C   0  0  0  0  0  0  0  0  0  0  0  0
    7.9770   -6.9080    0.0000 C   0  0  0  0  0  0  0  0  0  0  0  0
    7.3140   -5.7570    0.0000 C   0  0  0  0  0  0  0  0  0  0  0  0
    5.9780   -5.7570    0.0000 C   0  0  0  0  0  0  0  0  0  0  0  0
    5.3150   -6.9080    0.0000 C   0  0  0  0  0  0  0  0  0  0  0  0
    5.9780   -8.0600    0.0000 C   0  0  0  0  0  0  0  0  0  0  0  0
    5.3150   -4.6060    0.0000 C   0  0  0  0  0  0  0  0  0  0  0  0
    3.9880   -4.6060    0.0000 C   0  0  0  0  0  0  0  0  0  0  0  0
    3.3250   -3.4540    0.0000 C   0  0  0  0  0  0  0  0  0  0  0  0
    3.9880   -2.3030    0.0000 C   0  0  0  0  0  0  0  0  0  0  0  0
    3.3250   -1.1510    0.0000 C   0  0  0  0  0  0  0  0  0  0  0  0
    3.9880    0.0000    0.0000 O   0  0  0  0  0  0  0  0  0  0  0  0
    1.9900   -1.1510    0.0000 C   0  0  0  0  0  0  0  0  0  0  0  0
    1.3260   -2.3030    0.0000 C   0  0  0  0  0  0  0  0  0  0  0  0
    0.0000   -2.3030    0.0000 O   0  0  0  0  0  0  0  0  0  0  0  0
    1.9900   -3.4540    0.0000 C   0  0  0  0  0  0  0  0  0  0  0  0
    7.4260   -9.9970    0.0000 H   0  0  0  0  0  0  0  0  0  0  0  0
    9.0570   -6.9080    0.0000 H   0  0  0  0  0  0  0  0  0  0  0  0
    7.8540   -4.8220    0.0000 H   0  0  0  0  0  0  0  0  0  0  0  0
    4.2350   -6.9080    0.0000 H   0  0  0  0  0  0  0  0  0  0  0  0
    5.4370   -8.9950    0.0000 H   0  0  0  0  0  0  0  0  0  0  0  0
    5.8550   -3.6710    0.0000 H   0  0  0  0  0  0  0  0  0  0  0  0
    3.4470   -5.5410    0.0000 H   0  0  0  0  0  0  0  0  0  0  0  0
    5.0680   -2.3030    0.0000 H   0  0  0  0  0  0  0  0  0  0  0  0
    3.4370    0.7860    0.0000 H   0  0  0  0  0  0  0  0  0  0  0  0
    1.4500   -0.2160    0.0000 H   0  0  0  0  0  0  0  0  0  0  0  0
   -0.4060   -1.4330    0.0000 H   0  0  0  0  0  0  0  0  0  0  0  0
    1.4500   -4.3890    0.0000 H   0  0  0  0  0  0  0  0  0  0  0  0
  1  2  1  0  0  0  0
  1 18  1  0  0  0  0
  2  3  1  0  0  0  0
  2  7  2  0  0  0  0
  3  4  2  0  0  0  0
  3 19  1  0  0  0  0
  4  5  1  0  0  0  0
  4 20  1  0  0  0  0
  5  6  2  0  0  0  0
  5  8  1  0  0  0  0
  6  7  1  0  0  0  0
  6 21  1  0  0  0  0
  7 22  1  0  0  0  0
  8  9  2  0  0  0  0
  8 23  1  0  0  0  0
  9 10  1  0  0  0  0
  9 24  1  0  0  0  0
 10 11  2  0  0  0  0
 10 17  1  0  0  0  0
 11 12  1  0  0  0  0
 11 25  1  0  0  0  0
 12 13  1  0  0  0  0
 12 14  2  0  0  0  0
 13 26  1  0  0  0  0
 14 15  1  0  0  0  0
 14 27  1  0  0  0  0
 15 16  1  0  0  0  0
 15 17  2  0  0  0  0
 16 28  1  0  0  0  0
 17 29  1  0  0  0  0
M  END
>  <StdInChI>
InChI=1S/C14H12O3/c15-12-5-3-10(4-6-12)1-2-11-7-13(16)9-14(17)8-11/h1-9,15-17H/b2-1+

>  <StdInChIKey>
LUKBXSAWLPMMSZ-OWOJBTEDSA-N

>  <SMILES>
OC1=CC=C(/C=C/C2=CC(O)=CC(O)=C2)C=C1

>  <CSID>
392875

>  <P-glycoprotein 1+CHEMBL Compound_ID (Concatenate)>
CHEMBL165

>  <BCPR>
0

>  <Pgp>
0

>  <Class>
0

$$$$
Row1063
  MOE2013           3D

 39 42  0  0  1  0  0  0  0  0999 V2000
    0.0000   -6.8780    0.0000 O   0  0  0  0  0  0  0  0  0  0  0  0
    5.4750   -5.5060    0.0000 N   0  0  0  0  0  0  0  0  0  0  0  0
    5.5480   -3.2690    0.0000 N   0  0  0  0  0  0  0  0  0  0  0  0
    7.7850   -5.8570    0.0000 N   0  0  0  0  0  0  0  0  0  0  0  0
    9.0120   -3.8150    0.0000 N   0  0  0  0  0  0  0  0  0  0  0  0
    7.7650   -1.7740    0.0000 N   0  0  3  0  0  0  0  0  0  0  0  0
   10.1160   -5.8980    0.0000 N   0  0  0  0  0  0  0  0  0  0  0  0
    6.6410   -5.1450    0.0000 C   0  0  0  0  0  0  0  0  0  0  0  0
    6.6720   -3.6920    0.0000 C   0  0  0  0  0  0  0  0  0  0  0  0
    7.8060   -3.0730    0.0000 C   0  0  0  0  0  0  0  0  0  0  0  0
    4.3820   -6.4030    0.0000 C   0  0  2  0  0  0  0  0  0  0  0  0
    4.7020   -4.3510    0.0000 C   0  0  0  0  0  0  0  0  0  0  0  0
    9.0540   -5.2180    0.0000 C   0  0  0  0  0  0  0  0  0  0  0  0
    3.2890   -5.6300    0.0000 C   0  0  0  0  0  0  0  0  0  0  0  0
    9.0020   -1.1450    0.0000 C   0  0  0  0  0  0  0  0  0  0  0  0
    4.0110   -7.5890    0.0000 C   0  0  0  0  0  0  0  0  0  0  0  0
    2.2680   -6.4030    0.0000 C   0  0  1  0  0  0  0  0  0  0  0  0
    2.7120   -7.6300    0.0000 C   0  0  0  0  0  0  0  0  0  0  0  0
   10.3120   -1.1650    0.0000 C   0  0  0  0  0  0  0  0  0  0  0  0
    9.6620    0.0000    0.0000 C   0  0  0  0  0  0  0  0  0  0  0  0
    1.0310   -6.0530    0.0000 C   0  0  0  0  0  0  0  0  0  0  0  0
   -0.7980   -6.3450    0.0000 H   0  0  0  0  0  0  0  0  0  0  0  0
    6.8960   -1.2600    0.0000 H   0  0  0  0  0  0  0  0  0  0  0  0
   10.0700   -6.9070    0.0000 H   0  0  0  0  0  0  0  0  0  0  0  0
   11.0130   -5.4340    0.0000 H   0  0  0  0  0  0  0  0  0  0  0  0
    4.3820   -6.4030   -1.0900 H   0  0  0  0  0  0  0  0  0  0  0  0
    3.6230   -4.3110    0.0000 H   0  0  0  0  0  0  0  0  0  0  0  0
    3.2790   -5.0010    0.8900 H   0  0  0  0  0  0  0  0  0  0  0  0
    3.2790   -5.0010   -0.8900 H   0  0  0  0  0  0  0  0  0  0  0  0
    9.0020   -1.1450   -1.0900 H   0  0  0  0  0  0  0  0  0  0  0  0
    4.6640   -8.4490    0.0000 H   0  0  0  0  0  0  0  0  0  0  0  0
    2.2680   -6.4030   -1.0900 H   0  0  0  0  0  0  0  0  0  0  0  0
    2.1060   -8.5240    0.0000 H   0  0  0  0  0  0  0  0  0  0  0  0
   10.8520   -1.4880    0.8900 H   0  0  0  0  0  0  0  0  0  0  0  0
   10.8520   -1.4880   -0.8900 H   0  0  0  0  0  0  0  0  0  0  0  0
    9.6660    0.6290   -0.8900 H   0  0  0  0  0  0  0  0  0  0  0  0
    9.6660    0.6290    0.8900 H   0  0  0  0  0  0  0  0  0  0  0  0
    0.9060   -5.4360   -0.8900 H   0  0  0  0  0  0  0  0  0  0  0  0
    0.9060   -5.4360    0.8900 H   0  0  0  0  0  0  0  0  0  0  0  0
  1 21  1  0  0  0  0
  1 22  1  0  0  0  0
  2  8  1  0  0  0  0
  2 11  1  0  0  0  0
  2 12  1  0  0  0  0
  3  9  1  0  0  0  0
  3 12  2  0  0  0  0
  4  8  1  0  0  0  0
  4 13  2  0  0  0  0
  5 10  2  0  0  0  0
  5 13  1  0  0  0  0
  6 10  1  0  0  0  0
  6 15  1  0  0  0  0
  6 23  1  0  0  0  0
  7 13  1  0  0  0  0
  7 24  1  0  0  0  0
  7 25  1  0  0  0  0
  8  9  2  0  0  0  0
  9 10  1  0  0  0  0
 11 14  1  0  0  0  0
 11 16  1  0  0  0  0
 11 26  1  0  0  0  0
 12 27  1  0  0  0  0
 14 17  1  0  0  0  0
 14 28  1  0  0  0  0
 14 29  1  0  0  0  0
 15 19  1  0  0  0  0
 15 20  1  0  0  0  0
 15 30  1  0  0  0  0
 16 18  2  0  0  0  0
 16 31  1  0  0  0  0
 17 18  1  0  0  0  0
 17 21  1  0  0  0  0
 17 32  1  0  0  0  0
 18 33  1  0  0  0  0
 19 20  1  0  0  0  0
 19 34  1  0  0  0  0
 19 35  1  0  0  0  0
 20 36  1  0  0  0  0
 20 37  1  0  0  0  0
 21 38  1  0  0  0  0
 21 39  1  0  0  0  0
M  END
>  <StdInChI>
InChI=1S/C14H18N6O/c15-14-18-12(17-9-2-3-9)11-13(19-14)20(7-16-11)10-4-1-8(5-10)6-21/h1,4,7-10,21H,2-3,5-6H2,(H3,15,17,18,19)/t8-,10+/m1/s1

>  <StdInChIKey>
MCGSCOLBFJQGHM-SCZZXKLOSA-N

>  <SMILES>
OC[C@@H]1C=C[C@@H](C1)N1C=NC2C(NC3CC3)=NC(N)=NC1=2

>  <CSID>
390063

>  <P-glycoprotein 1+CHEMBL Compound_ID (Concatenate)>
CHEMBL1380, CHEMBL1380, CHEMBL1380

>  <BCPR>
0

>  <Pgp>
0

>  <Class>
0

$$$$
Row1111
  MOE2013           3D

102107  0  0  1  0  0  0  0  0999 V2000
    1.1370   -8.5850    0.0000 C   0  0  0  0  0  0  0  0  0  0  0  0
    2.3110   -7.9240    0.0000 C   0  0  0  0  0  0  0  0  0  0  0  0
    2.3480   -6.6040    0.0000 C   0  0  0  0  0  0  0  0  0  0  0  0
    3.4850   -5.9800    0.0000 C   0  0  0  0  0  0  0  0  0  0  0  0
    4.6220   -6.6770    0.0000 C   0  0  0  0  0  0  0  0  0  0  0  0
    5.7960   -6.0170    0.0000 C   0  0  0  0  0  0  0  0  0  0  0  0
    4.6220   -7.9980    0.0000 C   0  0  0  0  0  0  0  0  0  0  0  0
    3.4480   -8.6210    0.0000 C   0  0  0  0  0  0  0  0  0  0  0  0
    0.0000   -7.8880    0.0000 O   0  0  0  0  0  0  0  0  0  0  0  0
    1.1010   -9.9050    0.0000 O   0  0  0  0  0  0  0  0  0  0  0  0
    5.8330   -4.6960    0.0000 O   0  0  0  0  0  0  0  0  0  0  0  0
    6.9340   -6.7140    0.0000 N   0  0  0  0  0  0  0  0  0  0  0  0
    1.2110   -5.9060    0.0000 N   0  0  0  0  0  0  0  0  0  0  0  0
    1.2470   -4.5860    0.0000 C   0  0  0  0  0  0  0  0  0  0  0  0
    0.1100   -3.8890    0.0000 O   0  0  0  0  0  0  0  0  0  0  0  0
    2.4210   -2.6050    0.0000 N   0  0  0  0  0  0  0  0  0  0  0  0
    2.3850   -3.9620    0.0000 C   0  0  0  0  0  0  0  0  0  0  0  0
    3.5220   -4.6590    0.0000 C   0  0  0  0  0  0  0  0  0  0  0  0
    4.6960   -3.9990    0.0000 C   0  0  0  0  0  0  0  0  0  0  0  0
    4.7330   -2.6780    0.0000 C   0  0  0  0  0  0  0  0  0  0  0  0
    5.9060   -2.0540    0.0000 C   0  0  0  0  0  0  0  0  0  0  0  0
    5.9430   -0.6970    0.0000 C   0  0  0  0  0  0  0  0  0  0  0  0
    4.8060    0.0000    0.0000 C   0  0  0  0  0  0  0  0  0  0  0  0
    3.6320   -0.6600    0.0000 C   0  0  0  0  0  0  0  0  0  0  0  0
    3.5950   -1.9810    0.0000 C   0  0  0  0  0  0  0  0  0  0  0  0
    8.1080   -6.0900    0.0000 C   0  0  0  0  0  0  0  0  0  0  0  0
    8.1440   -4.7330    0.0000 C   0  0  0  0  0  0  0  0  0  0  0  0
    9.3180   -4.1090    0.0000 C   0  0  0  0  0  0  0  0  0  0  0  0
   10.4560   -4.8060    0.0000 C   0  0  0  0  0  0  0  0  0  0  0  0
   10.4190   -6.1270    0.0000 C   0  0  0  0  0  0  0  0  0  0  0  0
    9.2450   -6.7870    0.0000 C   0  0  0  0  0  0  0  0  0  0  0  0
   11.5930   -4.1460    0.0000 C   0  0  0  0  0  0  0  0  0  0  0  0
   12.7300   -4.8430    0.0000 C   0  0  0  0  0  0  0  0  0  0  0  0
   15.0420   -4.9160    0.0000 C   0  0  0  0  0  0  0  0  0  0  0  0
   13.9040   -4.2190    0.0000 N   0  0  3  0  0  0  0  0  0  0  0  0
   13.9410   -2.8980    0.0000 C   0  0  0  0  0  0  0  0  0  0  0  0
   15.1150   -2.2380    0.0000 C   0  0  0  0  0  0  0  0  0  0  0  0
   16.2520   -2.9350    0.0000 C   0  0  0  0  0  0  0  0  0  0  0  0
   17.4260   -2.3110    0.0000 C   0  0  0  0  0  0  0  0  0  0  0  0
   18.5630   -3.0080    0.0000 C   0  0  0  0  0  0  0  0  0  0  0  0
   18.5270   -4.3290    0.0000 C   0  0  0  0  0  0  0  0  0  0  0  0
   17.3530   -4.9530    0.0000 C   0  0  0  0  0  0  0  0  0  0  0  0
   16.2150   -4.2560    0.0000 C   0  0  0  0  0  0  0  0  0  0  0  0
   19.7010   -2.3480    0.0000 O   0  0  0  0  0  0  0  0  0  0  0  0
   20.8380   -3.0450    0.0000 C   0  0  0  0  0  0  0  0  0  0  0  0
   22.0120   -2.4210    0.0000 C   0  0  0  0  0  0  0  0  0  0  0  0
   23.1490   -3.0450    0.0000 O   0  0  0  0  0  0  0  0  0  0  0  0
   24.3230   -2.4210    0.0000 C   0  0  0  0  0  0  0  0  0  0  0  0
   25.4600   -3.0820    0.0000 C   0  0  0  0  0  0  0  0  0  0  0  0
   26.6340   -2.4580    0.0000 O   0  0  0  0  0  0  0  0  0  0  0  0
   27.7720   -3.1180    0.0000 C   0  0  0  0  0  0  0  0  0  0  0  0
   28.9090   -2.4950    0.0000 C   0  0  0  0  0  0  0  0  0  0  0  0
   30.0100   -3.2650    0.0000 O   0  0  0  0  0  0  0  0  0  0  0  0
   31.2200   -2.6780    0.0000 C   0  0  0  0  0  0  0  0  0  0  0  0
   19.6640   -5.0260    0.0000 O   0  0  0  0  0  0  0  0  0  0  0  0
   20.8010   -4.3660    0.0000 C   0  0  0  0  0  0  0  0  0  0  0  0
    3.5110   -4.9000    0.0000 H   0  0  0  0  0  0  0  0  0  0  0  0
    5.5480   -8.5550    0.0000 H   0  0  0  0  0  0  0  0  0  0  0  0
    3.4140   -9.7000    0.0000 H   0  0  0  0  0  0  0  0  0  0  0  0
    0.2200  -10.2870    0.0000 H   0  0  0  0  0  0  0  0  0  0  0  0
    6.9030   -7.7240    0.0000 H   0  0  0  0  0  0  0  0  0  0  0  0
    0.3230   -6.3870    0.0000 H   0  0  0  0  0  0  0  0  0  0  0  0
    3.5020   -5.7390    0.0000 H   0  0  0  0  0  0  0  0  0  0  0  0
    5.6200   -4.5570    0.0000 H   0  0  0  0  0  0  0  0  0  0  0  0
    6.8240   -2.6230    0.0000 H   0  0  0  0  0  0  0  0  0  0  0  0
    6.8920   -0.1820    0.0000 H   0  0  0  0  0  0  0  0  0  0  0  0
    4.8260    1.0800    0.0000 H   0  0  0  0  0  0  0  0  0  0  0  0
    2.7080   -0.1020    0.0000 H   0  0  0  0  0  0  0  0  0  0  0  0
    7.2260   -4.1640    0.0000 H   0  0  0  0  0  0  0  0  0  0  0  0
    9.3510   -3.0300    0.0000 H   0  0  0  0  0  0  0  0  0  0  0  0
   11.3430   -6.6850    0.0000 H   0  0  0  0  0  0  0  0  0  0  0  0
    9.2250   -7.8670    0.0000 H   0  0  0  0  0  0  0  0  0  0  0  0
   11.6010   -3.5170    0.8900 H   0  0  0  0  0  0  0  0  0  0  0  0
   11.6010   -3.5170   -0.8900 H   0  0  0  0  0  0  0  0  0  0  0  0
   12.7110   -5.4720   -0.8900 H   0  0  0  0  0  0  0  0  0  0  0  0
   12.7110   -5.4720    0.8900 H   0  0  0  0  0  0  0  0  0  0  0  0
   15.0300   -5.5450   -0.8900 H   0  0  0  0  0  0  0  0  0  0  0  0
   15.0300   -5.5450    0.8900 H   0  0  0  0  0  0  0  0  0  0  0  0
   13.4020   -2.5730    0.8900 H   0  0  0  0  0  0  0  0  0  0  0  0
   13.4020   -2.5730   -0.8900 H   0  0  0  0  0  0  0  0  0  0  0  0
   15.1270   -1.6090    0.8900 H   0  0  0  0  0  0  0  0  0  0  0  0
   15.1270   -1.6090   -0.8900 H   0  0  0  0  0  0  0  0  0  0  0  0
   17.4590   -1.2320    0.0000 H   0  0  0  0  0  0  0  0  0  0  0  0
   17.3200   -6.0320    0.0000 H   0  0  0  0  0  0  0  0  0  0  0  0
   20.8190   -3.6740   -0.8900 H   0  0  0  0  0  0  0  0  0  0  0  0
   20.8190   -3.6740    0.8900 H   0  0  0  0  0  0  0  0  0  0  0  0
   22.0160   -1.7920    0.8900 H   0  0  0  0  0  0  0  0  0  0  0  0
   22.0160   -1.7920   -0.8900 H   0  0  0  0  0  0  0  0  0  0  0  0
   24.3350   -1.7920    0.8900 H   0  0  0  0  0  0  0  0  0  0  0  0
   24.3350   -1.7920   -0.8900 H   0  0  0  0  0  0  0  0  0  0  0  0
   25.4480   -3.7110   -0.8900 H   0  0  0  0  0  0  0  0  0  0  0  0
   25.4480   -3.7110    0.8900 H   0  0  0  0  0  0  0  0  0  0  0  0
   27.7640   -3.7470   -0.8900 H   0  0  0  0  0  0  0  0  0  0  0  0
   27.7640   -3.7470    0.8900 H   0  0  0  0  0  0  0  0  0  0  0  0
   28.9430   -1.8670    0.8900 H   0  0  0  0  0  0  0  0  0  0  0  0
   28.9430   -1.8670   -0.8900 H   0  0  0  0  0  0  0  0  0  0  0  0
   31.9950   -3.4440    0.0000 H   0  0  0  0  0  0  0  0  0  0  0  0
   31.3230   -2.0570    0.8900 H   0  0  0  0  0  0  0  0  0  0  0  0
   31.3230   -2.0570   -0.8900 H   0  0  0  0  0  0  0  0  0  0  0  0
   21.6310   -5.0720    0.0000 H   0  0  0  0  0  0  0  0  0  0  0  0
   20.8570   -3.7390    0.8900 H   0  0  0  0  0  0  0  0  0  0  0  0
   20.8570   -3.7390   -0.8900 H   0  0  0  0  0  0  0  0  0  0  0  0
  1  2  1  0  0  0  0
  1  9  2  0  0  0  0
  1 10  1  0  0  0  0
  2  3  1  0  0  0  0
  2  8  2  0  0  0  0
  3  4  2  0  0  0  0
  3 13  1  0  0  0  0
  4  5  1  0  0  0  0
  4 57  1  0  0  0  0
  5  6  1  0  0  0  0
  5  7  2  0  0  0  0
  6 11  2  0  0  0  0
  6 12  1  0  0  0  0
  7  8  1  0  0  0  0
  7 58  1  0  0  0  0
  8 59  1  0  0  0  0
 10 60  1  0  0  0  0
 12 26  1  0  0  0  0
 12 61  1  0  0  0  0
 13 14  1  0  0  0  0
 13 62  1  0  0  0  0
 14 15  2  0  0  0  0
 14 17  1  0  0  0  0
 16 17  1  0  0  0  0
 16 25  2  0  0  0  0
 17 18  2  0  0  0  0
 18 19  1  0  0  0  0
 18 63  1  0  0  0  0
 19 20  2  0  0  0  0
 19 64  1  0  0  0  0
 20 21  1  0  0  0  0
 20 25  1  0  0  0  0
 21 22  2  0  0  0  0
 21 65  1  0  0  0  0
 22 23  1  0  0  0  0
 22 66  1  0  0  0  0
 23 24  2  0  0  0  0
 23 67  1  0  0  0  0
 24 25  1  0  0  0  0
 24 68  1  0  0  0  0
 26 27  1  0  0  0  0
 26 31  2  0  0  0  0
 27 28  2  0  0  0  0
 27 69  1  0  0  0  0
 28 29  1  0  0  0  0
 28 70  1  0  0  0  0
 29 30  2  0  0  0  0
 29 32  1  0  0  0  0
 30 31  1  0  0  0  0
 30 71  1  0  0  0  0
 31 72  1  0  0  0  0
 32 33  1  0  0  0  0
 32 73  1  0  0  0  0
 32 74  1  0  0  0  0
 33 35  1  0  0  0  0
 33 75  1  0  0  0  0
 33 76  1  0  0  0  0
 34 35  1  0  0  0  0
 34 43  1  0  0  0  0
 34 77  1  0  0  0  0
 34 78  1  0  0  0  0
 35 36  1  0  0  0  0
 36 37  1  0  0  0  0
 36 79  1  0  0  0  0
 36 80  1  0  0  0  0
 37 38  1  0  0  0  0
 37 81  1  0  0  0  0
 37 82  1  0  0  0  0
 38 39  1  0  0  0  0
 38 43  2  0  0  0  0
 39 40  2  0  0  0  0
 39 83  1  0  0  0  0
 40 41  1  0  0  0  0
 40 44  1  0  0  0  0
 41 42  2  0  0  0  0
 41 55  1  0  0  0  0
 42 43  1  0  0  0  0
 42 84  1  0  0  0  0
 44 45  1  0  0  0  0
 45 46  1  0  0  0  0
 45 85  1  0  0  0  0
 45 86  1  0  0  0  0
 46 47  1  0  0  0  0
 46 87  1  0  0  0  0
 46 88  1  0  0  0  0
 47 48  1  0  0  0  0
 48 49  1  0  0  0  0
 48 89  1  0  0  0  0
 48 90  1  0  0  0  0
 49 50  1  0  0  0  0
 49 91  1  0  0  0  0
 49 92  1  0  0  0  0
 50 51  1  0  0  0  0
 51 52  1  0  0  0  0
 51 93  1  0  0  0  0
 51 94  1  0  0  0  0
 52 53  1  0  0  0  0
 52 95  1  0  0  0  0
 52 96  1  0  0  0  0
 53 54  1  0  0  0  0
 54 97  1  0  0  0  0
 54 98  1  0  0  0  0
 54 99  1  0  0  0  0
 55 56  1  0  0  0  0
 56100  1  0  0  0  0
 56101  1  0  0  0  0
 56102  1  0  0  0  0
M  END
>  <StdInChI>
InChI=1S/C43H46N4O9.C2HF3O2/c1-52-19-20-54-21-22-55-23-24-56-40-26-31-16-18-47(28-33(31)27-39(40)53-2)17-15-29-7-11-34(12-8-29)44-41(48)32-9-13-35(43(50)51)38(25-32)46-42(49)37-14-10-30-5-3-4-6-36(30)45-37;3-2(4,5)1(6)7/h3-14,25-27H,15-24,28H2,1-2H3,(H,44,48)(H,46,49)(H,50,51);(H,6,7)

>  <StdInChIKey>
MPWQZRYFGOUFCB-UHFFFAOYSA-N

>  <SMILES>
C(C(F)(F)F)(O)=O.C(O)(=O)C1=CC=C(C(NC2=CC=C(CCN3CCC4=C(C=C(OC)C(OCCOCCOCCOC)=C4)C3)C=C2)=O)C=C1NC(C1C=CC2C(=CC=CC=2)N=1)=O

>  <CSID>
26339969

>  <P-glycoprotein 1+CHEMBL Compound_ID (Concatenate)>
CHEMBL1779520

>  <BCPR>
0

>  <Pgp>
0

>  <Class>
0

$$$$
Row1517
  MOE2013           3D

113119  0  0  1  0  0  0  0  0999 V2000
   14.3400   -6.7880    0.0000 O   0  0  0  0  0  0  0  0  0  0  0  0
   16.4530   -5.5560    0.0000 O   0  0  0  0  0  0  0  0  0  0  0  0
   12.5440   -7.8520    0.0000 O   0  0  0  0  0  0  0  0  0  0  0  0
   10.1320   -6.8710    0.0000 O   0  0  0  0  0  0  0  0  0  0  0  0
   11.6950   -1.2640    0.0000 O   0  0  0  0  0  0  0  0  0  0  0  0
   14.3570   -1.9300    0.0000 O   0  0  0  0  0  0  0  0  0  0  0  0
    8.0350   -1.9960    0.0000 O   0  0  0  0  0  0  0  0  0  0  0  0
    6.6210   -6.3720    0.0000 O   0  0  0  0  0  0  0  0  0  0  0  0
   15.4720   -8.7840    0.0000 O   0  0  0  0  0  0  0  0  0  0  0  0
   10.4140   -7.8190    0.0000 O   0  0  0  0  0  0  0  0  0  0  0  0
    6.9870   -0.1660    0.0000 O   0  0  0  0  0  0  0  0  0  0  0  0
    5.5230   -4.4750    0.0000 O   0  0  0  0  0  0  0  0  0  0  0  0
    4.4250   -7.6530    0.0000 O   0  0  0  0  0  0  0  0  0  0  0  0
    1.0980   -4.4750    0.0000 O   0  0  0  0  0  0  0  0  0  0  0  0
    3.3110   -4.4750    0.0000 N   0  0  0  0  0  0  0  0  0  0  0  0
   13.2920   -4.8580    0.0000 C   0  0  2  0  0  0  0  0  0  0  0  0
   14.3570   -5.4730    0.0000 C   0  0  2  0  0  0  0  0  0  0  0  0
   13.2920   -3.6270    0.0000 C   0  0  2  0  0  0  0  0  0  0  0  0
   12.5270   -5.6900    0.0000 C   0  0  1  0  0  0  0  0  0  0  0  0
   10.1480   -5.6730    0.0000 C   0  0  2  0  0  0  0  0  0  0  0  0
   15.4050   -4.8580    0.0000 C   0  0  1  0  0  0  0  0  0  0  0  0
   10.1480   -4.4420    0.0000 C   0  0  0  0  0  0  0  0  0  0  0  0
   11.6790   -2.6120    0.0000 C   0  0  0  0  0  0  0  0  0  0  0  0
   14.3570   -3.0280    0.0000 C   0  0  2  0  0  0  0  0  0  0  0  0
    9.1000   -3.8430    0.0000 C   0  0  0  0  0  0  0  0  0  0  0  0
   15.4550   -6.1720    0.0000 C   0  0  0  0  0  0  0  0  0  0  0  0
    9.1000   -2.6120    0.0000 C   0  0  1  0  0  0  0  0  0  0  0  0
   15.4050   -3.6270    0.0000 C   0  0  0  0  0  0  0  0  0  0  0  0
    9.1000   -6.2880    0.0000 C   0  0  0  0  0  0  0  0  0  0  0  0
   13.3760   -1.6800    0.0000 C   0  0  0  0  0  0  0  0  0  0  0  0
    8.0350   -4.4420    0.0000 C   0  0  0  0  0  0  0  0  0  0  0  0
    8.0350   -5.6730    0.0000 C   0  0  1  0  0  0  0  0  0  0  0  0
   10.9800   -3.5100    0.0000 C   0  0  0  0  0  0  0  0  0  0  0  0
   11.1130   -4.9240    0.0000 C   0  0  0  0  0  0  0  0  0  0  0  0
   15.4880   -7.4700    0.0000 C   0  0  0  0  0  0  0  0  0  0  0  0
   11.5460   -8.4510    0.0000 C   0  0  0  0  0  0  0  0  0  0  0  0
    6.9710   -3.8430    0.0000 C   0  0  0  0  0  0  0  0  0  0  0  0
    8.0350   -0.7650    0.0000 C   0  0  0  0  0  0  0  0  0  0  0  0
   11.5290   -9.6820    0.0000 C   0  0  0  0  0  0  0  0  0  0  0  0
   16.6360   -6.8210    0.0000 C   0  0  0  0  0  0  0  0  0  0  0  0
    5.5230   -5.7400    0.0000 C   0  0  0  0  0  0  0  0  0  0  0  0
   10.2980  -10.3310    0.0000 C   0  0  0  0  0  0  0  0  0  0  0  0
   12.6440  -10.3480    0.0000 C   0  0  0  0  0  0  0  0  0  0  0  0
    4.4250   -6.3720    0.0000 C   0  0  1  0  0  0  0  0  0  0  0  0
    9.1000   -0.1660    0.0000 C   0  0  0  0  0  0  0  0  0  0  0  0
    3.3110   -5.7400    0.0000 C   0  0  2  0  0  0  0  0  0  0  0  0
   10.2810  -11.6450    0.0000 C   0  0  0  0  0  0  0  0  0  0  0  0
   12.6270  -11.6620    0.0000 C   0  0  0  0  0  0  0  0  0  0  0  0
   11.4790  -12.3110    0.0000 C   0  0  0  0  0  0  0  0  0  0  0  0
    2.2130   -6.3720    0.0000 C   0  0  0  0  0  0  0  0  0  0  0  0
    2.2130   -3.8260    0.0000 C   0  0  0  0  0  0  0  0  0  0  0  0
    1.0980   -5.7400    0.0000 C   0  0  0  0  0  0  0  0  0  0  0  0
    2.2130   -7.6530    0.0000 C   0  0  0  0  0  0  0  0  0  0  0  0
    2.2130   -2.5620    0.0000 C   0  0  0  0  0  0  0  0  0  0  0  0
    0.0000   -6.3720    0.0000 C   0  0  0  0  0  0  0  0  0  0  0  0
    1.0980   -8.3020    0.0000 C   0  0  0  0  0  0  0  0  0  0  0  0
    0.0000   -7.6530    0.0000 C   0  0  0  0  0  0  0  0  0  0  0  0
    3.3110   -1.9130    0.0000 C   0  0  0  0  0  0  0  0  0  0  0  0
    1.0980   -1.9130    0.0000 C   0  0  0  0  0  0  0  0  0  0  0  0
    3.3110   -0.6490    0.0000 C   0  0  0  0  0  0  0  0  0  0  0  0
    1.0980   -0.6490    0.0000 C   0  0  0  0  0  0  0  0  0  0  0  0
    2.2130    0.0000    0.0000 C   0  0  0  0  0  0  0  0  0  0  0  0
   13.2920   -6.1890    0.0000 H   0  0  0  0  0  0  0  0  0  0  0  0
    9.2130   -7.1490    0.0000 H   0  0  0  0  0  0  0  0  0  0  0  0
   15.2720   -1.6400    0.0000 H   0  0  0  0  0  0  0  0  0  0  0  0
    3.5100   -7.9430    0.0000 H   0  0  0  0  0  0  0  0  0  0  0  0
    4.1880   -3.9740    0.0000 H   0  0  0  0  0  0  0  0  0  0  0  0
   12.5270   -5.6900    1.0900 H   0  0  0  0  0  0  0  0  0  0  0  0
   15.4050   -4.8580   -1.0900 H   0  0  0  0  0  0  0  0  0  0  0  0
   14.3570   -3.0280   -1.0900 H   0  0  0  0  0  0  0  0  0  0  0  0
   15.4510   -6.8010   -0.8900 H   0  0  0  0  0  0  0  0  0  0  0  0
   15.4510   -6.8010    0.8900 H   0  0  0  0  0  0  0  0  0  0  0  0
    9.1000   -2.6120   -1.0900 H   0  0  0  0  0  0  0  0  0  0  0  0
   15.9490   -3.3110    0.8900 H   0  0  0  0  0  0  0  0  0  0  0  0
   15.9490   -3.3110   -0.8900 H   0  0  0  0  0  0  0  0  0  0  0  0
    9.1020   -6.9170   -0.8900 H   0  0  0  0  0  0  0  0  0  0  0  0
    9.1020   -6.9170    0.8900 H   0  0  0  0  0  0  0  0  0  0  0  0
   14.4180   -1.3610    0.0000 H   0  0  0  0  0  0  0  0  0  0  0  0
   12.8780   -1.2950    0.8900 H   0  0  0  0  0  0  0  0  0  0  0  0
   12.8780   -1.2950   -0.8900 H   0  0  0  0  0  0  0  0  0  0  0  0
    8.0350   -5.6730    1.0900 H   0  0  0  0  0  0  0  0  0  0  0  0
   10.4550   -2.5550    0.0000 H   0  0  0  0  0  0  0  0  0  0  0  0
   11.6050   -3.5810   -0.8900 H   0  0  0  0  0  0  0  0  0  0  0  0
   11.6050   -3.5810    0.8900 H   0  0  0  0  0  0  0  0  0  0  0  0
   11.8970   -4.1670    0.0000 H   0  0  0  0  0  0  0  0  0  0  0  0
   11.2080   -5.5460   -0.8900 H   0  0  0  0  0  0  0  0  0  0  0  0
   11.2080   -5.5460    0.8900 H   0  0  0  0  0  0  0  0  0  0  0  0
    6.1500   -4.5600    0.0000 H   0  0  0  0  0  0  0  0  0  0  0  0
    6.9060   -3.2170   -0.8900 H   0  0  0  0  0  0  0  0  0  0  0  0
    6.9060   -3.2170    0.8900 H   0  0  0  0  0  0  0  0  0  0  0  0
   16.4470   -5.7480    0.0000 H   0  0  0  0  0  0  0  0  0  0  0  0
   17.2050   -7.0890   -0.8900 H   0  0  0  0  0  0  0  0  0  0  0  0
   17.2050   -7.0890    0.8900 H   0  0  0  0  0  0  0  0  0  0  0  0
    9.3770   -9.7670    0.0000 H   0  0  0  0  0  0  0  0  0  0  0  0
   13.5870   -9.8210    0.0000 H   0  0  0  0  0  0  0  0  0  0  0  0
    4.4250   -6.3720    1.0900 H   0  0  0  0  0  0  0  0  0  0  0  0
    9.9200   -0.8840    0.0000 H   0  0  0  0  0  0  0  0  0  0  0  0
    9.1650    0.4600    0.8900 H   0  0  0  0  0  0  0  0  0  0  0  0
    9.1650    0.4600   -0.8900 H   0  0  0  0  0  0  0  0  0  0  0  0
    3.3110   -5.7400    1.0900 H   0  0  0  0  0  0  0  0  0  0  0  0
    9.3470  -12.1870    0.0000 H   0  0  0  0  0  0  0  0  0  0  0  0
   13.5560  -12.2120    0.0000 H   0  0  0  0  0  0  0  0  0  0  0  0
   11.4830  -13.3910    0.0000 H   0  0  0  0  0  0  0  0  0  0  0  0
    1.0940   -4.6600    0.0000 H   0  0  0  0  0  0  0  0  0  0  0  0
    3.1490   -8.1910    0.0000 H   0  0  0  0  0  0  0  0  0  0  0  0
   -0.9350   -5.8310    0.0000 H   0  0  0  0  0  0  0  0  0  0  0  0
    1.0940   -9.3820    0.0000 H   0  0  0  0  0  0  0  0  0  0  0  0
   -0.9380   -8.1880    0.0000 H   0  0  0  0  0  0  0  0  0  0  0  0
    4.2490   -2.4480    0.0000 H   0  0  0  0  0  0  0  0  0  0  0  0
    0.1620   -2.4510    0.0000 H   0  0  0  0  0  0  0  0  0  0  0  0
    4.2490   -0.1140    0.0000 H   0  0  0  0  0  0  0  0  0  0  0  0
    0.1620   -0.1110    0.0000 H   0  0  0  0  0  0  0  0  0  0  0  0
    2.2170    1.0800    0.0000 H   0  0  0  0  0  0  0  0  0  0  0  0
  1 35  1  0  0  0  0
  2 21  1  0  0  0  0
  2 26  1  0  0  0  0
  3 19  1  0  0  0  0
  3 36  1  0  0  0  0
  4 64  1  0  0  0  0
  5 23  2  0  0  0  0
  6 24  1  0  0  0  0
  6 65  1  0  0  0  0
  7 27  1  0  0  0  0
  7 38  1  0  0  0  0
  8 32  1  0  0  0  0
  8 41  1  0  0  0  0
  9 35  2  0  0  0  0
 10 36  2  0  0  0  0
 11 38  2  0  0  0  0
 12 41  2  0  0  0  0
 13 44  1  0  0  0  0
 13 66  1  0  0  0  0
 14 51  2  0  0  0  0
 15 46  1  0  0  0  0
 15 51  1  0  0  0  0
 15 67  1  0  0  0  0
 16 17  1  0  0  0  0
 16 18  1  0  0  0  0
 16 19  1  0  0  0  0
 16 63  1  6  0  0  0
 17  1  1  6  0  0  0
 17 21  1  0  0  0  0
 17 26  1  0  0  0  0
 18 23  1  0  0  0  0
 18 24  1  0  0  0  0
 18 30  1  1  0  0  0
 19 20  1  0  0  0  0
 19 68  1  0  0  0  0
 20  4  1  1  0  0  0
 20 22  1  0  0  0  0
 20 29  1  0  0  0  0
 21 28  1  0  0  0  0
 21 69  1  0  0  0  0
 22 25  1  0  0  0  0
 22 33  1  0  0  0  0
 22 34  1  0  0  0  0
 23 27  1  0  0  0  0
 24 28  1  0  0  0  0
 24 70  1  0  0  0  0
 25 27  1  0  0  0  0
 25 31  2  0  0  0  0
 26 71  1  0  0  0  0
 26 72  1  0  0  0  0
 27 73  1  0  0  0  0
 28 74  1  0  0  0  0
 28 75  1  0  0  0  0
 29 32  1  0  0  0  0
 29 76  1  0  0  0  0
 29 77  1  0  0  0  0
 30 78  1  0  0  0  0
 30 79  1  0  0  0  0
 30 80  1  0  0  0  0
 31 32  1  0  0  0  0
 31 37  1  0  0  0  0
 32 81  1  0  0  0  0
 33 82  1  0  0  0  0
 33 83  1  0  0  0  0
 33 84  1  0  0  0  0
 34 85  1  0  0  0  0
 34 86  1  0  0  0  0
 34 87  1  0  0  0  0
 35 40  1  0  0  0  0
 36 39  1  0  0  0  0
 37 88  1  0  0  0  0
 37 89  1  0  0  0  0
 37 90  1  0  0  0  0
 38 45  1  0  0  0  0
 39 42  2  0  0  0  0
 39 43  1  0  0  0  0
 40 91  1  0  0  0  0
 40 92  1  0  0  0  0
 40 93  1  0  0  0  0
 41 44  1  0  0  0  0
 42 47  1  0  0  0  0
 42 94  1  0  0  0  0
 43 48  2  0  0  0  0
 43 95  1  0  0  0  0
 44 46  1  0  0  0  0
 44 96  1  0  0  0  0
 45 97  1  0  0  0  0
 45 98  1  0  0  0  0
 45 99  1  0  0  0  0
 46 50  1  0  0  0  0
 46100  1  0  0  0  0
 47 49  2  0  0  0  0
 47101  1  0  0  0  0
 48 49  1  0  0  0  0
 48102  1  0  0  0  0
 49103  1  0  0  0  0
 50 52  2  0  0  0  0
 50 53  1  0  0  0  0
 51 54  1  0  0  0  0
 52 55  1  0  0  0  0
 52104  1  0  0  0  0
 53 56  2  0  0  0  0
 53105  1  0  0  0  0
 54 58  2  0  0  0  0
 54 59  1  0  0  0  0
 55 57  2  0  0  0  0
 55106  1  0  0  0  0
 56 57  1  0  0  0  0
 56107  1  0  0  0  0
 57108  1  0  0  0  0
 58 60  1  0  0  0  0
 58109  1  0  0  0  0
 59 61  2  0  0  0  0
 59110  1  0  0  0  0
 60 62  2  0  0  0  0
 60111  1  0  0  0  0
 61 62  1  0  0  0  0
 61112  1  0  0  0  0
 62113  1  0  0  0  0
M  END
>  <StdInChI>
InChI=1S/C47H51NO14/c1-25-31(60-43(56)36(52)35(28-16-10-7-11-17-28)48-41(54)29-18-12-8-13-19-29)23-47(57)40(61-42(55)30-20-14-9-15-21-30)38-45(6,32(51)22-33-46(38,24-58-33)62-27(3)50)39(53)37(59-26(2)49)34(25)44(47,4)5/h7-21,31-33,35-38,40,51-52,57H,22-24H2,1-6H3,(H,48,54)/t31-,32-,33+,35-,36+,37+,38-,40-,45+,46-,47+/m0/s1

>  <StdInChIKey>
RCINICONZNJXQF-MZXODVADSA-N

>  <SMILES>
O(C(C)=O)[C@@]12CO[C@@H]1C[C@@H]([C@@]1(C)C([C@@H](C3=C(C)[C@H](C[C@](C3(C)C)([C@H]([C@]21[H])OC(C1C=CC=CC=1)=O)O)OC([C@@H]([C@H](C1C=CC=CC=1)NC(C1C=CC=CC=1)=O)O)=O)OC(C)=O)=O)O

>  <CSID>
10368587

>  <P-glycoprotein 1+CHEMBL Compound_ID (Concatenate)>
CHEMBL428647, CHEMBL428647, CHEMBL428647, CHEMBL428647

>  <BCPR>
0

>  <Pgp>
0

>  <Class>
0

$$$$
Row1532
  MOE2013           3D

 53 56  0  0  1  0  0  0  0  0999 V2000
    6.9760   -2.7170    0.0000 C   0  0  1  0  0  0  0  0  0  0  0  0
    3.5030   -4.7470    0.0000 C   0  0  1  0  0  0  0  0  0  0  0  0
    3.5030   -6.0710    0.0000 C   0  0  0  0  0  0  0  0  0  0  0  0
    6.9760   -4.0700    0.0000 C   0  0  2  0  0  0  0  0  0  0  0  0
    4.6480   -4.0700    0.0000 C   0  0  2  0  0  0  0  0  0  0  0  0
    5.8220   -4.7470    0.0000 C   0  0  1  0  0  0  0  0  0  0  0  0
    8.2600   -2.3090    0.0000 C   0  0  2  0  0  0  0  0  0  0  0  0
    2.3490   -6.7480    0.0000 C   0  0  0  0  0  0  0  0  0  0  0  0
    5.8220   -2.0400    0.0000 C   0  0  0  0  0  0  0  0  0  0  0  0
    4.6480   -2.7170    0.0000 C   0  0  0  0  0  0  0  0  0  0  0  0
    8.2600   -4.4680    0.0000 C   0  0  0  0  0  0  0  0  0  0  0  0
    2.3490   -4.0700    0.0000 C   0  0  0  0  0  0  0  0  0  0  0  0
    9.0460   -3.3940    0.0000 C   0  0  0  0  0  0  0  0  0  0  0  0
    5.8220   -6.0710    0.0000 C   0  0  0  0  0  0  0  0  0  0  0  0
    8.6580   -1.0450    0.0000 C   0  0  0  0  0  0  0  0  0  0  0  0
    4.6480   -6.7480    0.0000 C   0  0  0  0  0  0  0  0  0  0  0  0
    1.1640   -6.0710    0.0000 C   0  0  0  0  0  0  0  0  0  0  0  0
    9.9520   -0.6870    0.0000 O   0  0  0  0  0  0  0  0  0  0  0  0
    0.0000   -6.7670    0.0000 O   0  0  0  0  0  0  0  0  0  0  0  0
    1.1640   -4.7470    0.0000 C   0  0  0  0  0  0  0  0  0  0  0  0
    6.9760   -1.3730    0.0000 C   0  0  0  0  0  0  0  0  0  0  0  0
    3.5030   -3.4040    0.0000 C   0  0  0  0  0  0  0  0  0  0  0  0
    7.8520    0.0000    0.0000 C   0  0  0  0  0  0  0  0  0  0  0  0
    4.6480   -5.3240    0.0000 H   0  0  0  0  0  0  0  0  0  0  0  0
    5.8220   -3.5230    0.0000 H   0  0  0  0  0  0  0  0  0  0  0  0
    6.9760   -5.2840    0.0000 H   0  0  0  0  0  0  0  0  0  0  0  0
    8.2600   -2.3090   -1.0900 H   0  0  0  0  0  0  0  0  0  0  0  0
    2.3550   -7.8280    0.0000 H   0  0  0  0  0  0  0  0  0  0  0  0
    5.8240   -1.4110    0.8900 H   0  0  0  0  0  0  0  0  0  0  0  0
    5.8240   -1.4110   -0.8900 H   0  0  0  0  0  0  0  0  0  0  0  0
    4.1030   -2.4020   -0.8900 H   0  0  0  0  0  0  0  0  0  0  0  0
    4.1030   -2.4020    0.8900 H   0  0  0  0  0  0  0  0  0  0  0  0
    8.4570   -5.0660    0.8900 H   0  0  0  0  0  0  0  0  0  0  0  0
    8.4570   -5.0660   -0.8900 H   0  0  0  0  0  0  0  0  0  0  0  0
    2.3530   -3.4410    0.8900 H   0  0  0  0  0  0  0  0  0  0  0  0
    2.3530   -3.4410   -0.8900 H   0  0  0  0  0  0  0  0  0  0  0  0
    9.6750   -3.3960   -0.8900 H   0  0  0  0  0  0  0  0  0  0  0  0
    9.6750   -3.3960    0.8900 H   0  0  0  0  0  0  0  0  0  0  0  0
    6.3670   -6.3860   -0.8900 H   0  0  0  0  0  0  0  0  0  0  0  0
    6.3670   -6.3860    0.8900 H   0  0  0  0  0  0  0  0  0  0  0  0
    4.6450   -7.3770    0.8900 H   0  0  0  0  0  0  0  0  0  0  0  0
    4.6450   -7.3770   -0.8900 H   0  0  0  0  0  0  0  0  0  0  0  0
    0.6200   -4.4310   -0.8900 H   0  0  0  0  0  0  0  0  0  0  0  0
    0.6200   -4.4310    0.8900 H   0  0  0  0  0  0  0  0  0  0  0  0
    5.9480   -1.0100    0.0000 H   0  0  0  0  0  0  0  0  0  0  0  0
    7.4900   -1.0100   -0.8900 H   0  0  0  0  0  0  0  0  0  0  0  0
    7.4900   -1.0100    0.8900 H   0  0  0  0  0  0  0  0  0  0  0  0
    4.2300   -3.0410    0.7270 H   0  0  0  0  0  0  0  0  0  0  0  0
    2.5100   -3.0410    0.2660 H   0  0  0  0  0  0  0  0  0  0  0  0
    3.7690   -3.0410   -0.9930 H   0  0  0  0  0  0  0  0  0  0  0  0
    6.8160   -0.3400    0.0000 H   0  0  0  0  0  0  0  0  0  0  0  0
    8.0370    0.6020   -0.8900 H   0  0  0  0  0  0  0  0  0  0  0  0
    8.0370    0.6020    0.8900 H   0  0  0  0  0  0  0  0  0  0  0  0
  1  4  1  0  0  0  0
  1  7  1  0  0  0  0
  1  9  1  0  0  0  0
  1 21  1  1  0  0  0
  2  3  1  0  0  0  0
  2  5  1  0  0  0  0
  2 12  1  0  0  0  0
  2 22  1  1  0  0  0
  3  8  2  0  0  0  0
  3 16  1  0  0  0  0
  4  6  1  0  0  0  0
  4 11  1  0  0  0  0
  4 26  1  6  0  0  0
  5  6  1  0  0  0  0
  5 10  1  0  0  0  0
  5 24  1  6  0  0  0
  6 14  1  0  0  0  0
  6 25  1  1  0  0  0
  7 13  1  0  0  0  0
  7 15  1  0  0  0  0
  7 27  1  0  0  0  0
  8 17  1  0  0  0  0
  8 28  1  0  0  0  0
  9 10  1  0  0  0  0
  9 29  1  0  0  0  0
  9 30  1  0  0  0  0
 10 31  1  0  0  0  0
 10 32  1  0  0  0  0
 11 13  1  0  0  0  0
 11 33  1  0  0  0  0
 11 34  1  0  0  0  0
 12 20  1  0  0  0  0
 12 35  1  0  0  0  0
 12 36  1  0  0  0  0
 13 37  1  0  0  0  0
 13 38  1  0  0  0  0
 14 16  1  0  0  0  0
 14 39  1  0  0  0  0
 14 40  1  0  0  0  0
 15 18  2  0  0  0  0
 15 23  1  0  0  0  0
 16 41  1  0  0  0  0
 16 42  1  0  0  0  0
 17 19  2  0  0  0  0
 17 20  1  0  0  0  0
 20 43  1  0  0  0  0
 20 44  1  0  0  0  0
 21 45  1  0  0  0  0
 21 46  1  0  0  0  0
 21 47  1  0  0  0  0
 22 48  1  0  0  0  0
 22 49  1  0  0  0  0
 22 50  1  0  0  0  0
 23 51  1  0  0  0  0
 23 52  1  0  0  0  0
 23 53  1  0  0  0  0
M  END
>  <StdInChI>
InChI=1S/C21H30O2/c1-13(22)17-6-7-18-16-5-4-14-12-15(23)8-10-20(14,2)19(16)9-11-21(17,18)3/h12,16-19H,4-11H2,1-3H3/t16-,17+,18-,19-,20-,21+/m0/s1

>  <StdInChIKey>
RJKFOVLPORLFTN-LEKSSAKUSA-N

>  <SMILES>
[C@]12(C)CC[C@]3([C@@]([H])(CCC4=CC(=O)CC[C@]34C)[C@]1([H])CC[C@@H]2C(C)=O)[H]

>  <CSID>
5773

>  <P-glycoprotein 1+CHEMBL Compound_ID (Concatenate)>
CHEMBL103, CHEMBL103, CHEMBL103, CHEMBL103, CHEMBL103, CHEMBL103

>  <BCPR>
0

>  <Pgp>
0

>  <Class>
0

$$$$
Row1626
  MOE2013           3D

 53 56  0  0  1  0  0  0  0  0999 V2000
    0.0000   -0.6340    0.0000 C   0  0  0  0  0  0  0  0  0  0  0  0
    0.0000   -1.9030    0.0000 C   0  0  0  0  0  0  0  0  0  0  0  0
    1.0970   -2.5380    0.0000 C   0  0  0  0  0  0  0  0  0  0  0  0
    2.2070   -1.9030    0.0000 C   0  0  0  0  0  0  0  0  0  0  0  0
    2.2070   -0.6340    0.0000 C   0  0  0  0  0  0  0  0  0  0  0  0
    1.0970    0.0000    0.0000 C   0  0  0  0  0  0  0  0  0  0  0  0
    3.3040    0.0000    0.0000 C   0  0  0  0  0  0  0  0  0  0  0  0
    4.4020   -0.6340    0.0000 C   0  0  0  0  0  0  0  0  0  0  0  0
    4.4020   -1.9030    0.0000 N   0  0  3  0  0  0  0  0  0  0  0  0
    3.3040   -2.5380    0.0000 C   0  0  0  0  0  0  0  0  0  0  0  0
    5.5120   -2.5380    0.0000 C   0  0  0  0  0  0  0  0  0  0  0  0
    6.6090   -1.9030    0.0000 C   0  0  0  0  0  0  0  0  0  0  0  0
    7.7060   -2.5380    0.0000 C   0  0  0  0  0  0  0  0  0  0  0  0
    7.7060   -3.8200    0.0000 C   0  0  0  0  0  0  0  0  0  0  0  0
    8.8160   -4.4540    0.0000 C   0  0  0  0  0  0  0  0  0  0  0  0
    9.9140   -3.8200    0.0000 C   0  0  0  0  0  0  0  0  0  0  0  0
    9.9140   -2.5380    0.0000 C   0  0  0  0  0  0  0  0  0  0  0  0
    8.8160   -1.9030    0.0000 C   0  0  0  0  0  0  0  0  0  0  0  0
   11.0110   -4.4540    0.0000 N   0  0  0  0  0  0  0  0  0  0  0  0
   12.1210   -3.8200    0.0000 C   0  0  0  0  0  0  0  0  0  0  0  0
   13.2180   -4.4540    0.0000 O   0  0  0  0  0  0  0  0  0  0  0  0
   12.1210   -2.5380    0.0000 C   0  0  0  0  0  0  0  0  0  0  0  0
   13.2180   -1.9030    0.0000 C   0  0  0  0  0  0  0  0  0  0  0  0
   13.2180   -0.6340    0.0000 C   0  0  0  0  0  0  0  0  0  0  0  0
   12.1210    0.0000    0.0000 C   0  0  0  0  0  0  0  0  0  0  0  0
   11.0110   -0.6340    0.0000 C   0  0  0  0  0  0  0  0  0  0  0  0
   11.0110   -1.9030    0.0000 C   0  0  0  0  0  0  0  0  0  0  0  0
    8.8160   -3.1860    0.0000 N   0  3  0  0  0  0  0  0  0  0  0  0
    8.2610   -2.8550    0.0000 O   0  0  0  0  0  0  0  0  0  0  0  0
    8.8160   -5.7240    0.0000 O   0  5  0  0  0  0  0  0  0  0  0  0
   -0.9350   -0.0940    0.0000 H   0  0  0  0  0  0  0  0  0  0  0  0
   -0.9360   -2.4420    0.0000 H   0  0  0  0  0  0  0  0  0  0  0  0
    1.0940   -3.6180    0.0000 H   0  0  0  0  0  0  0  0  0  0  0  0
    1.0940    1.0800    0.0000 H   0  0  0  0  0  0  0  0  0  0  0  0
    3.3040    0.6290    0.8900 H   0  0  0  0  0  0  0  0  0  0  0  0
    3.3040    0.6290   -0.8900 H   0  0  0  0  0  0  0  0  0  0  0  0
    4.9470   -0.3190    0.8900 H   0  0  0  0  0  0  0  0  0  0  0  0
    4.9470   -0.3190   -0.8900 H   0  0  0  0  0  0  0  0  0  0  0  0
    3.3040   -3.1670   -0.8900 H   0  0  0  0  0  0  0  0  0  0  0  0
    3.3040   -3.1670    0.8900 H   0  0  0  0  0  0  0  0  0  0  0  0
    5.5140   -3.1670   -0.8900 H   0  0  0  0  0  0  0  0  0  0  0  0
    5.5140   -3.1670    0.8900 H   0  0  0  0  0  0  0  0  0  0  0  0
    6.6090   -1.2740    0.8900 H   0  0  0  0  0  0  0  0  0  0  0  0
    6.6090   -1.2740   -0.8900 H   0  0  0  0  0  0  0  0  0  0  0  0
    6.7720   -4.3620    0.0000 H   0  0  0  0  0  0  0  0  0  0  0  0
    8.8190   -5.5340    0.0000 H   0  0  0  0  0  0  0  0  0  0  0  0
   10.8500   -1.9980    0.0000 H   0  0  0  0  0  0  0  0  0  0  0  0
    8.8190   -0.8230    0.0000 H   0  0  0  0  0  0  0  0  0  0  0  0
   11.0080   -5.4640    0.0000 H   0  0  0  0  0  0  0  0  0  0  0  0
   14.1540   -2.4420    0.0000 H   0  0  0  0  0  0  0  0  0  0  0  0
   14.1530   -0.0940    0.0000 H   0  0  0  0  0  0  0  0  0  0  0  0
   12.1240    1.0800    0.0000 H   0  0  0  0  0  0  0  0  0  0  0  0
   10.0770   -0.0920    0.0000 H   0  0  0  0  0  0  0  0  0  0  0  0
  1  2  1  0  0  0  0
  1  6  2  0  0  0  0
  1 31  1  0  0  0  0
  2  3  2  0  0  0  0
  2 32  1  0  0  0  0
  3  4  1  0  0  0  0
  3 33  1  0  0  0  0
  4  5  2  0  0  0  0
  4 10  1  0  0  0  0
  5  6  1  0  0  0  0
  5  7  1  0  0  0  0
  6 34  1  0  0  0  0
  7  8  1  0  0  0  0
  7 35  1  0  0  0  0
  7 36  1  0  0  0  0
  8  9  1  0  0  0  0
  8 37  1  0  0  0  0
  8 38  1  0  0  0  0
  9 10  1  0  0  0  0
  9 11  1  0  0  0  0
 10 39  1  0  0  0  0
 10 40  1  0  0  0  0
 11 12  1  0  0  0  0
 11 41  1  0  0  0  0
 11 42  1  0  0  0  0
 12 13  1  0  0  0  0
 12 43  1  0  0  0  0
 12 44  1  0  0  0  0
 13 14  1  0  0  0  0
 13 18  2  0  0  0  0
 14 15  2  0  0  0  0
 14 45  1  0  0  0  0
 15 16  1  0  0  0  0
 15 46  1  0  0  0  0
 16 17  2  0  0  0  0
 16 19  1  0  0  0  0
 17 18  1  0  0  0  0
 17 47  1  0  0  0  0
 18 48  1  0  0  0  0
 19 20  1  0  0  0  0
 19 49  1  0  0  0  0
 20 21  2  0  0  0  0
 20 22  1  0  0  0  0
 22 23  1  0  0  0  0
 22 27  2  0  0  0  0
 23 24  2  0  0  0  0
 23 50  1  0  0  0  0
 24 25  1  0  0  0  0
 24 51  1  0  0  0  0
 25 26  2  0  0  0  0
 25 52  1  0  0  0  0
 26 27  1  0  0  0  0
 26 53  1  0  0  0  0
 27 28  1  0  0  0  0
 28 29  2  0  0  0  0
 28 30  1  0  0  0  0
M  CHG  1  28   1
M  CHG  1  30  -1
M  END
>  <StdInChI>
InChI=1S/C24H23N3O3/c28-24(22-7-3-4-8-23(22)27(29)30)25-21-11-9-18(10-12-21)13-15-26-16-14-19-5-1-2-6-20(19)17-26/h1-12H,13-17H2,(H,25,28)

>  <StdInChIKey>
SGQWLVLTMUGAHO-UHFFFAOYSA-N

>  <SMILES>
C1=CC2CCN(CCC3=CC=C(NC(C4=C([N+]([O-])=O)C=CC=C4)=O)C=C3)CC=2C=C1

>  <CSID>
19424542

>  <P-glycoprotein 1+CHEMBL Compound_ID (Concatenate)>
CHEMBL258456, CHEMBL258456

>  <BCPR>
0

>  <Pgp>
0

>  <Class>
0

$$$$
Row1761
  MOE2013           3D

118120  0  0  1  0  0  0  0  0999 V2000
    7.5510   -5.8670    0.0000 O   0  0  0  0  0  0  0  0  0  0  0  0
    5.2420   -8.4060    0.0000 O   0  0  0  0  0  0  0  0  0  0  0  0
    7.8090   -8.1620    0.0000 O   0  0  0  0  0  0  0  0  0  0  0  0
    2.3090   -5.8260    0.0000 O   0  0  0  0  0  0  0  0  0  0  0  0
    9.0580   -3.8840    0.0000 O   0  0  0  0  0  0  0  0  0  0  0  0
    6.6410   -2.9470    0.0000 O   0  0  0  0  0  0  0  0  0  0  0  0
    7.8090  -12.0050    0.0000 O   0  0  0  0  0  0  0  0  0  0  0  0
    0.0000   -3.2320    0.0000 O   0  0  0  0  0  0  0  0  0  0  0  0
   10.0500  -10.7420    0.0000 O   0  0  0  0  0  0  0  0  0  0  0  0
    3.4220   -3.8840    0.0000 O   0  0  0  0  0  0  0  0  0  0  0  0
    1.3040   -8.0260    0.0000 O   0  0  0  0  0  0  0  0  0  0  0  0
   10.1450   -7.1430    0.0000 O   0  0  0  0  0  0  0  0  0  0  0  0
    3.4220    0.0000    0.0000 O   0  0  0  0  0  0  0  0  0  0  0  0
   12.3990   -5.8670    0.0000 N   0  0  0  0  0  0  0  0  0  0  0  0
    5.6630   -5.1880    0.0000 C   0  0  1  0  0  0  0  0  0  0  0  0
    5.6630   -3.8840    0.0000 C   0  0  1  0  0  0  0  0  0  0  0  0
    4.5360   -5.8260    0.0000 C   0  0  2  0  0  0  0  0  0  0  0  0
    4.5360   -7.1160    0.0000 C   0  0  1  0  0  0  0  0  0  0  0  0
    7.8090  -10.7420    0.0000 C   0  0  1  0  0  0  0  0  0  0  0  0
    3.4220   -7.7680    0.0000 C   0  0  2  0  0  0  0  0  0  0  0  0
    6.6820   -8.8000    0.0000 C   0  0  2  0  0  0  0  0  0  0  0  0
    1.1820   -3.8840    0.0000 C   0  0  1  0  0  0  0  0  0  0  0  0
    9.0450   -5.1880    0.0000 C   0  0  2  0  0  0  0  0  0  0  0  0
    8.9220  -10.0900    0.0000 C   0  0  2  0  0  0  0  0  0  0  0  0
    4.5360   -3.2460    0.0000 C   0  0  0  0  0  0  0  0  0  0  0  0
    2.3090   -3.2460    0.0000 C   0  0  1  0  0  0  0  0  0  0  0  0
    6.6820  -10.0900    0.0000 C   0  0  0  0  0  0  0  0  0  0  0  0
    1.1820   -5.1880    0.0000 C   0  0  1  0  0  0  0  0  0  0  0  0
    2.3090   -7.1160    0.0000 C   0  0  0  0  0  0  0  0  0  0  0  0
    4.5360   -1.9420    0.0000 C   0  0  2  0  0  0  0  0  0  0  0  0
    8.9220   -8.8000    0.0000 C   0  0  2  0  0  0  0  0  0  0  0  0
   10.1580   -5.8400    0.0000 C   0  0  1  0  0  0  0  0  0  0  0  0
    2.3090   -1.9420    0.0000 C   0  0  2  0  0  0  0  0  0  0  0  0
    3.4220   -1.3040    0.0000 C   0  0  0  0  0  0  0  0  0  0  0  0
   11.2850   -5.2150    0.0000 C   0  0  2  0  0  0  0  0  0  0  0  0
    6.8850   -4.3050    0.0000 C   0  0  0  0  0  0  0  0  0  0  0  0
    3.6260   -4.8480    0.0000 C   0  0  0  0  0  0  0  0  0  0  0  0
   10.1850   -3.2590    0.0000 C   0  0  1  0  0  0  0  0  0  0  0  0
   11.2990   -3.9250    0.0000 C   0  0  0  0  0  0  0  0  0  0  0  0
    9.1800  -11.6790    0.0000 C   0  0  0  0  0  0  0  0  0  0  0  0
    3.4220   -9.0580    0.0000 C   0  0  0  0  0  0  0  0  0  0  0  0
    0.0000   -4.4270    0.0000 C   0  0  0  0  0  0  0  0  0  0  0  0
    0.0680   -5.8260    0.0000 C   0  0  0  0  0  0  0  0  0  0  0  0
    5.6630   -1.3040    0.0000 C   0  0  0  0  0  0  0  0  0  0  0  0
   10.0500   -8.1620    0.0000 C   0  0  0  0  0  0  0  0  0  0  0  0
    1.1820   -1.3040    0.0000 C   0  0  0  0  0  0  0  0  0  0  0  0
    8.8540  -12.9150    0.0000 C   0  0  0  0  0  0  0  0  0  0  0  0
   10.2120   -1.9690    0.0000 C   0  0  0  0  0  0  0  0  0  0  0  0
    0.0950   -6.8850    0.0000 C   0  0  0  0  0  0  0  0  0  0  0  0
   13.5800   -5.1880    0.0000 C   0  0  0  0  0  0  0  0  0  0  0  0
   12.3850   -7.1570    0.0000 C   0  0  0  0  0  0  0  0  0  0  0  0
    6.2180   -2.0850    0.0000 H   0  0  0  0  0  0  0  0  0  0  0  0
    0.1880   -2.2910    0.0000 H   0  0  0  0  0  0  0  0  0  0  0  0
   10.7590  -10.0950    0.0000 H   0  0  0  0  0  0  0  0  0  0  0  0
    4.1290   -3.2340    0.0000 H   0  0  0  0  0  0  0  0  0  0  0  0
   11.0570   -7.4420    0.0000 H   0  0  0  0  0  0  0  0  0  0  0  0
    5.6630   -5.1880    1.0900 H   0  0  0  0  0  0  0  0  0  0  0  0
    4.5360   -5.8260    1.0900 H   0  0  0  0  0  0  0  0  0  0  0  0
    4.5360   -7.1160    1.0900 H   0  0  0  0  0  0  0  0  0  0  0  0
    3.4220   -7.7680   -1.0900 H   0  0  0  0  0  0  0  0  0  0  0  0
    6.6820   -8.8000    1.0900 H   0  0  0  0  0  0  0  0  0  0  0  0
    9.0450   -5.1880    1.0900 H   0  0  0  0  0  0  0  0  0  0  0  0
    8.9220  -10.0900    1.0900 H   0  0  0  0  0  0  0  0  0  0  0  0
    3.9920   -3.5630   -0.8900 H   0  0  0  0  0  0  0  0  0  0  0  0
    3.9920   -3.5630    0.8900 H   0  0  0  0  0  0  0  0  0  0  0  0
    2.3090   -3.2460   -1.0900 H   0  0  0  0  0  0  0  0  0  0  0  0
    6.1370  -10.4040    0.8900 H   0  0  0  0  0  0  0  0  0  0  0  0
    6.1370  -10.4040   -0.8900 H   0  0  0  0  0  0  0  0  0  0  0  0
    1.1820   -5.1880    1.0900 H   0  0  0  0  0  0  0  0  0  0  0  0
    4.5360   -1.9420    1.0900 H   0  0  0  0  0  0  0  0  0  0  0  0
    8.9220   -8.8000   -1.0900 H   0  0  0  0  0  0  0  0  0  0  0  0
   10.1580   -5.8400   -1.0900 H   0  0  0  0  0  0  0  0  0  0  0  0
    2.3090   -1.9420   -1.0900 H   0  0  0  0  0  0  0  0  0  0  0  0
   11.2850   -5.2150    1.0900 H   0  0  0  0  0  0  0  0  0  0  0  0
    6.8940   -5.3950    0.0000 H   0  0  0  0  0  0  0  0  0  0  0  0
    7.3960   -3.9380    0.8900 H   0  0  0  0  0  0  0  0  0  0  0  0
    7.3960   -3.9380   -0.8900 H   0  0  0  0  0  0  0  0  0  0  0  0
    3.3790   -4.5820   -1.0280 H   0  0  0  0  0  0  0  0  0  0  0  0
    4.0300   -3.9760    0.5140 H   0  0  0  0  0  0  0  0  0  0  0  0
    2.7270   -5.1880    0.5140 H   0  0  0  0  0  0  0  0  0  0  0  0
   10.1850   -3.2590    1.0900 H   0  0  0  0  0  0  0  0  0  0  0  0
   11.8480   -3.6170   -0.8900 H   0  0  0  0  0  0  0  0  0  0  0  0
   11.8480   -3.6170    0.8900 H   0  0  0  0  0  0  0  0  0  0  0  0
   10.0600  -11.0360    0.0000 H   0  0  0  0  0  0  0  0  0  0  0  0
    9.1900  -12.3080   -0.8900 H   0  0  0  0  0  0  0  0  0  0  0  0
    9.1900  -12.3080    0.8900 H   0  0  0  0  0  0  0  0  0  0  0  0
    3.4220   -9.4210    1.0280 H   0  0  0  0  0  0  0  0  0  0  0  0
    4.3120   -9.4210   -0.5140 H   0  0  0  0  0  0  0  0  0  0  0  0
    2.5320   -9.4210   -0.5140 H   0  0  0  0  0  0  0  0  0  0  0  0
    0.0990   -5.5130    0.0000 H   0  0  0  0  0  0  0  0  0  0  0  0
   -0.5450   -4.1120   -0.8900 H   0  0  0  0  0  0  0  0  0  0  0  0
   -0.5450   -4.1120    0.8900 H   0  0  0  0  0  0  0  0  0  0  0  0
   -0.4800   -5.5170    0.8900 H   0  0  0  0  0  0  0  0  0  0  0  0
   -0.4800   -5.5170   -0.8900 H   0  0  0  0  0  0  0  0  0  0  0  0
    5.9790   -1.1250   -1.0280 H   0  0  0  0  0  0  0  0  0  0  0  0
    6.4180   -1.8990    0.5140 H   0  0  0  0  0  0  0  0  0  0  0  0
    5.5410   -0.3510    0.5140 H   0  0  0  0  0  0  0  0  0  0  0  0
   10.3660   -7.9830    1.0280 H   0  0  0  0  0  0  0  0  0  0  0  0
    9.9280   -7.2080   -0.5140 H   0  0  0  0  0  0  0  0  0  0  0  0
   10.8040   -8.7580   -0.5140 H   0  0  0  0  0  0  0  0  0  0  0  0
    0.8660   -1.1250    1.0280 H   0  0  0  0  0  0  0  0  0  0  0  0
    0.4270   -1.8990   -0.5140 H   0  0  0  0  0  0  0  0  0  0  0  0
    1.3040   -0.3510   -0.5140 H   0  0  0  0  0  0  0  0  0  0  0  0
    8.4530  -13.9290    0.0000 H   0  0  0  0  0  0  0  0  0  0  0  0
    9.4650  -12.7660    0.8900 H   0  0  0  0  0  0  0  0  0  0  0  0
    9.4650  -12.7660   -0.8900 H   0  0  0  0  0  0  0  0  0  0  0  0
   10.2200   -1.6060   -1.0280 H   0  0  0  0  0  0  0  0  0  0  0  0
   11.1090   -1.6240    0.5140 H   0  0  0  0  0  0  0  0  0  0  0  0
    9.3300   -1.5870    0.5140 H   0  0  0  0  0  0  0  0  0  0  0  0
    0.6370   -7.2350    0.8780 H   0  0  0  0  0  0  0  0  0  0  0  0
    0.5980   -7.2360   -0.9010 H   0  0  0  0  0  0  0  0  0  0  0  0
   -0.9230   -7.2740    0.0230 H   0  0  0  0  0  0  0  0  0  0  0  0
   14.4070   -5.8980    0.0000 H   0  0  0  0  0  0  0  0  0  0  0  0
   13.6390   -4.5610    0.8900 H   0  0  0  0  0  0  0  0  0  0  0  0
   13.6390   -4.5610   -0.8900 H   0  0  0  0  0  0  0  0  0  0  0  0
   13.4090   -7.5310    0.0000 H   0  0  0  0  0  0  0  0  0  0  0  0
   11.8670   -7.5150   -0.8900 H   0  0  0  0  0  0  0  0  0  0  0  0
   11.8670   -7.5150    0.8900 H   0  0  0  0  0  0  0  0  0  0  0  0
  1 15  1  0  0  0  0
  1 23  1  0  0  0  0
  2 18  1  0  0  0  0
  2 21  1  0  0  0  0
  3 21  1  0  0  0  0
  3 31  1  0  0  0  0
  4 28  1  0  0  0  0
  4 29  1  0  0  0  0
  5 23  1  0  0  0  0
  5 38  1  0  0  0  0
  6 52  1  0  0  0  0
  7 47  1  0  0  0  0
  8 53  1  0  0  0  0
  9 24  1  0  0  0  0
  9 54  1  0  0  0  0
 10 26  1  0  0  0  0
 10 55  1  0  0  0  0
 11 29  2  0  0  0  0
 12 32  1  0  0  0  0
 12 56  1  0  0  0  0
 13 34  2  0  0  0  0
 14 35  1  0  0  0  0
 14 50  1  0  0  0  0
 14 51  1  0  0  0  0
 15 16  1  0  0  0  0
 15 17  1  0  0  0  0
 15 57  1  0  0  0  0
 16  6  1  1  0  0  0
 16 25  1  0  0  0  0
 16 36  1  6  0  0  0
 17 18  1  0  0  0  0
 17 37  1  0  0  0  0
 17 58  1  0  0  0  0
 18 20  1  0  0  0  0
 18 59  1  0  0  0  0
 19  7  1  6  0  0  0
 19 24  1  0  0  0  0
 19 27  1  0  0  0  0
 19 40  1  1  0  0  0
 20 29  1  0  0  0  0
 20 41  1  0  0  0  0
 20 60  1  0  0  0  0
 21 27  1  0  0  0  0
 21 61  1  0  0  0  0
 22  8  1  1  0  0  0
 22 26  1  0  0  0  0
 22 28  1  0  0  0  0
 22 42  1  6  0  0  0
 23 32  1  0  0  0  0
 23 62  1  0  0  0  0
 24 31  1  0  0  0  0
 24 63  1  0  0  0  0
 25 30  1  0  0  0  0
 25 64  1  0  0  0  0
 25 65  1  0  0  0  0
 26 33  1  0  0  0  0
 26 66  1  0  0  0  0
 27 67  1  0  0  0  0
 27 68  1  0  0  0  0
 28 43  1  0  0  0  0
 28 69  1  0  0  0  0
 30 34  1  0  0  0  0
 30 44  1  0  0  0  0
 30 70  1  0  0  0  0
 31 45  1  0  0  0  0
 31 71  1  0  0  0  0
 32 35  1  0  0  0  0
 32 72  1  0  0  0  0
 33 34  1  0  0  0  0
 33 46  1  0  0  0  0
 33 73  1  0  0  0  0
 35 39  1  0  0  0  0
 35 74  1  0  0  0  0
 36 75  1  0  0  0  0
 36 76  1  0  0  0  0
 36 77  1  0  0  0  0
 37 78  1  0  0  0  0
 37 79  1  0  0  0  0
 37 80  1  0  0  0  0
 38 39  1  0  0  0  0
 38 48  1  0  0  0  0
 38 81  1  0  0  0  0
 39 82  1  0  0  0  0
 39 83  1  0  0  0  0
 40 84  1  0  0  0  0
 40 85  1  0  0  0  0
 40 86  1  0  0  0  0
 41 87  1  0  0  0  0
 41 88  1  0  0  0  0
 41 89  1  0  0  0  0
 42 90  1  0  0  0  0
 42 91  1  0  0  0  0
 42 92  1  0  0  0  0
 43 49  1  0  0  0  0
 43 93  1  0  0  0  0
 43 94  1  0  0  0  0
 44 95  1  0  0  0  0
 44 96  1  0  0  0  0
 44 97  1  0  0  0  0
 45 98  1  0  0  0  0
 45 99  1  0  0  0  0
 45100  1  0  0  0  0
 46101  1  0  0  0  0
 46102  1  0  0  0  0
 46103  1  0  0  0  0
 47104  1  0  0  0  0
 47105  1  0  0  0  0
 47106  1  0  0  0  0
 48107  1  0  0  0  0
 48108  1  0  0  0  0
 48109  1  0  0  0  0
 49110  1  0  0  0  0
 49111  1  0  0  0  0
 49112  1  0  0  0  0
 50113  1  0  0  0  0
 50114  1  0  0  0  0
 50115  1  0  0  0  0
 51116  1  0  0  0  0
 51117  1  0  0  0  0
 51118  1  0  0  0  0
M  END
>  <StdInChI>
InChI=1S/C37H67NO13/c1-14-25-37(10,45)30(41)20(4)27(39)18(2)16-35(8,44)32(51-34-28(40)24(38(11)12)15-19(3)47-34)21(5)29(22(6)33(43)49-25)50-26-17-36(9,46-13)31(42)23(7)48-26/h18-26,28-32,34,40-42,44-45H,14-17H2,1-13H3/t18-,19-,20+,21+,22-,23+,24+,25-,26+,28-,29+,30-,31+,32-,34+,35-,36-,37-/m1/s1

>  <StdInChIKey>
ULGZDMOVFRHVEP-RWJQBGPGSA-N

>  <SMILES>
O([C@H]1[C@@H]([C@H](C[C@@H](C)O1)N(C)C)O)[C@@H]1[C@@H](C)[C@@H]([C@@H](C)C(=O)O[C@H](CC)[C@](C)([C@@H]([C@@H](C)C([C@H](C)C[C@@]1(C)O)=O)O)O)O[C@H]1C[C@](C)([C@H]([C@H](C)O1)O)OC

>  <CSID>
12041

>  <P-glycoprotein 1+CHEMBL Compound_ID (Concatenate)>
CHEMBL532, CHEMBL532, CHEMBL532, CHEMBL532, CHEMBL532

>  <BCPR>
0

>  <Pgp>
0

>  <Class>
0

$$$$
Row1764
  MOE2013           3D

 47 49  0  0  0  0  0  0  0  0999 V2000
    5.7660   -2.0020    0.0000 O   0  0  0  0  0  0  0  0  0  0  0  0
    3.4600   -5.9940    0.0000 O   0  0  0  0  0  0  0  0  0  0  0  0
    3.4600   -0.6720    0.0000 O   0  0  0  0  0  0  0  0  0  0  0  0
    1.1530   -4.6510    0.0000 O   0  0  0  0  0  0  0  0  0  0  0  0
    1.1530   -1.9900    0.0000 O   0  0  0  0  0  0  0  0  0  0  0  0
    5.7410   -5.9940    0.0000 O   0  0  0  0  0  0  0  0  0  0  0  0
   11.5330   -0.0250    0.0000 O   0  0  0  0  0  0  0  0  0  0  0  0
    4.6000   -3.9920    0.0000 C   0  0  0  0  0  0  0  0  0  0  0  0
    4.6000   -2.6610    0.0000 C   0  0  0  0  0  0  0  0  0  0  0  0
    3.4470   -4.6510    0.0000 C   0  0  0  0  0  0  0  0  0  0  0  0
    3.4470   -1.9900    0.0000 C   0  0  0  0  0  0  0  0  0  0  0  0
    2.3060   -3.9920    0.0000 C   0  0  0  0  0  0  0  0  0  0  0  0
    2.3060   -2.6610    0.0000 C   0  0  0  0  0  0  0  0  0  0  0  0
    5.7540   -4.6640    0.0000 C   0  0  0  0  0  0  0  0  0  0  0  0
    6.9070   -2.6740    0.0000 C   0  0  0  0  0  0  0  0  0  0  0  0
    6.9070   -3.9920    0.0000 C   0  0  0  0  0  0  0  0  0  0  0  0
    8.0730   -2.0150    0.0000 C   0  0  0  0  0  0  0  0  0  0  0  0
    9.2130   -2.6740    0.0000 C   0  0  0  0  0  0  0  0  0  0  0  0
    8.0730   -0.6840    0.0000 C   0  0  0  0  0  0  0  0  0  0  0  0
    2.3060   -6.6530    0.0000 C   0  0  0  0  0  0  0  0  0  0  0  0
    2.3060    0.0000    0.0000 C   0  0  0  0  0  0  0  0  0  0  0  0
   10.3670   -2.0280    0.0000 C   0  0  0  0  0  0  0  0  0  0  0  0
    9.2260   -0.0130    0.0000 C   0  0  0  0  0  0  0  0  0  0  0  0
   10.3670   -0.6970    0.0000 C   0  0  0  0  0  0  0  0  0  0  0  0
    0.0000   -3.9920    0.0000 C   0  0  0  0  0  0  0  0  0  0  0  0
    0.0000   -2.6610    0.0000 C   0  0  0  0  0  0  0  0  0  0  0  0
   12.6730   -0.6970    0.0000 C   0  0  0  0  0  0  0  0  0  0  0  0
    7.8430   -4.5300    0.0000 H   0  0  0  0  0  0  0  0  0  0  0  0
    9.2060   -3.7540    0.0000 H   0  0  0  0  0  0  0  0  0  0  0  0
    7.1370   -0.1460    0.0000 H   0  0  0  0  0  0  0  0  0  0  0  0
    2.5000   -7.7260    0.0000 H   0  0  0  0  0  0  0  0  0  0  0  0
    1.7360   -6.3870   -0.8900 H   0  0  0  0  0  0  0  0  0  0  0  0
    1.7360   -6.3870    0.8900 H   0  0  0  0  0  0  0  0  0  0  0  0
    2.5090    1.0710    0.0000 H   0  0  0  0  0  0  0  0  0  0  0  0
    1.7330   -0.2610    0.8900 H   0  0  0  0  0  0  0  0  0  0  0  0
    1.7330   -0.2610   -0.8900 H   0  0  0  0  0  0  0  0  0  0  0  0
   11.2990   -2.5740    0.0000 H   0  0  0  0  0  0  0  0  0  0  0  0
    9.2330    1.0670    0.0000 H   0  0  0  0  0  0  0  0  0  0  0  0
   -0.8250   -4.7040    0.0000 H   0  0  0  0  0  0  0  0  0  0  0  0
   -0.0600   -3.3660   -0.8900 H   0  0  0  0  0  0  0  0  0  0  0  0
   -0.0600   -3.3660    0.8900 H   0  0  0  0  0  0  0  0  0  0  0  0
   -0.8310   -1.9560    0.0000 H   0  0  0  0  0  0  0  0  0  0  0  0
   -0.0560   -3.2880    0.8900 H   0  0  0  0  0  0  0  0  0  0  0  0
   -0.0560   -3.2880   -0.8900 H   0  0  0  0  0  0  0  0  0  0  0  0
   13.5080    0.0040    0.0000 H   0  0  0  0  0  0  0  0  0  0  0  0
   12.7250   -1.3240   -0.8900 H   0  0  0  0  0  0  0  0  0  0  0  0
   12.7250   -1.3240    0.8900 H   0  0  0  0  0  0  0  0  0  0  0  0
  1  9  1  0  0  0  0
  1 15  1  0  0  0  0
  2 10  1  0  0  0  0
  2 20  1  0  0  0  0
  3 11  1  0  0  0  0
  3 21  1  0  0  0  0
  4 12  1  0  0  0  0
  4 25  1  0  0  0  0
  5 13  1  0  0  0  0
  5 26  1  0  0  0  0
  6 14  2  0  0  0  0
  7 24  1  0  0  0  0
  7 27  1  0  0  0  0
  8  9  2  0  0  0  0
  8 10  1  0  0  0  0
  8 14  1  0  0  0  0
  9 11  1  0  0  0  0
 10 12  2  0  0  0  0
 11 13  2  0  0  0  0
 12 13  1  0  0  0  0
 14 16  1  0  0  0  0
 15 16  2  0  0  0  0
 15 17  1  0  0  0  0
 16 28  1  0  0  0  0
 17 18  2  0  0  0  0
 17 19  1  0  0  0  0
 18 22  1  0  0  0  0
 18 29  1  0  0  0  0
 19 23  2  0  0  0  0
 19 30  1  0  0  0  0
 20 31  1  0  0  0  0
 20 32  1  0  0  0  0
 20 33  1  0  0  0  0
 21 34  1  0  0  0  0
 21 35  1  0  0  0  0
 21 36  1  0  0  0  0
 22 24  2  0  0  0  0
 22 37  1  0  0  0  0
 23 24  1  0  0  0  0
 23 38  1  0  0  0  0
 25 39  1  0  0  0  0
 25 40  1  0  0  0  0
 25 41  1  0  0  0  0
 26 42  1  0  0  0  0
 26 43  1  0  0  0  0
 26 44  1  0  0  0  0
 27 45  1  0  0  0  0
 27 46  1  0  0  0  0
 27 47  1  0  0  0  0
M  END
>  <StdInChI>
InChI=1S/C20H20O7/c1-22-12-8-6-11(7-9-12)14-10-13(21)15-16(23-2)18(24-3)20(26-5)19(25-4)17(15)27-14/h6-10H,1-5H3

>  <StdInChIKey>
ULSUXBXHSYSGDT-UHFFFAOYSA-N

>  <SMILES>
O1C(C2C=CC(=CC=2)OC)=CC(C2C(=C(C(=C(C1=2)OC)OC)OC)OC)=O

>  <CSID>
61389

>  <P-glycoprotein 1+CHEMBL Compound_ID (Concatenate)>
CHEMBL73930

>  <BCPR>
0

>  <Pgp>
0

>  <Class>
0

$$$$
Row1783
  MOE2013           3D

 57 60  0  0  1  0  0  0  0  0999 V2000
    6.9490   -2.6690    0.0000 C   0  0  1  0  0  0  0  0  0  0  0  0
    4.6470   -3.9990    0.0000 C   0  0  2  0  0  0  0  0  0  0  0  0
    3.4910   -4.6800    0.0000 C   0  0  2  0  0  0  0  0  0  0  0  0
    6.9490   -3.9990    0.0000 C   0  0  2  0  0  0  0  0  0  0  0  0
    5.8040   -4.6800    0.0000 C   0  0  2  0  0  0  0  0  0  0  0  0
    8.2140   -2.2370    0.0000 C   0  0  2  0  0  0  0  0  0  0  0  0
    3.4910   -6.0200    0.0000 C   0  0  0  0  0  0  0  0  0  0  0  0
    4.6470   -2.6690    0.0000 C   0  0  2  0  0  0  0  0  0  0  0  0
    5.8040   -2.0210    0.0000 C   0  0  0  0  0  0  0  0  0  0  0  0
    9.0020   -3.3500    0.0000 C   0  0  1  0  0  0  0  0  0  0  0  0
    2.3450   -3.9990    0.0000 C   0  0  0  0  0  0  0  0  0  0  0  0
    8.2140   -4.3980    0.0000 C   0  0  0  0  0  0  0  0  0  0  0  0
    2.3450   -6.6680    0.0000 C   0  0  0  0  0  0  0  0  0  0  0  0
    8.5700   -0.9730    0.0000 C   0  0  0  0  0  0  0  0  0  0  0  0
    5.8040   -6.0200    0.0000 C   0  0  0  0  0  0  0  0  0  0  0  0
    1.1890   -4.6800    0.0000 C   0  0  0  0  0  0  0  0  0  0  0  0
    1.1890   -6.0200    0.0000 C   0  0  0  0  0  0  0  0  0  0  0  0
    4.6470   -6.6680    0.0000 C   0  0  0  0  0  0  0  0  0  0  0  0
    4.6470   -5.1120    0.0000 F   0  0  0  0  0  0  0  0  0  0  0  0
    7.6410    0.0000    0.0000 O   0  0  0  0  0  0  0  0  0  0  0  0
    0.0000   -6.7000    0.0000 O   0  0  0  0  0  0  0  0  0  0  0  0
    9.5430   -2.2370    0.0000 O   0  0  0  0  0  0  0  0  0  0  0  0
    6.9490   -1.2970    0.0000 C   0  0  0  0  0  0  0  0  0  0  0  0
    3.4580   -1.9780    0.0000 O   0  0  0  0  0  0  0  0  0  0  0  0
    3.4910   -3.3500    0.0000 C   0  0  0  0  0  0  0  0  0  0  0  0
   10.3420   -3.3180    0.0000 C   0  0  0  0  0  0  0  0  0  0  0  0
    9.8670   -0.6160    0.0000 C   0  0  0  0  0  0  0  0  0  0  0  0
   10.8070   -1.5890    0.0000 O   0  0  0  0  0  0  0  0  0  0  0  0
    5.8040   -3.3500    0.0000 H   0  0  0  0  0  0  0  0  0  0  0  0
    6.9490   -5.3280    0.0000 H   0  0  0  0  0  0  0  0  0  0  0  0
    4.6470   -2.6690   -1.0900 H   0  0  0  0  0  0  0  0  0  0  0  0
    5.8050   -1.3920   -0.8900 H   0  0  0  0  0  0  0  0  0  0  0  0
    5.8050   -1.3920    0.8900 H   0  0  0  0  0  0  0  0  0  0  0  0
    9.0020   -3.3500    1.0900 H   0  0  0  0  0  0  0  0  0  0  0  0
    2.3470   -2.9190    0.0000 H   0  0  0  0  0  0  0  0  0  0  0  0
    8.4060   -4.9970   -0.8900 H   0  0  0  0  0  0  0  0  0  0  0  0
    8.4060   -4.9970    0.8900 H   0  0  0  0  0  0  0  0  0  0  0  0
    2.3470   -7.7480    0.0000 H   0  0  0  0  0  0  0  0  0  0  0  0
    6.3470   -6.3380   -0.8900 H   0  0  0  0  0  0  0  0  0  0  0  0
    6.3470   -6.3380    0.8900 H   0  0  0  0  0  0  0  0  0  0  0  0
    0.2510   -4.1440    0.0000 H   0  0  0  0  0  0  0  0  0  0  0  0
    4.6470   -7.2970    0.8900 H   0  0  0  0  0  0  0  0  0  0  0  0
    4.6470   -7.2970   -0.8900 H   0  0  0  0  0  0  0  0  0  0  0  0
    9.8330   -3.1520    0.0000 H   0  0  0  0  0  0  0  0  0  0  0  0
    5.9210   -0.9340    0.0000 H   0  0  0  0  0  0  0  0  0  0  0  0
    7.4630   -0.9340   -0.8900 H   0  0  0  0  0  0  0  0  0  0  0  0
    7.4630   -0.9340    0.8900 H   0  0  0  0  0  0  0  0  0  0  0  0
    3.2070   -1.8320    0.9150 H   0  0  0  0  0  0  0  0  0  0  0  0
    2.4630   -2.9870    0.0000 H   0  0  0  0  0  0  0  0  0  0  0  0
    4.0050   -2.9870   -0.8900 H   0  0  0  0  0  0  0  0  0  0  0  0
    4.0050   -2.9870    0.8900 H   0  0  0  0  0  0  0  0  0  0  0  0
   10.7050   -3.3090   -1.0280 H   0  0  0  0  0  0  0  0  0  0  0  0
   10.7260   -4.1990    0.5140 H   0  0  0  0  0  0  0  0  0  0  0  0
   10.6840   -2.4200    0.5140 H   0  0  0  0  0  0  0  0  0  0  0  0
   10.0330   -0.0090    0.8900 H   0  0  0  0  0  0  0  0  0  0  0  0
   10.0330   -0.0090   -0.8900 H   0  0  0  0  0  0  0  0  0  0  0  0
   10.6670   -2.1280    0.7820 H   0  0  0  0  0  0  0  0  0  0  0  0
  1  4  1  0  0  0  0
  1  6  1  0  0  0  0
  1  9  1  0  0  0  0
  1 23  1  1  0  0  0
  2  3  1  0  0  0  0
  2  5  1  0  0  0  0
  2  8  1  0  0  0  0
  2 19  1  6  0  0  0
  3  7  1  0  0  0  0
  3 11  1  0  0  0  0
  3 25  1  1  0  0  0
  4  5  1  0  0  0  0
  4 12  1  0  0  0  0
  4 30  1  6  0  0  0
  5 15  1  0  0  0  0
  5 29  1  1  0  0  0
  6 10  1  0  0  0  0
  6 14  1  1  0  0  0
  6 22  1  6  0  0  0
  7 13  2  0  0  0  0
  7 18  1  0  0  0  0
  8  9  1  0  0  0  0
  8 24  1  0  0  0  0
  8 31  1  0  0  0  0
  9 32  1  0  0  0  0
  9 33  1  0  0  0  0
 10 12  1  0  0  0  0
 10 26  1  0  0  0  0
 10 34  1  0  0  0  0
 11 16  2  0  0  0  0
 11 35  1  0  0  0  0
 12 36  1  0  0  0  0
 12 37  1  0  0  0  0
 13 17  1  0  0  0  0
 13 38  1  0  0  0  0
 14 20  2  0  0  0  0
 14 27  1  0  0  0  0
 15 18  1  0  0  0  0
 15 39  1  0  0  0  0
 15 40  1  0  0  0  0
 16 17  1  0  0  0  0
 16 41  1  0  0  0  0
 17 21  2  0  0  0  0
 18 42  1  0  0  0  0
 18 43  1  0  0  0  0
 22 44  1  0  0  0  0
 23 45  1  0  0  0  0
 23 46  1  0  0  0  0
 23 47  1  0  0  0  0
 24 48  1  0  0  0  0
 25 49  1  0  0  0  0
 25 50  1  0  0  0  0
 25 51  1  0  0  0  0
 26 52  1  0  0  0  0
 26 53  1  0  0  0  0
 26 54  1  0  0  0  0
 27 28  1  0  0  0  0
 27 55  1  0  0  0  0
 27 56  1  0  0  0  0
 28 57  1  0  0  0  0
M  END
>  <StdInChI>
InChI=1S/C22H29FO5/c1-12-8-16-15-5-4-13-9-14(25)6-7-19(13,2)21(15,23)17(26)10-20(16,3)22(12,28)18(27)11-24/h6-7,9,12,15-17,24,26,28H,4-5,8,10-11H2,1-3H3/t12-,15+,16+,17+,19+,20+,21+,22+/m1/s1

>  <StdInChIKey>
UREBDLICKHMUKA-CXSFZGCWSA-N

>  <SMILES>
[C@]12(C)C[C@H](O)[C@]3([C@@]([H])(CCC4=CC(=O)C=C[C@]34C)[C@]1([H])C[C@@H](C)[C@]2(O)C(CO)=O)F

>  <CSID>
5541

>  <P-glycoprotein 1+CHEMBL Compound_ID (Concatenate)>
CHEMBL384467, CHEMBL384467, CHEMBL384467

>  <BCPR>
0

>  <Pgp>
0

>  <Class>
0

$$$$
Row1851
  MOE2013           3D

 74 80  0  0  1  0  0  0  0  0999 V2000
    6.9350   -3.9930    0.0000 O   0  0  0  0  0  0  0  0  0  0  0  0
   10.1290   -6.6550    0.0000 O   0  0  0  0  0  0  0  0  0  0  0  0
    4.6320   -3.9930    0.0000 O   0  0  0  0  0  0  0  0  0  0  0  0
    9.7560   -8.9840    0.0000 O   0  0  0  0  0  0  0  0  0  0  0  0
    2.3290   -1.3310    0.0000 O   0  0  0  0  0  0  0  0  0  0  0  0
    2.2100   -7.7330    0.0000 O   0  0  0  0  0  0  0  0  0  0  0  0
    2.2100   -5.5770    0.0000 O   0  0  0  0  0  0  0  0  0  0  0  0
    1.1710   -3.3280    0.0000 O   0  0  0  0  0  0  0  0  0  0  0  0
    4.6320    0.0000    0.0000 O   0  0  0  0  0  0  0  0  0  0  0  0
    6.9480   -1.3180    0.0000 O   0  0  0  0  0  0  0  0  0  0  0  0
    4.6450  -11.9660    0.0000 O   0  0  0  0  0  0  0  0  0  0  0  0
    9.2240  -11.9660    0.0000 O   0  0  0  0  0  0  0  0  0  0  0  0
    6.9350  -13.3100    0.0000 O   0  0  0  0  0  0  0  0  0  0  0  0
    8.0930   -7.3210    0.0000 C   0  0  1  0  0  0  0  0  0  0  0  0
    8.0930   -5.9900    0.0000 C   0  0  1  0  0  0  0  0  0  0  0  0
    6.9350   -7.9860    0.0000 C   0  0  1  0  0  0  0  0  0  0  0  0
    6.9350   -5.3240    0.0000 C   0  0  1  0  0  0  0  0  0  0  0  0
    5.7770   -7.3210    0.0000 C   0  0  0  0  0  0  0  0  0  0  0  0
    5.7770   -5.9900    0.0000 C   0  0  0  0  0  0  0  0  0  0  0  0
    9.3570   -7.7330    0.0000 C   0  0  0  0  0  0  0  0  0  0  0  0
    9.3570   -5.5770    0.0000 C   0  0  0  0  0  0  0  0  0  0  0  0
    6.9350   -9.3170    0.0000 C   0  0  0  0  0  0  0  0  0  0  0  0
    3.4740   -1.9960    0.0000 C   0  0  2  0  0  0  0  0  0  0  0  0
    3.4740   -3.3280    0.0000 C   0  0  1  0  0  0  0  0  0  0  0  0
    5.7770   -3.3280    0.0000 C   0  0  2  0  0  0  0  0  0  0  0  0
    4.6320   -7.9860    0.0000 C   0  0  0  0  0  0  0  0  0  0  0  0
    4.6320   -5.3240    0.0000 C   0  0  0  0  0  0  0  0  0  0  0  0
    3.4740   -7.3210    0.0000 C   0  0  0  0  0  0  0  0  0  0  0  0
    3.4740   -5.9900    0.0000 C   0  0  0  0  0  0  0  0  0  0  0  0
    4.6320   -1.3310    0.0000 C   0  0  1  0  0  0  0  0  0  0  0  0
    5.7770   -1.9960    0.0000 C   0  0  1  0  0  0  0  0  0  0  0  0
    5.7770   -9.9830    0.0000 C   0  0  0  0  0  0  0  0  0  0  0  0
    8.0930   -9.9830    0.0000 C   0  0  0  0  0  0  0  0  0  0  0  0
    2.3290   -3.9930    0.0000 C   0  0  0  0  0  0  0  0  0  0  0  0
    5.7770  -11.3140    0.0000 C   0  0  0  0  0  0  0  0  0  0  0  0
    8.0930  -11.3140    0.0000 C   0  0  0  0  0  0  0  0  0  0  0  0
    6.9350  -11.9790    0.0000 C   0  0  0  0  0  0  0  0  0  0  0  0
    1.1710   -1.9960    0.0000 C   0  0  1  0  0  0  0  0  0  0  0  0
    1.4240   -6.6550    0.0000 C   0  0  0  0  0  0  0  0  0  0  0  0
    0.0000   -1.3180    0.0000 C   0  0  0  0  0  0  0  0  0  0  0  0
    3.5140  -11.3140    0.0000 C   0  0  0  0  0  0  0  0  0  0  0  0
   10.3550  -11.3140    0.0000 C   0  0  0  0  0  0  0  0  0  0  0  0
    8.0930   -8.6520    0.0000 H   0  0  0  0  0  0  0  0  0  0  0  0
    8.0930   -4.6590    0.0000 H   0  0  0  0  0  0  0  0  0  0  0  0
    3.4740   -0.6660    0.0000 H   0  0  0  0  0  0  0  0  0  0  0  0
    3.4740   -4.6590    0.0000 H   0  0  0  0  0  0  0  0  0  0  0  0
    5.5470    0.2900    0.0000 H   0  0  0  0  0  0  0  0  0  0  0  0
    6.7410   -0.3810    0.0000 H   0  0  0  0  0  0  0  0  0  0  0  0
    7.8050  -13.7160    0.0000 H   0  0  0  0  0  0  0  0  0  0  0  0
    6.9350   -7.9860    1.0900 H   0  0  0  0  0  0  0  0  0  0  0  0
    6.9350   -5.3240   -1.0900 H   0  0  0  0  0  0  0  0  0  0  0  0
    9.5530   -4.9790    0.8900 H   0  0  0  0  0  0  0  0  0  0  0  0
    9.5530   -4.9790   -0.8900 H   0  0  0  0  0  0  0  0  0  0  0  0
    5.7770   -3.3280    1.0900 H   0  0  0  0  0  0  0  0  0  0  0  0
    4.6350   -9.0660    0.0000 H   0  0  0  0  0  0  0  0  0  0  0  0
    4.6350   -4.2440    0.0000 H   0  0  0  0  0  0  0  0  0  0  0  0
    4.6320   -1.3310    1.0900 H   0  0  0  0  0  0  0  0  0  0  0  0
    5.7770   -1.9960   -1.0900 H   0  0  0  0  0  0  0  0  0  0  0  0
    4.8420   -9.4420    0.0000 H   0  0  0  0  0  0  0  0  0  0  0  0
    9.0280   -9.4420    0.0000 H   0  0  0  0  0  0  0  0  0  0  0  0
    2.3310   -4.6220    0.8900 H   0  0  0  0  0  0  0  0  0  0  0  0
    2.3310   -4.6220   -0.8900 H   0  0  0  0  0  0  0  0  0  0  0  0
    1.1710   -1.9960   -1.0900 H   0  0  0  0  0  0  0  0  0  0  0  0
    0.7950   -6.6550    0.8900 H   0  0  0  0  0  0  0  0  0  0  0  0
    0.7950   -6.6550   -0.8900 H   0  0  0  0  0  0  0  0  0  0  0  0
   -0.3140   -1.1360    1.0280 H   0  0  0  0  0  0  0  0  0  0  0  0
   -0.7600   -1.9060   -0.5140 H   0  0  0  0  0  0  0  0  0  0  0  0
    0.1310   -0.3660   -0.5140 H   0  0  0  0  0  0  0  0  0  0  0  0
    2.6860  -12.0230    0.0000 H   0  0  0  0  0  0  0  0  0  0  0  0
    3.4560  -10.6870   -0.8900 H   0  0  0  0  0  0  0  0  0  0  0  0
    3.4560  -10.6870    0.8900 H   0  0  0  0  0  0  0  0  0  0  0  0
   11.1830  -12.0230    0.0000 H   0  0  0  0  0  0  0  0  0  0  0  0
   10.4130  -10.6870    0.8900 H   0  0  0  0  0  0  0  0  0  0  0  0
   10.4130  -10.6870   -0.8900 H   0  0  0  0  0  0  0  0  0  0  0  0
  1 17  1  0  0  0  0
  1 25  1  0  0  0  0
  2 20  1  0  0  0  0
  2 21  1  0  0  0  0
  3 24  1  0  0  0  0
  3 25  1  0  0  0  0
  4 20  2  0  0  0  0
  5 23  1  0  0  0  0
  5 38  1  0  0  0  0
  6 28  1  0  0  0  0
  6 39  1  0  0  0  0
  7 29  1  0  0  0  0
  7 39  1  0  0  0  0
  8 34  1  0  0  0  0
  8 38  1  0  0  0  0
  9 30  1  0  0  0  0
  9 47  1  0  0  0  0
 10 31  1  0  0  0  0
 10 48  1  0  0  0  0
 11 35  1  0  0  0  0
 11 41  1  0  0  0  0
 12 36  1  0  0  0  0
 12 42  1  0  0  0  0
 13 37  1  0  0  0  0
 13 49  1  0  0  0  0
 14 15  1  0  0  0  0
 14 16  1  0  0  0  0
 14 20  1  0  0  0  0
 14 43  1  1  0  0  0
 15 17  1  0  0  0  0
 15 21  1  0  0  0  0
 15 44  1  6  0  0  0
 16 18  1  0  0  0  0
 16 22  1  0  0  0  0
 16 50  1  0  0  0  0
 17 19  1  0  0  0  0
 17 51  1  0  0  0  0
 18 19  1  0  0  0  0
 18 26  2  0  0  0  0
 19 27  2  0  0  0  0
 21 52  1  0  0  0  0
 21 53  1  0  0  0  0
 22 32  2  0  0  0  0
 22 33  1  0  0  0  0
 23 24  1  0  0  0  0
 23 30  1  0  0  0  0
 23 45  1  6  0  0  0
 24 34  1  0  0  0  0
 24 46  1  1  0  0  0
 25 31  1  0  0  0  0
 25 54  1  0  0  0  0
 26 28  1  0  0  0  0
 26 55  1  0  0  0  0
 27 29  1  0  0  0  0
 27 56  1  0  0  0  0
 28 29  2  0  0  0  0
 30 31  1  0  0  0  0
 30 57  1  0  0  0  0
 31 58  1  0  0  0  0
 32 35  1  0  0  0  0
 32 59  1  0  0  0  0
 33 36  2  0  0  0  0
 33 60  1  0  0  0  0
 34 61  1  0  0  0  0
 34 62  1  0  0  0  0
 35 37  2  0  0  0  0
 36 37  1  0  0  0  0
 38 40  1  0  0  0  0
 38 63  1  0  0  0  0
 39 64  1  0  0  0  0
 39 65  1  0  0  0  0
 40 66  1  0  0  0  0
 40 67  1  0  0  0  0
 40 68  1  0  0  0  0
 41 69  1  0  0  0  0
 41 70  1  0  0  0  0
 41 71  1  0  0  0  0
 42 72  1  0  0  0  0
 42 73  1  0  0  0  0
 42 74  1  0  0  0  0
M  END
>  <StdInChI>
InChI=1S/C29H32O13/c1-11-36-9-20-27(40-11)24(31)25(32)29(41-20)42-26-14-7-17-16(38-10-39-17)6-13(14)21(22-15(26)8-37-28(22)33)12-4-18(34-2)23(30)19(5-12)35-3/h4-7,11,15,20-22,24-27,29-32H,8-10H2,1-3H3/t11-,15+,20-,21-,22+,24-,25-,26-,27-,29+/m1/s1

>  <StdInChIKey>
VJJPUSNTGOMMGY-MRVIYFEKSA-N

>  <SMILES>
O([C@H]1[C@@H]([C@H]([C@@]2([H])[C@@]([H])(CO[C@@H](C)O2)O1)O)O)[C@@H]1C2=CC3=C(C=C2[C@@H](C2C=C(C(=C(C=2)OC)O)OC)[C@@]2([H])C(=O)OC[C@@]21[H])OCO3

>  <CSID>
33510

>  <P-glycoprotein 1+CHEMBL Compound_ID (Concatenate)>
CHEMBL44657, CHEMBL44657, CHEMBL44657, CHEMBL44657, CHEMBL44657

>  <BCPR>
0

>  <Pgp>
0

>  <Class>
0

$$$$
Row2026
  MOE2013           3D

102107  0  0  1  0  0  0  0  0999 V2000
    1.1330   -8.4980    0.0000 C   0  0  0  0  0  0  0  0  0  0  0  0
    2.2980   -7.8690    0.0000 C   0  0  0  0  0  0  0  0  0  0  0  0
    2.3610   -6.5470    0.0000 C   0  0  0  0  0  0  0  0  0  0  0  0
    3.5570   -5.9180    0.0000 C   0  0  0  0  0  0  0  0  0  0  0  0
    4.6580   -6.6410    0.0000 C   0  0  0  0  0  0  0  0  0  0  0  0
    5.8540   -6.0430    0.0000 C   0  0  0  0  0  0  0  0  0  0  0  0
    4.5960   -7.9630    0.0000 C   0  0  0  0  0  0  0  0  0  0  0  0
    3.4310   -8.5930    0.0000 C   0  0  0  0  0  0  0  0  0  0  0  0
    0.0000   -7.7740    0.0000 O   0  0  0  0  0  0  0  0  0  0  0  0
    1.0700   -9.8200    0.0000 O   0  0  0  0  0  0  0  0  0  0  0  0
    5.9180   -4.6900    0.0000 O   0  0  0  0  0  0  0  0  0  0  0  0
    6.9560   -6.7360    0.0000 N   0  0  0  0  0  0  0  0  0  0  0  0
    1.2280   -5.8230    0.0000 N   0  0  0  0  0  0  0  0  0  0  0  0
    1.2900   -4.5010    0.0000 C   0  0  0  0  0  0  0  0  0  0  0  0
    0.1570   -3.7770    0.0000 O   0  0  0  0  0  0  0  0  0  0  0  0
    6.0120   -2.0460    0.0000 N   0  0  0  0  0  0  0  0  0  0  0  0
    6.0750   -0.6920    0.0000 C   0  0  0  0  0  0  0  0  0  0  0  0
    4.9420    0.0000    0.0000 C   0  0  0  0  0  0  0  0  0  0  0  0
    3.7770   -0.5980    0.0000 C   0  0  0  0  0  0  0  0  0  0  0  0
    3.7140   -1.9520    0.0000 C   0  0  0  0  0  0  0  0  0  0  0  0
    2.5500   -2.5500    0.0000 C   0  0  0  0  0  0  0  0  0  0  0  0
    2.4870   -3.8720    0.0000 C   0  0  0  0  0  0  0  0  0  0  0  0
    3.5880   -4.5960    0.0000 C   0  0  0  0  0  0  0  0  0  0  0  0
    4.7840   -3.9970    0.0000 C   0  0  0  0  0  0  0  0  0  0  0  0
    4.8470   -2.6440    0.0000 C   0  0  0  0  0  0  0  0  0  0  0  0
    8.1520   -6.1380    0.0000 C   0  0  0  0  0  0  0  0  0  0  0  0
    8.2150   -4.8160    0.0000 C   0  0  0  0  0  0  0  0  0  0  0  0
    9.3800   -4.1860    0.0000 C   0  0  0  0  0  0  0  0  0  0  0  0
   10.5130   -4.9100    0.0000 C   0  0  0  0  0  0  0  0  0  0  0  0
   10.4500   -6.2320    0.0000 C   0  0  0  0  0  0  0  0  0  0  0  0
    9.2850   -6.8300    0.0000 C   0  0  0  0  0  0  0  0  0  0  0  0
   11.7090   -4.2810    0.0000 C   0  0  0  0  0  0  0  0  0  0  0  0
   12.8110   -5.0050    0.0000 C   0  0  0  0  0  0  0  0  0  0  0  0
   15.1400   -5.0990    0.0000 C   0  0  0  0  0  0  0  0  0  0  0  0
   14.0070   -4.3750    0.0000 N   0  0  3  0  0  0  0  0  0  0  0  0
   14.0700   -3.0530    0.0000 C   0  0  0  0  0  0  0  0  0  0  0  0
   15.2340   -2.4240    0.0000 C   0  0  0  0  0  0  0  0  0  0  0  0
   16.3670   -3.1480    0.0000 C   0  0  0  0  0  0  0  0  0  0  0  0
   17.5320   -2.5500    0.0000 C   0  0  0  0  0  0  0  0  0  0  0  0
   18.6650   -3.2420    0.0000 C   0  0  0  0  0  0  0  0  0  0  0  0
   18.6020   -4.5960    0.0000 C   0  0  0  0  0  0  0  0  0  0  0  0
   17.4380   -5.1940    0.0000 C   0  0  0  0  0  0  0  0  0  0  0  0
   16.3040   -4.5010    0.0000 C   0  0  0  0  0  0  0  0  0  0  0  0
   19.8610   -2.6440    0.0000 O   0  0  0  0  0  0  0  0  0  0  0  0
   20.9630   -3.3360    0.0000 C   0  0  0  0  0  0  0  0  0  0  0  0
   22.1590   -2.7380    0.0000 C   0  0  0  0  0  0  0  0  0  0  0  0
   23.2920   -3.3680    0.0000 O   0  0  0  0  0  0  0  0  0  0  0  0
   24.4570   -2.7070    0.0000 C   0  0  0  0  0  0  0  0  0  0  0  0
   25.6210   -3.3360    0.0000 C   0  0  0  0  0  0  0  0  0  0  0  0
   26.7860   -2.6750    0.0000 O   0  0  0  0  0  0  0  0  0  0  0  0
   27.9500   -3.3360    0.0000 C   0  0  0  0  0  0  0  0  0  0  0  0
   29.0840   -2.6750    0.0000 C   0  0  0  0  0  0  0  0  0  0  0  0
   30.2480   -3.3360    0.0000 O   0  0  0  0  0  0  0  0  0  0  0  0
   31.4760   -2.8330    0.0000 C   0  0  0  0  0  0  0  0  0  0  0  0
   19.7350   -5.2880    0.0000 O   0  0  0  0  0  0  0  0  0  0  0  0
   20.9000   -4.6900    0.0000 C   0  0  0  0  0  0  0  0  0  0  0  0
    3.6090   -4.8390    0.0000 H   0  0  0  0  0  0  0  0  0  0  0  0
    5.5100   -8.5380    0.0000 H   0  0  0  0  0  0  0  0  0  0  0  0
    3.3920   -9.6720    0.0000 H   0  0  0  0  0  0  0  0  0  0  0  0
    0.1820  -10.1840    0.0000 H   0  0  0  0  0  0  0  0  0  0  0  0
    6.9070   -7.7450    0.0000 H   0  0  0  0  0  0  0  0  0  0  0  0
    0.3310   -6.2870    0.0000 H   0  0  0  0  0  0  0  0  0  0  0  0
    7.0290   -0.1860    0.0000 H   0  0  0  0  0  0  0  0  0  0  0  0
    4.9820    1.0790    0.0000 H   0  0  0  0  0  0  0  0  0  0  0  0
    2.8690   -0.0140    0.0000 H   0  0  0  0  0  0  0  0  0  0  0  0
    1.6420   -1.9650    0.0000 H   0  0  0  0  0  0  0  0  0  0  0  0
    3.5250   -5.6740    0.0000 H   0  0  0  0  0  0  0  0  0  0  0  0
    5.6890   -4.5860    0.0000 H   0  0  0  0  0  0  0  0  0  0  0  0
    7.3010   -4.2410    0.0000 H   0  0  0  0  0  0  0  0  0  0  0  0
    9.4190   -3.1070    0.0000 H   0  0  0  0  0  0  0  0  0  0  0  0
   11.3580   -6.8170    0.0000 H   0  0  0  0  0  0  0  0  0  0  0  0
    9.2450   -7.9090    0.0000 H   0  0  0  0  0  0  0  0  0  0  0  0
   11.7400   -3.6520    0.8900 H   0  0  0  0  0  0  0  0  0  0  0  0
   11.7400   -3.6520   -0.8900 H   0  0  0  0  0  0  0  0  0  0  0  0
   12.7810   -5.6340   -0.8900 H   0  0  0  0  0  0  0  0  0  0  0  0
   12.7810   -5.6340    0.8900 H   0  0  0  0  0  0  0  0  0  0  0  0
   15.1100   -5.7280   -0.8900 H   0  0  0  0  0  0  0  0  0  0  0  0
   15.1100   -5.7280    0.8900 H   0  0  0  0  0  0  0  0  0  0  0  0
   13.5370   -2.7180    0.8900 H   0  0  0  0  0  0  0  0  0  0  0  0
   13.5370   -2.7180   -0.8900 H   0  0  0  0  0  0  0  0  0  0  0  0
   15.2570   -1.7950    0.8900 H   0  0  0  0  0  0  0  0  0  0  0  0
   15.2570   -1.7950   -0.8900 H   0  0  0  0  0  0  0  0  0  0  0  0
   17.5720   -1.4710    0.0000 H   0  0  0  0  0  0  0  0  0  0  0  0
   17.3980   -6.2730    0.0000 H   0  0  0  0  0  0  0  0  0  0  0  0
   20.9320   -3.9650   -0.8900 H   0  0  0  0  0  0  0  0  0  0  0  0
   20.9320   -3.9650    0.8900 H   0  0  0  0  0  0  0  0  0  0  0  0
   22.1730   -2.1090    0.8900 H   0  0  0  0  0  0  0  0  0  0  0  0
   22.1730   -2.1090   -0.8900 H   0  0  0  0  0  0  0  0  0  0  0  0
   24.4500   -2.0780    0.8900 H   0  0  0  0  0  0  0  0  0  0  0  0
   24.4500   -2.0780   -0.8900 H   0  0  0  0  0  0  0  0  0  0  0  0
   25.6280   -3.9650   -0.8900 H   0  0  0  0  0  0  0  0  0  0  0  0
   25.6280   -3.9650    0.8900 H   0  0  0  0  0  0  0  0  0  0  0  0
   27.9540   -3.9650   -0.8900 H   0  0  0  0  0  0  0  0  0  0  0  0
   27.9540   -3.9650    0.8900 H   0  0  0  0  0  0  0  0  0  0  0  0
   29.0800   -2.0460    0.8900 H   0  0  0  0  0  0  0  0  0  0  0  0
   29.0800   -2.0460   -0.8900 H   0  0  0  0  0  0  0  0  0  0  0  0
   32.2020   -3.6460    0.0000 H   0  0  0  0  0  0  0  0  0  0  0  0
   31.6170   -2.2200    0.8900 H   0  0  0  0  0  0  0  0  0  0  0  0
   31.6170   -2.2200   -0.8900 H   0  0  0  0  0  0  0  0  0  0  0  0
   21.6930   -5.4380    0.0000 H   0  0  0  0  0  0  0  0  0  0  0  0
   20.9890   -4.0670    0.8900 H   0  0  0  0  0  0  0  0  0  0  0  0
   20.9890   -4.0670   -0.8900 H   0  0  0  0  0  0  0  0  0  0  0  0
  1  2  1  0  0  0  0
  1  9  2  0  0  0  0
  1 10  1  0  0  0  0
  2  3  1  0  0  0  0
  2  8  2  0  0  0  0
  3  4  2  0  0  0  0
  3 13  1  0  0  0  0
  4  5  1  0  0  0  0
  4 57  1  0  0  0  0
  5  6  1  0  0  0  0
  5  7  2  0  0  0  0
  6 11  2  0  0  0  0
  6 12  1  0  0  0  0
  7  8  1  0  0  0  0
  7 58  1  0  0  0  0
  8 59  1  0  0  0  0
 10 60  1  0  0  0  0
 12 26  1  0  0  0  0
 12 61  1  0  0  0  0
 13 14  1  0  0  0  0
 13 62  1  0  0  0  0
 14 15  2  0  0  0  0
 14 22  1  0  0  0  0
 16 17  1  0  0  0  0
 16 25  2  0  0  0  0
 17 18  2  0  0  0  0
 17 63  1  0  0  0  0
 18 19  1  0  0  0  0
 18 64  1  0  0  0  0
 19 20  2  0  0  0  0
 19 65  1  0  0  0  0
 20 21  1  0  0  0  0
 20 25  1  0  0  0  0
 21 22  2  0  0  0  0
 21 66  1  0  0  0  0
 22 23  1  0  0  0  0
 23 24  2  0  0  0  0
 23 67  1  0  0  0  0
 24 25  1  0  0  0  0
 24 68  1  0  0  0  0
 26 27  1  0  0  0  0
 26 31  2  0  0  0  0
 27 28  2  0  0  0  0
 27 69  1  0  0  0  0
 28 29  1  0  0  0  0
 28 70  1  0  0  0  0
 29 30  2  0  0  0  0
 29 32  1  0  0  0  0
 30 31  1  0  0  0  0
 30 71  1  0  0  0  0
 31 72  1  0  0  0  0
 32 33  1  0  0  0  0
 32 73  1  0  0  0  0
 32 74  1  0  0  0  0
 33 35  1  0  0  0  0
 33 75  1  0  0  0  0
 33 76  1  0  0  0  0
 34 35  1  0  0  0  0
 34 43  1  0  0  0  0
 34 77  1  0  0  0  0
 34 78  1  0  0  0  0
 35 36  1  0  0  0  0
 36 37  1  0  0  0  0
 36 79  1  0  0  0  0
 36 80  1  0  0  0  0
 37 38  1  0  0  0  0
 37 81  1  0  0  0  0
 37 82  1  0  0  0  0
 38 39  1  0  0  0  0
 38 43  2  0  0  0  0
 39 40  2  0  0  0  0
 39 83  1  0  0  0  0
 40 41  1  0  0  0  0
 40 44  1  0  0  0  0
 41 42  2  0  0  0  0
 41 55  1  0  0  0  0
 42 43  1  0  0  0  0
 42 84  1  0  0  0  0
 44 45  1  0  0  0  0
 45 46  1  0  0  0  0
 45 85  1  0  0  0  0
 45 86  1  0  0  0  0
 46 47  1  0  0  0  0
 46 87  1  0  0  0  0
 46 88  1  0  0  0  0
 47 48  1  0  0  0  0
 48 49  1  0  0  0  0
 48 89  1  0  0  0  0
 48 90  1  0  0  0  0
 49 50  1  0  0  0  0
 49 91  1  0  0  0  0
 49 92  1  0  0  0  0
 50 51  1  0  0  0  0
 51 52  1  0  0  0  0
 51 93  1  0  0  0  0
 51 94  1  0  0  0  0
 52 53  1  0  0  0  0
 52 95  1  0  0  0  0
 52 96  1  0  0  0  0
 53 54  1  0  0  0  0
 54 97  1  0  0  0  0
 54 98  1  0  0  0  0
 54 99  1  0  0  0  0
 55 56  1  0  0  0  0
 56100  1  0  0  0  0
 56101  1  0  0  0  0
 56102  1  0  0  0  0
M  END
>  <StdInChI>
InChI=1S/C43H46N4O9.C2HF3O2/c1-52-18-19-54-20-21-55-22-23-56-40-26-30-14-17-47(28-34(30)27-39(40)53-2)16-13-29-5-9-35(10-6-29)45-41(48)33-7-11-36(43(50)51)38(25-33)46-42(49)32-8-12-37-31(24-32)4-3-15-44-37;3-2(4,5)1(6)7/h3-12,15,24-27H,13-14,16-23,28H2,1-2H3,(H,45,48)(H,46,49)(H,50,51);(H,6,7)

>  <StdInChIKey>
XIQAOZHTIGTCBE-UHFFFAOYSA-N

>  <SMILES>
C(C1C(=CC(C(NC2=CC=C(CCN3CCC4=C(C=C(OC)C(OCCOCCOCCOC)=C4)C3)C=C2)=O)=CC=1)NC(C1=CC=C2C(=C1)C=CC=N2)=O)(O)=O.C(O)(=O)C(F)(F)F

>  <CSID>
26337212

>  <P-glycoprotein 1+CHEMBL Compound_ID (Concatenate)>
CHEMBL1779521

>  <BCPR>
0

>  <Pgp>
0

>  <Class>
0

$$$$
Row2152
  MOE2013           3D

 70 72  0  0  1  0  0  0  0  0999 V2000
    0.0000   -2.7240    0.0000 C   0  0  0  0  0  0  0  0  0  0  0  0
    0.4050   -4.0000    0.0000 C   0  0  0  0  0  0  0  0  0  0  0  0
    2.1480   -2.7240    0.0000 C   0  0  0  0  0  0  0  0  0  0  0  0
    1.0740   -1.9460    0.0000 O   0  0  0  0  0  0  0  0  0  0  0  0
    1.7430   -4.0000    0.0000 C   0  0  1  0  0  0  0  0  0  0  0  0
    2.8950   -4.6540    0.0000 O   0  0  0  0  0  0  0  0  0  0  0  0
    4.0470   -4.0000    0.0000 C   0  0  0  0  0  0  0  0  0  0  0  0
    4.0470   -2.6610    0.0000 O   0  0  0  0  0  0  0  0  0  0  0  0
    5.1980   -4.6540    0.0000 N   0  0  0  0  0  0  0  0  0  0  0  0
    6.3500   -4.0000    0.0000 C   0  0  1  0  0  0  0  0  0  0  0  0
    6.3500   -2.6610    0.0000 C   0  0  0  0  0  0  0  0  0  0  0  0
    7.5020   -1.9920    0.0000 C   0  0  0  0  0  0  0  0  0  0  0  0
    8.6540    0.0000    0.0000 C   0  0  0  0  0  0  0  0  0  0  0  0
    7.5020   -0.6690    0.0000 C   0  0  0  0  0  0  0  0  0  0  0  0
    8.6540   -2.6610    0.0000 C   0  0  0  0  0  0  0  0  0  0  0  0
    9.8050   -1.9920    0.0000 C   0  0  0  0  0  0  0  0  0  0  0  0
    9.8050   -0.6690    0.0000 C   0  0  0  0  0  0  0  0  0  0  0  0
    7.5020   -4.6540    0.0000 C   0  0  1  0  0  0  0  0  0  0  0  0
    8.6540   -4.0000    0.0000 C   0  0  0  0  0  0  0  0  0  0  0  0
    9.8050   -4.6540    0.0000 N   0  0  3  0  0  0  0  0  0  0  0  0
    9.8050   -5.9920    0.0000 C   0  0  0  0  0  0  0  0  0  0  0  0
   10.9570   -6.6610    0.0000 C   0  0  0  0  0  0  0  0  0  0  0  0
   10.9570   -7.9840    0.0000 C   0  0  0  0  0  0  0  0  0  0  0  0
   12.1090   -5.9920    0.0000 C   0  0  0  0  0  0  0  0  0  0  0  0
   10.2880   -2.8480    0.0000 O   0  0  0  0  0  0  0  0  0  0  0  0
   11.3000   -5.2760    0.0000 O   0  0  0  0  0  0  0  0  0  0  0  0
   10.9570   -4.0000    0.0000 S   0  0  0  0  0  0  0  0  0  0  0  0
   12.1090   -3.3310    0.0000 C   0  0  0  0  0  0  0  0  0  0  0  0
   13.2600   -1.3380    0.0000 C   0  0  0  0  0  0  0  0  0  0  0  0
   12.1090   -1.9920    0.0000 C   0  0  0  0  0  0  0  0  0  0  0  0
   13.2600   -4.0000    0.0000 C   0  0  0  0  0  0  0  0  0  0  0  0
   14.4120   -3.3310    0.0000 C   0  0  0  0  0  0  0  0  0  0  0  0
   14.4120   -1.9920    0.0000 C   0  0  0  0  0  0  0  0  0  0  0  0
   15.5640   -1.3380    0.0000 N   0  0  0  0  0  0  0  0  0  0  0  0
    7.5020   -5.9920    0.0000 O   0  0  0  0  0  0  0  0  0  0  0  0
   -0.5980   -2.5270    0.8900 H   0  0  0  0  0  0  0  0  0  0  0  0
   -0.5980   -2.5270   -0.8900 H   0  0  0  0  0  0  0  0  0  0  0  0
    0.0330   -4.5080   -0.8900 H   0  0  0  0  0  0  0  0  0  0  0  0
    0.0330   -4.5080    0.8900 H   0  0  0  0  0  0  0  0  0  0  0  0
    2.7460   -2.5270   -0.8900 H   0  0  0  0  0  0  0  0  0  0  0  0
    2.7460   -2.5270    0.8900 H   0  0  0  0  0  0  0  0  0  0  0  0
    1.7430   -4.0000   -1.0900 H   0  0  0  0  0  0  0  0  0  0  0  0
    5.1980   -5.6640    0.0000 H   0  0  0  0  0  0  0  0  0  0  0  0
    6.3500   -4.0000   -1.0900 H   0  0  0  0  0  0  0  0  0  0  0  0
    5.8050   -2.3470   -0.8900 H   0  0  0  0  0  0  0  0  0  0  0  0
    5.8050   -2.3470    0.8900 H   0  0  0  0  0  0  0  0  0  0  0  0
    8.6540    1.0800    0.0000 H   0  0  0  0  0  0  0  0  0  0  0  0
    6.5660   -0.1300    0.0000 H   0  0  0  0  0  0  0  0  0  0  0  0
    8.6540   -3.7410    0.0000 H   0  0  0  0  0  0  0  0  0  0  0  0
   10.7410   -2.5310    0.0000 H   0  0  0  0  0  0  0  0  0  0  0  0
   10.7410   -0.1300    0.0000 H   0  0  0  0  0  0  0  0  0  0  0  0
    7.5020   -4.6540   -1.0900 H   0  0  0  0  0  0  0  0  0  0  0  0
    8.6540   -3.3710    0.8900 H   0  0  0  0  0  0  0  0  0  0  0  0
    8.6540   -3.3710   -0.8900 H   0  0  0  0  0  0  0  0  0  0  0  0
    9.2600   -6.3060    0.8900 H   0  0  0  0  0  0  0  0  0  0  0  0
    9.2600   -6.3060   -0.8900 H   0  0  0  0  0  0  0  0  0  0  0  0
   10.9570   -6.6610   -1.0900 H   0  0  0  0  0  0  0  0  0  0  0  0
   10.9570   -8.3470    1.0280 H   0  0  0  0  0  0  0  0  0  0  0  0
   11.8470   -8.3470   -0.5140 H   0  0  0  0  0  0  0  0  0  0  0  0
   10.0670   -8.3470   -0.5140 H   0  0  0  0  0  0  0  0  0  0  0  0
   12.4230   -5.8100    1.0280 H   0  0  0  0  0  0  0  0  0  0  0  0
   11.9760   -5.0400   -0.5140 H   0  0  0  0  0  0  0  0  0  0  0  0
   12.8700   -6.5790   -0.5140 H   0  0  0  0  0  0  0  0  0  0  0  0
   13.2600   -0.2580    0.0000 H   0  0  0  0  0  0  0  0  0  0  0  0
   11.1760   -1.4490    0.0000 H   0  0  0  0  0  0  0  0  0  0  0  0
   13.2600   -5.0800    0.0000 H   0  0  0  0  0  0  0  0  0  0  0  0
   15.3480   -3.8700    0.0000 H   0  0  0  0  0  0  0  0  0  0  0  0
   16.4350   -1.8490    0.0000 H   0  0  0  0  0  0  0  0  0  0  0  0
   15.5710   -0.3280    0.0000 H   0  0  0  0  0  0  0  0  0  0  0  0
    7.5020   -6.2820    0.9150 H   0  0  0  0  0  0  0  0  0  0  0  0
  1  2  1  0  0  0  0
  1  4  1  0  0  0  0
  1 36  1  0  0  0  0
  1 37  1  0  0  0  0
  2  5  1  0  0  0  0
  2 38  1  0  0  0  0
  2 39  1  0  0  0  0
  3  4  1  0  0  0  0
  3  5  1  0  0  0  0
  3 40  1  0  0  0  0
  3 41  1  0  0  0  0
  5  6  1  0  0  0  0
  5 42  1  0  0  0  0
  6  7  1  0  0  0  0
  7  8  2  0  0  0  0
  7  9  1  0  0  0  0
  9 10  1  0  0  0  0
  9 43  1  0  0  0  0
 10 11  1  0  0  0  0
 10 18  1  0  0  0  0
 10 44  1  0  0  0  0
 11 12  1  0  0  0  0
 11 45  1  0  0  0  0
 11 46  1  0  0  0  0
 12 14  2  0  0  0  0
 12 15  1  0  0  0  0
 13 14  1  0  0  0  0
 13 17  2  0  0  0  0
 13 47  1  0  0  0  0
 14 48  1  0  0  0  0
 15 16  2  0  0  0  0
 15 49  1  0  0  0  0
 16 17  1  0  0  0  0
 16 50  1  0  0  0  0
 17 51  1  0  0  0  0
 18 19  1  0  0  0  0
 18 35  1  0  0  0  0
 18 52  1  0  0  0  0
 19 20  1  0  0  0  0
 19 53  1  0  0  0  0
 19 54  1  0  0  0  0
 20 21  1  0  0  0  0
 20 27  1  0  0  0  0
 21 22  1  0  0  0  0
 21 55  1  0  0  0  0
 21 56  1  0  0  0  0
 22 23  1  0  0  0  0
 22 24  1  0  0  0  0
 22 57  1  0  0  0  0
 23 58  1  0  0  0  0
 23 59  1  0  0  0  0
 23 60  1  0  0  0  0
 24 61  1  0  0  0  0
 24 62  1  0  0  0  0
 24 63  1  0  0  0  0
 25 27  2  0  0  0  0
 26 27  2  0  0  0  0
 27 28  1  0  0  0  0
 28 30  1  0  0  0  0
 28 31  2  0  0  0  0
 29 30  2  0  0  0  0
 29 33  1  0  0  0  0
 29 64  1  0  0  0  0
 30 65  1  0  0  0  0
 31 32  1  0  0  0  0
 31 66  1  0  0  0  0
 32 33  2  0  0  0  0
 32 67  1  0  0  0  0
 33 34  1  0  0  0  0
 34 68  1  0  0  0  0
 34 69  1  0  0  0  0
 35 70  1  0  0  0  0
M  END
>  <StdInChI>
InChI=1S/C25H35N3O6S/c1-18(2)15-28(35(31,32)22-10-8-20(26)9-11-22)16-24(29)23(14-19-6-4-3-5-7-19)27-25(30)34-21-12-13-33-17-21/h3-11,18,21,23-24,29H,12-17,26H2,1-2H3,(H,27,30)/t21-,23-,24+/m0/s1

>  <StdInChIKey>
YMARZQAQMVYCKC-OEMFJLHTSA-N

>  <SMILES>
C1C[C@H](OC(=O)N[C@@H](CC2=CC=CC=C2)[C@H](O)CN(CC(C)C)S(C2=CC=C(N)C=C2)(=O)=O)CO1

>  <CSID>
58532

>  <P-glycoprotein 1+CHEMBL Compound_ID (Concatenate)>
CHEMBL116

>  <BCPR>
0

>  <Pgp>
0

>  <Class>
0

$$$$
Row2183
  MOE2013           3D

 33 35  0  0  1  0  0  0  0  0999 V2000
    0.0000   -1.9900    0.0000 C   0  0  0  0  0  0  0  0  0  0  0  0
    1.1500   -1.3260    0.0000 O   0  0  0  0  0  0  0  0  0  0  0  0
    2.3010   -1.9900    0.0000 C   0  0  0  0  0  0  0  0  0  0  0  0
    2.3010   -3.3160    0.0000 C   0  0  0  0  0  0  0  0  0  0  0  0
    3.4510   -3.9900    0.0000 C   0  0  0  0  0  0  0  0  0  0  0  0
    4.6010   -3.3160    0.0000 C   0  0  0  0  0  0  0  0  0  0  0  0
    5.7620   -3.9900    0.0000 O   0  0  0  0  0  0  0  0  0  0  0  0
    6.9120   -3.3160    0.0000 C   0  0  3  0  0  0  0  0  0  0  0  0
    6.9120   -1.9900    0.0000 C   0  0  0  0  0  0  0  0  0  0  0  0
    5.7620   -1.3260    0.0000 C   0  0  0  0  0  0  0  0  0  0  0  0
    5.7620    0.0000    0.0000 O   0  0  0  0  0  0  0  0  0  0  0  0
    4.6010   -1.9900    0.0000 C   0  0  0  0  0  0  0  0  0  0  0  0
    3.4510   -1.3260    0.0000 C   0  0  0  0  0  0  0  0  0  0  0  0
    8.0620   -3.9900    0.0000 C   0  0  0  0  0  0  0  0  0  0  0  0
    8.0620   -5.3160    0.0000 C   0  0  0  0  0  0  0  0  0  0  0  0
    9.2130   -5.9790    0.0000 C   0  0  0  0  0  0  0  0  0  0  0  0
   10.3630   -5.3160    0.0000 C   0  0  0  0  0  0  0  0  0  0  0  0
   10.3630   -3.9900    0.0000 C   0  0  0  0  0  0  0  0  0  0  0  0
    9.2130   -3.3160    0.0000 C   0  0  0  0  0  0  0  0  0  0  0  0
   -0.8280   -1.2820    0.0000 H   0  0  0  0  0  0  0  0  0  0  0  0
   -0.0580   -2.6170    0.8900 H   0  0  0  0  0  0  0  0  0  0  0  0
   -0.0580   -2.6170   -0.8900 H   0  0  0  0  0  0  0  0  0  0  0  0
    1.3640   -3.8530    0.0000 H   0  0  0  0  0  0  0  0  0  0  0  0
    3.4510   -5.0700    0.0000 H   0  0  0  0  0  0  0  0  0  0  0  0
    6.9120   -3.3160    1.0900 H   0  0  0  0  0  0  0  0  0  0  0  0
    7.4570   -1.6750   -0.8900 H   0  0  0  0  0  0  0  0  0  0  0  0
    7.4570   -1.6750    0.8900 H   0  0  0  0  0  0  0  0  0  0  0  0
    3.4510   -0.2460    0.0000 H   0  0  0  0  0  0  0  0  0  0  0  0
    7.1270   -5.8560    0.0000 H   0  0  0  0  0  0  0  0  0  0  0  0
    9.2130   -7.0590    0.0000 H   0  0  0  0  0  0  0  0  0  0  0  0
   11.2980   -5.8560    0.0000 H   0  0  0  0  0  0  0  0  0  0  0  0
   11.3000   -3.4530    0.0000 H   0  0  0  0  0  0  0  0  0  0  0  0
    9.2130   -2.2360    0.0000 H   0  0  0  0  0  0  0  0  0  0  0  0
  1  2  1  0  0  0  0
  1 20  1  0  0  0  0
  1 21  1  0  0  0  0
  1 22  1  0  0  0  0
  2  3  1  0  0  0  0
  3  4  1  0  0  0  0
  3 13  2  0  0  0  0
  4  5  2  0  0  0  0
  4 23  1  0  0  0  0
  5  6  1  0  0  0  0
  5 24  1  0  0  0  0
  6  7  1  0  0  0  0
  6 12  2  0  0  0  0
  7  8  1  0  0  0  0
  8  9  1  0  0  0  0
  8 14  1  0  0  0  0
  8 25  1  0  0  0  0
  9 10  1  0  0  0  0
  9 26  1  0  0  0  0
  9 27  1  0  0  0  0
 10 11  2  0  0  0  0
 10 12  1  0  0  0  0
 12 13  1  0  0  0  0
 13 28  1  0  0  0  0
 14 15  1  0  0  0  0
 14 19  2  0  0  0  0
 15 16  2  0  0  0  0
 15 29  1  0  0  0  0
 16 17  1  0  0  0  0
 16 30  1  0  0  0  0
 17 18  2  0  0  0  0
 17 31  1  0  0  0  0
 18 19  1  0  0  0  0
 18 32  1  0  0  0  0
 19 33  1  0  0  0  0
M  END
>  <StdInChI>
InChI=1S/C16H14O3/c1-18-12-7-8-15-13(9-12)14(17)10-16(19-15)11-5-3-2-4-6-11/h2-9,16H,10H2,1H3

>  <StdInChIKey>
YURQMHCZHLMHIB-UHFFFAOYSA-N

>  <SMILES>
COC1=CC2C(=O)CC(C3=CC=CC=C3)OC=2C=C1

>  <CSID>
88333

>  <P-glycoprotein 1+CHEMBL Compound_ID (Concatenate)>
CHEMBL476292

>  <BCPR>
0

>  <Pgp>
0

>  <Class>
0

$$$$
Row2218
  MOE2013           2D

 26 28  0  0  0  0  0  0  0  0999 V2000
    2.0000    3.1650    0.0000 Br  0  0  0  0  0  0  0  0  0  0  0  0
    6.1570    0.1440    0.0000 O   0  0  0  0  0  0  0  0  0  0  0  0
    3.2600    1.9040    0.0000 O   0  0  0  0  0  0  0  0  0  0  0  0
    2.7500   -1.9430    0.0000 O   0  5  0  0  0  0  0  0  0  0  0  0
    3.6160   -0.4430    0.0000 O   0  0  0  0  0  0  0  0  0  0  0  0
    4.5390    0.1440    0.0000 N   0  0  0  0  0  0  0  0  0  0  0  0
    5.8480    1.0960    0.0000 N   0  0  0  0  0  0  0  0  0  0  0  0
    3.6160   -1.4430    0.0000 N   0  3  0  0  0  0  0  0  0  0  0  0
    5.3480   -1.4430    0.0000 C   0  0  0  0  0  0  0  0  0  0  0  0
    5.3480   -0.4430    0.0000 C   0  0  0  0  0  0  0  0  0  0  0  0
    4.4820   -1.9430    0.0000 C   0  0  0  0  0  0  0  0  0  0  0  0
    6.2140   -1.9430    0.0000 C   0  0  0  0  0  0  0  0  0  0  0  0
    4.8480    1.0960    0.0000 C   0  0  0  0  0  0  0  0  0  0  0  0
    4.2600    1.9040    0.0000 C   0  0  0  0  0  0  0  0  0  0  0  0
    4.4820   -2.9430    0.0000 C   0  0  0  0  0  0  0  0  0  0  0  0
    6.2140   -2.9430    0.0000 C   0  0  0  0  0  0  0  0  0  0  0  0
    5.3480   -3.4430    0.0000 C   0  0  0  0  0  0  0  0  0  0  0  0
    4.5690    2.8560    0.0000 C   0  0  0  0  0  0  0  0  0  0  0  0
    3.7600    3.4430    0.0000 C   0  0  0  0  0  0  0  0  0  0  0  0
    2.9510    2.8560    0.0000 C   0  0  0  0  0  0  0  0  0  0  0  0
    6.7510   -1.6330    0.0000 H   0  0  0  0  0  0  0  0  0  0  0  0
    3.9450   -3.2530    0.0000 H   0  0  0  0  0  0  0  0  0  0  0  0
    6.7510   -3.2530    0.0000 H   0  0  0  0  0  0  0  0  0  0  0  0
    5.3480   -4.0630    0.0000 H   0  0  0  0  0  0  0  0  0  0  0  0
    5.1590    3.0470    0.0000 H   0  0  0  0  0  0  0  0  0  0  0  0
    3.7600    4.0630    0.0000 H   0  0  0  0  0  0  0  0  0  0  0  0
  1 20  1  0  0  0  0
  2  7  1  0  0  0  0
  2 10  1  0  0  0  0
  3 14  1  0  0  0  0
  3 20  1  0  0  0  0
  4  8  1  0  0  0  0
  5  8  2  0  0  0  0
  6 10  2  0  0  0  0
  6 13  1  0  0  0  0
  7 13  2  0  0  0  0
  8 11  1  0  0  0  0
  9 10  1  0  0  0  0
  9 11  2  0  0  0  0
  9 12  1  0  0  0  0
 11 15  1  0  0  0  0
 12 16  2  0  0  0  0
 12 21  1  0  0  0  0
 13 14  1  0  0  0  0
 14 18  2  0  0  0  0
 15 17  2  0  0  0  0
 15 22  1  0  0  0  0
 16 17  1  0  0  0  0
 16 23  1  0  0  0  0
 17 24  1  0  0  0  0
 18 19  1  0  0  0  0
 18 25  1  0  0  0  0
 19 20  2  0  0  0  0
 19 26  1  0  0  0  0
M  CHG  1   4  -1
M  CHG  1   8   1
M  END
>  <StdInChI>
InChI=1S/C12H6BrN3O4/c13-10-6-5-9(19-10)11-14-12(20-15-11)7-3-1-2-4-8(7)16(17)18/h1-6H

>  <StdInChIKey>
ZFCNZNHYRCZGNT-UHFFFAOYSA-N

>  <SMILES>
BrC1=C([H])C([H])=C(C2=NOC(C3=C([H])C([H])=C([H])C([H])=C3[N+](=O)[O-])=N2)O1

>  <CSID>
626491

>  <P-glycoprotein 1+CHEMBL Compound_ID (Concatenate)>
CHEMBL1510913

>  <BCPR>
0

>  <Pgp>
0

>  <Class>
0

$$$$
Row2225
  MOE2013           3D

102107  0  0  1  0  0  0  0  0999 V2000
    1.1500   -8.6750    0.0000 C   0  0  0  0  0  0  0  0  0  0  0  0
    2.3010   -7.9910    0.0000 C   0  0  0  0  0  0  0  0  0  0  0  0
    2.3010   -6.6540    0.0000 C   0  0  0  0  0  0  0  0  0  0  0  0
    3.4510   -6.0010    0.0000 C   0  0  0  0  0  0  0  0  0  0  0  0
    4.6020   -6.6540    0.0000 C   0  0  0  0  0  0  0  0  0  0  0  0
    5.7520   -6.0010    0.0000 C   0  0  0  0  0  0  0  0  0  0  0  0
    4.6020   -7.9910    0.0000 C   0  0  0  0  0  0  0  0  0  0  0  0
    3.4510   -8.6750    0.0000 C   0  0  0  0  0  0  0  0  0  0  0  0
    1.1500   -9.9810    0.0000 O   0  0  0  0  0  0  0  0  0  0  0  0
    0.0000   -7.9910    0.0000 O   0  0  0  0  0  0  0  0  0  0  0  0
    5.7520   -4.6640    0.0000 O   0  0  0  0  0  0  0  0  0  0  0  0
    6.9030   -6.6540    0.0000 N   0  0  0  0  0  0  0  0  0  0  0  0
    1.1500   -6.0010    0.0000 N   0  0  0  0  0  0  0  0  0  0  0  0
    1.1500   -4.6640    0.0000 C   0  0  0  0  0  0  0  0  0  0  0  0
    0.0000   -4.0110    0.0000 O   0  0  0  0  0  0  0  0  0  0  0  0
    2.3010   -4.0110    0.0000 C   0  0  0  0  0  0  0  0  0  0  0  0
    3.4510   -4.6640    0.0000 C   0  0  0  0  0  0  0  0  0  0  0  0
    4.6020   -4.0110    0.0000 C   0  0  0  0  0  0  0  0  0  0  0  0
    4.6020   -2.6740    0.0000 C   0  0  0  0  0  0  0  0  0  0  0  0
    5.7520   -0.6840    0.0000 C   0  0  0  0  0  0  0  0  0  0  0  0
    4.6020    0.0000    0.0000 C   0  0  0  0  0  0  0  0  0  0  0  0
    3.4510   -0.6840    0.0000 C   0  0  0  0  0  0  0  0  0  0  0  0
    3.4510   -1.9900    0.0000 C   0  0  0  0  0  0  0  0  0  0  0  0
    8.0530   -6.0010    0.0000 C   0  0  0  0  0  0  0  0  0  0  0  0
    8.0530   -4.6640    0.0000 C   0  0  0  0  0  0  0  0  0  0  0  0
    9.2040   -4.0110    0.0000 C   0  0  0  0  0  0  0  0  0  0  0  0
   10.3850   -4.6640    0.0000 C   0  0  0  0  0  0  0  0  0  0  0  0
   10.3850   -6.0010    0.0000 C   0  0  0  0  0  0  0  0  0  0  0  0
    9.2040   -6.6540    0.0000 C   0  0  0  0  0  0  0  0  0  0  0  0
   11.5040   -4.0110    0.0000 C   0  0  0  0  0  0  0  0  0  0  0  0
   12.6860   -4.6640    0.0000 C   0  0  0  0  0  0  0  0  0  0  0  0
   14.9870   -4.6640    0.0000 C   0  0  0  0  0  0  0  0  0  0  0  0
   13.8050   -4.0110    0.0000 N   0  0  3  0  0  0  0  0  0  0  0  0
   13.8050   -2.6740    0.0000 C   0  0  0  0  0  0  0  0  0  0  0  0
   14.9870   -1.9900    0.0000 C   0  0  0  0  0  0  0  0  0  0  0  0
   16.1370   -2.6740    0.0000 C   0  0  0  0  0  0  0  0  0  0  0  0
   17.2880   -1.9900    0.0000 C   0  0  0  0  0  0  0  0  0  0  0  0
   18.4380   -2.6740    0.0000 C   0  0  0  0  0  0  0  0  0  0  0  0
   18.4380   -4.0110    0.0000 C   0  0  0  0  0  0  0  0  0  0  0  0
   17.2880   -4.6640    0.0000 C   0  0  0  0  0  0  0  0  0  0  0  0
   16.1370   -4.0110    0.0000 C   0  0  0  0  0  0  0  0  0  0  0  0
   19.5890   -4.6640    0.0000 O   0  0  0  0  0  0  0  0  0  0  0  0
   20.7390   -4.0110    0.0000 C   0  0  0  0  0  0  0  0  0  0  0  0
   21.8900   -4.6640    0.0000 C   0  0  0  0  0  0  0  0  0  0  0  0
   23.0400   -4.0110    0.0000 O   0  0  0  0  0  0  0  0  0  0  0  0
   24.1900   -4.6640    0.0000 C   0  0  0  0  0  0  0  0  0  0  0  0
   25.3410   -4.0110    0.0000 C   0  0  0  0  0  0  0  0  0  0  0  0
   26.4910   -4.6640    0.0000 O   0  0  0  0  0  0  0  0  0  0  0  0
   27.6420   -4.0110    0.0000 C   0  0  0  0  0  0  0  0  0  0  0  0
   28.7920   -4.6640    0.0000 C   0  0  0  0  0  0  0  0  0  0  0  0
   29.9430   -4.0110    0.0000 O   0  0  0  0  0  0  0  0  0  0  0  0
   31.0930   -4.6640    0.0000 C   0  0  0  0  0  0  0  0  0  0  0  0
   19.5890   -1.9900    0.0000 O   0  0  0  0  0  0  0  0  0  0  0  0
   20.7390   -2.6740    0.0000 C   0  0  0  0  0  0  0  0  0  0  0  0
    2.3010   -2.6740    0.0000 C   0  0  0  0  0  0  0  0  0  0  0  0
    5.7520   -1.9900    0.0000 N   0  0  0  0  0  0  0  0  0  0  0  0
    3.4510   -4.9210    0.0000 H   0  0  0  0  0  0  0  0  0  0  0  0
    5.5410   -8.5250    0.0000 H   0  0  0  0  0  0  0  0  0  0  0  0
    3.4510   -9.7550    0.0000 H   0  0  0  0  0  0  0  0  0  0  0  0
   -0.7930   -8.5310    0.0000 H   0  0  0  0  0  0  0  0  0  0  0  0
    6.9030   -7.6640    0.0000 H   0  0  0  0  0  0  0  0  0  0  0  0
    0.2770   -6.5090    0.0000 H   0  0  0  0  0  0  0  0  0  0  0  0
    3.4510   -5.7440    0.0000 H   0  0  0  0  0  0  0  0  0  0  0  0
    5.5350   -4.5550    0.0000 H   0  0  0  0  0  0  0  0  0  0  0  0
    6.6910   -0.1500    0.0000 H   0  0  0  0  0  0  0  0  0  0  0  0
    4.6020    1.0800    0.0000 H   0  0  0  0  0  0  0  0  0  0  0  0
    2.5120   -0.1500    0.0000 H   0  0  0  0  0  0  0  0  0  0  0  0
    7.1200   -4.1200    0.0000 H   0  0  0  0  0  0  0  0  0  0  0  0
    9.1980   -2.9310    0.0000 H   0  0  0  0  0  0  0  0  0  0  0  0
   11.3150   -6.5500    0.0000 H   0  0  0  0  0  0  0  0  0  0  0  0
    9.1980   -7.7340    0.0000 H   0  0  0  0  0  0  0  0  0  0  0  0
   11.4970   -3.3820    0.8900 H   0  0  0  0  0  0  0  0  0  0  0  0
   11.4970   -3.3820   -0.8900 H   0  0  0  0  0  0  0  0  0  0  0  0
   12.6930   -5.2930   -0.8900 H   0  0  0  0  0  0  0  0  0  0  0  0
   12.6930   -5.2930    0.8900 H   0  0  0  0  0  0  0  0  0  0  0  0
   14.9910   -5.2930   -0.8900 H   0  0  0  0  0  0  0  0  0  0  0  0
   14.9910   -5.2930    0.8900 H   0  0  0  0  0  0  0  0  0  0  0  0
   13.2600   -2.3600    0.8900 H   0  0  0  0  0  0  0  0  0  0  0  0
   13.2600   -2.3600   -0.8900 H   0  0  0  0  0  0  0  0  0  0  0  0
   14.9910   -1.3610    0.8900 H   0  0  0  0  0  0  0  0  0  0  0  0
   14.9910   -1.3610   -0.8900 H   0  0  0  0  0  0  0  0  0  0  0  0
   17.2880   -0.9100    0.0000 H   0  0  0  0  0  0  0  0  0  0  0  0
   17.2880   -5.7440    0.0000 H   0  0  0  0  0  0  0  0  0  0  0  0
   20.7390   -3.3820    0.8900 H   0  0  0  0  0  0  0  0  0  0  0  0
   20.7390   -3.3820   -0.8900 H   0  0  0  0  0  0  0  0  0  0  0  0
   21.8900   -5.2930   -0.8900 H   0  0  0  0  0  0  0  0  0  0  0  0
   21.8900   -5.2930    0.8900 H   0  0  0  0  0  0  0  0  0  0  0  0
   24.1900   -5.2930   -0.8900 H   0  0  0  0  0  0  0  0  0  0  0  0
   24.1900   -5.2930    0.8900 H   0  0  0  0  0  0  0  0  0  0  0  0
   25.3410   -3.3820    0.8900 H   0  0  0  0  0  0  0  0  0  0  0  0
   25.3410   -3.3820   -0.8900 H   0  0  0  0  0  0  0  0  0  0  0  0
   27.6420   -3.3820    0.8900 H   0  0  0  0  0  0  0  0  0  0  0  0
   27.6420   -3.3820   -0.8900 H   0  0  0  0  0  0  0  0  0  0  0  0
   28.7920   -5.2930   -0.8900 H   0  0  0  0  0  0  0  0  0  0  0  0
   28.7920   -5.2930    0.8900 H   0  0  0  0  0  0  0  0  0  0  0  0
   31.9160   -3.9500    0.0000 H   0  0  0  0  0  0  0  0  0  0  0  0
   31.1550   -5.2900   -0.8900 H   0  0  0  0  0  0  0  0  0  0  0  0
   31.1550   -5.2900    0.8900 H   0  0  0  0  0  0  0  0  0  0  0  0
   21.5770   -1.9760    0.0000 H   0  0  0  0  0  0  0  0  0  0  0  0
   20.7890   -3.3010   -0.8900 H   0  0  0  0  0  0  0  0  0  0  0  0
   20.7890   -3.3010    0.8900 H   0  0  0  0  0  0  0  0  0  0  0  0
    1.3620   -2.1400    0.0000 H   0  0  0  0  0  0  0  0  0  0  0  0
  1  2  1  0  0  0  0
  1  9  2  0  0  0  0
  1 10  1  0  0  0  0
  2  3  1  0  0  0  0
  2  8  2  0  0  0  0
  3  4  2  0  0  0  0
  3 13  1  0  0  0  0
  4  5  1  0  0  0  0
  4 57  1  0  0  0  0
  5  6  1  0  0  0  0
  5  7  2  0  0  0  0
  6 11  2  0  0  0  0
  6 12  1  0  0  0  0
  7  8  1  0  0  0  0
  7 58  1  0  0  0  0
  8 59  1  0  0  0  0
 10 60  1  0  0  0  0
 12 24  1  0  0  0  0
 12 61  1  0  0  0  0
 13 14  1  0  0  0  0
 13 62  1  0  0  0  0
 14 15  2  0  0  0  0
 14 16  1  0  0  0  0
 16 17  1  0  0  0  0
 16 55  2  0  0  0  0
 17 18  2  0  0  0  0
 17 63  1  0  0  0  0
 18 19  1  0  0  0  0
 18 64  1  0  0  0  0
 19 23  2  0  0  0  0
 19 56  1  0  0  0  0
 20 21  1  0  0  0  0
 20 56  2  0  0  0  0
 20 65  1  0  0  0  0
 21 22  2  0  0  0  0
 21 66  1  0  0  0  0
 22 23  1  0  0  0  0
 22 67  1  0  0  0  0
 23 55  1  0  0  0  0
 24 25  1  0  0  0  0
 24 29  2  0  0  0  0
 25 26  2  0  0  0  0
 25 68  1  0  0  0  0
 26 27  1  0  0  0  0
 26 69  1  0  0  0  0
 27 28  2  0  0  0  0
 27 30  1  0  0  0  0
 28 29  1  0  0  0  0
 28 70  1  0  0  0  0
 29 71  1  0  0  0  0
 30 31  1  0  0  0  0
 30 72  1  0  0  0  0
 30 73  1  0  0  0  0
 31 33  1  0  0  0  0
 31 74  1  0  0  0  0
 31 75  1  0  0  0  0
 32 33  1  0  0  0  0
 32 41  1  0  0  0  0
 32 76  1  0  0  0  0
 32 77  1  0  0  0  0
 33 34  1  0  0  0  0
 34 35  1  0  0  0  0
 34 78  1  0  0  0  0
 34 79  1  0  0  0  0
 35 36  1  0  0  0  0
 35 80  1  0  0  0  0
 35 81  1  0  0  0  0
 36 37  1  0  0  0  0
 36 41  2  0  0  0  0
 37 38  2  0  0  0  0
 37 82  1  0  0  0  0
 38 39  1  0  0  0  0
 38 53  1  0  0  0  0
 39 40  2  0  0  0  0
 39 42  1  0  0  0  0
 40 41  1  0  0  0  0
 40 83  1  0  0  0  0
 42 43  1  0  0  0  0
 43 44  1  0  0  0  0
 43 84  1  0  0  0  0
 43 85  1  0  0  0  0
 44 45  1  0  0  0  0
 44 86  1  0  0  0  0
 44 87  1  0  0  0  0
 45 46  1  0  0  0  0
 46 47  1  0  0  0  0
 46 88  1  0  0  0  0
 46 89  1  0  0  0  0
 47 48  1  0  0  0  0
 47 90  1  0  0  0  0
 47 91  1  0  0  0  0
 48 49  1  0  0  0  0
 49 50  1  0  0  0  0
 49 92  1  0  0  0  0
 49 93  1  0  0  0  0
 50 51  1  0  0  0  0
 50 94  1  0  0  0  0
 50 95  1  0  0  0  0
 51 52  1  0  0  0  0
 52 96  1  0  0  0  0
 52 97  1  0  0  0  0
 52 98  1  0  0  0  0
 53 54  1  0  0  0  0
 54 99  1  0  0  0  0
 54100  1  0  0  0  0
 54101  1  0  0  0  0
 55102  1  0  0  0  0
M  END
>  <StdInChI>
InChI=1S/C43H46N4O9.C2HF3O2/c1-52-18-19-54-20-21-55-22-23-56-40-27-34-28-47(17-14-30(34)26-39(40)53-2)16-13-29-5-9-35(10-6-29)45-41(48)33-7-11-36(43(50)51)38(25-33)46-42(49)32-8-12-37-31(24-32)4-3-15-44-37;3-2(4,5)1(6)7/h3-12,15,24-27H,13-14,16-23,28H2,1-2H3,(H,45,48)(H,46,49)(H,50,51);(H,6,7)

>  <StdInChIKey>
ZHXJGTWCMFAFFZ-UHFFFAOYSA-N

>  <SMILES>
C(C(F)(F)F)(O)=O.C(O)(=O)C1=CC=C(C(NC2=CC=C(CCN3CCC4=C(C=C(OCCOCCOCCOC)C(OC)=C4)C3)C=C2)=O)C=C1NC(C1C=CC2C(C=1)=CC=CN=2)=O

>  <CSID>
26338497

>  <P-glycoprotein 1+CHEMBL Compound_ID (Concatenate)>
CHEMBL1779523

>  <BCPR>
0

>  <Pgp>
0

>  <Class>
0

$$$$
Row41
  MOE2013           2D

 82 88  0  0  1  0  0  0  0  0999 V2000
    6.2960   -0.5690    0.0000 O   0  0  0  0  0  0  0  0  0  0  0  0
    5.3830   -2.1510    0.0000 O   0  0  0  0  0  0  0  0  0  0  0  0
    3.7170   -0.2930    0.0000 O   0  0  0  0  0  0  0  0  0  0  0  0
    6.5430    3.1260    0.0000 O   0  0  0  0  0  0  0  0  0  0  0  0
    2.9180   -0.3800    0.0000 O   0  0  0  0  0  0  0  0  0  0  0  0
    3.5090    1.6080    0.0000 O   0  0  0  0  0  0  0  0  0  0  0  0
    8.0900    0.3760    0.0000 O   0  0  0  0  0  0  0  0  0  0  0  0
    2.6880   -2.4160    0.0000 O   0  0  0  0  0  0  0  0  0  0  0  0
    4.4630    3.0460    0.0000 O   0  0  0  0  0  0  0  0  0  0  0  0
    4.3460   -3.6200    0.0000 O   0  0  0  0  0  0  0  0  0  0  0  0
    5.4870   -1.1560    0.0000 C   0  0  1  0  0  0  0  0  0  0  0  0
    4.6780   -0.5690    0.0000 C   0  0  2  0  0  0  0  0  0  0  0  0
    4.9870    0.3820    0.0000 C   0  0  0  0  0  0  0  0  0  0  0  0
    5.9870    0.3820    0.0000 C   0  0  0  0  0  0  0  0  0  0  0  0
    6.4010   -0.7500    0.0000 C   0  0  0  0  0  0  0  0  0  0  0  0
    3.7200   -0.9780    0.0000 C   0  0  0  0  0  0  0  0  0  0  0  0
    6.5220    1.2760    0.0000 C   0  0  0  0  0  0  0  0  0  0  0  0
    6.1920   -2.7390    0.0000 C   0  0  2  0  0  0  0  0  0  0  0  0
    4.4530    1.2760    0.0000 C   0  0  0  0  0  0  0  0  0  0  0  0
    7.6070    1.2510    0.0000 C   0  0  2  0  0  0  0  0  0  0  0  0
    7.1050   -2.3320    0.0000 C   0  0  0  0  0  0  0  0  0  0  0  0
    7.2100   -1.3380    0.0000 C   0  0  0  0  0  0  0  0  0  0  0  0
    4.4460   -2.6250    0.0000 C   0  0  0  0  0  0  0  0  0  0  0  0
    3.6040   -2.0130    0.0000 C   0  0  0  0  0  0  0  0  0  0  0  0
    6.0080    2.1820    0.0000 C   0  0  0  0  0  0  0  0  0  0  0  0
    8.1640    2.1820    0.0000 C   0  0  0  0  0  0  0  0  0  0  0  0
    4.9670    2.1820    0.0000 C   0  0  0  0  0  0  0  0  0  0  0  0
    7.6280    3.1260    0.0000 C   0  0  2  0  0  0  0  0  0  0  0  0
    6.0870   -3.7330    0.0000 C   0  0  0  0  0  0  0  0  0  0  0  0
    3.1580    0.5360    0.0000 C   0  0  0  0  0  0  0  0  0  0  0  0
    8.1320    3.9900    0.0000 C   0  0  0  0  0  0  0  0  0  0  0  0
    6.8960   -4.3210    0.0000 C   0  0  0  0  0  0  0  0  0  0  0  0
    5.1740   -4.1400    0.0000 C   0  0  0  0  0  0  0  0  0  0  0  0
    2.0000   -0.7770    0.0000 C   0  0  0  0  0  0  0  0  0  0  0  0
    3.3240    2.5900    0.0000 C   0  0  0  0  0  0  0  0  0  0  0  0
    9.0900    0.3560    0.0000 C   0  0  0  0  0  0  0  0  0  0  0  0
    2.5800   -3.4100    0.0000 C   0  0  0  0  0  0  0  0  0  0  0  0
    7.6350    4.8580    0.0000 C   0  0  0  0  0  0  0  0  0  0  0  0
    9.1320    3.9860    0.0000 C   0  0  0  0  0  0  0  0  0  0  0  0
    6.7920   -5.3160    0.0000 C   0  0  0  0  0  0  0  0  0  0  0  0
    5.0690   -5.1340    0.0000 C   0  0  0  0  0  0  0  0  0  0  0  0
    4.9600    3.9140    0.0000 C   0  0  0  0  0  0  0  0  0  0  0  0
    5.8780   -5.7220    0.0000 C   0  0  0  0  0  0  0  0  0  0  0  0
    8.1380    5.7220    0.0000 C   0  0  0  0  0  0  0  0  0  0  0  0
    9.6350    4.8500    0.0000 C   0  0  0  0  0  0  0  0  0  0  0  0
    9.1380    5.7180    0.0000 C   0  0  0  0  0  0  0  0  0  0  0  0
    6.6930   -3.1030    0.0000 H   0  0  0  0  0  0  0  0  0  0  0  0
    8.2270    1.2400    0.0000 H   0  0  0  0  0  0  0  0  0  0  0  0
    7.2550   -2.9340    0.0000 H   0  0  0  0  0  0  0  0  0  0  0  0
    7.7240   -2.2890    0.0000 H   0  0  0  0  0  0  0  0  0  0  0  0
    7.7760   -1.0850    0.0000 H   0  0  0  0  0  0  0  0  0  0  0  0
    8.6330    1.7780    0.0000 H   0  0  0  0  0  0  0  0  0  0  0  0
    8.6430    2.5760    0.0000 H   0  0  0  0  0  0  0  0  0  0  0  0
    7.3190    3.6640    0.0000 H   0  0  0  0  0  0  0  0  0  0  0  0
    3.6720    0.8830    0.0000 H   0  0  0  0  0  0  0  0  0  0  0  0
    2.8110    1.0500    0.0000 H   0  0  0  0  0  0  0  0  0  0  0  0
    2.6440    0.1890    0.0000 H   0  0  0  0  0  0  0  0  0  0  0  0
    7.4630   -4.0690    0.0000 H   0  0  0  0  0  0  0  0  0  0  0  0
    4.6720   -3.7760    0.0000 H   0  0  0  0  0  0  0  0  0  0  0  0
    2.2460   -1.3460    0.0000 H   0  0  0  0  0  0  0  0  0  0  0  0
    1.4310   -1.0220    0.0000 H   0  0  0  0  0  0  0  0  0  0  0  0
    1.7540   -0.2070    0.0000 H   0  0  0  0  0  0  0  0  0  0  0  0
    2.7150    2.4760    0.0000 H   0  0  0  0  0  0  0  0  0  0  0  0
    3.2090    3.2000    0.0000 H   0  0  0  0  0  0  0  0  0  0  0  0
    3.9330    2.7050    0.0000 H   0  0  0  0  0  0  0  0  0  0  0  0
    9.0780   -0.2630    0.0000 H   0  0  0  0  0  0  0  0  0  0  0  0
    9.7100    0.3440    0.0000 H   0  0  0  0  0  0  0  0  0  0  0  0
    9.1020    0.9760    0.0000 H   0  0  0  0  0  0  0  0  0  0  0  0
    1.9640   -3.3430    0.0000 H   0  0  0  0  0  0  0  0  0  0  0  0
    2.5130   -4.0260    0.0000 H   0  0  0  0  0  0  0  0  0  0  0  0
    3.1960   -3.4770    0.0000 H   0  0  0  0  0  0  0  0  0  0  0  0
    7.0150    4.8610    0.0000 H   0  0  0  0  0  0  0  0  0  0  0  0
    9.4400    3.4480    0.0000 H   0  0  0  0  0  0  0  0  0  0  0  0
    7.2930   -5.6800    0.0000 H   0  0  0  0  0  0  0  0  0  0  0  0
    4.5030   -5.3870    0.0000 H   0  0  0  0  0  0  0  0  0  0  0  0
    4.4220    4.2220    0.0000 H   0  0  0  0  0  0  0  0  0  0  0  0
    5.2680    4.4530    0.0000 H   0  0  0  0  0  0  0  0  0  0  0  0
    5.4980    3.6060    0.0000 H   0  0  0  0  0  0  0  0  0  0  0  0
    5.8140   -6.3390    0.0000 H   0  0  0  0  0  0  0  0  0  0  0  0
    7.8300    6.2600    0.0000 H   0  0  0  0  0  0  0  0  0  0  0  0
   10.2550    4.8480    0.0000 H   0  0  0  0  0  0  0  0  0  0  0  0
    9.4500    6.2540    0.0000 H   0  0  0  0  0  0  0  0  0  0  0  0
  1 14  1  0  0  0  0
  2 11  1  0  0  0  0
  2 18  1  0  0  0  0
  3 30  1  0  0  0  0
  4 25  1  0  0  0  0
  4 28  1  0  0  0  0
  5 16  1  0  0  0  0
  5 34  1  0  0  0  0
  6 19  1  0  0  0  0
  6 35  1  0  0  0  0
  7 36  1  0  0  0  0
  8 24  1  0  0  0  0
  8 37  1  0  0  0  0
  9 27  1  0  0  0  0
  9 42  1  0  0  0  0
 10 23  2  0  0  0  0
 11  1  1  1  0  0  0
 11 12  1  0  0  0  0
 11 15  1  0  0  0  0
 12  3  1  1  0  0  0
 12 13  1  0  0  0  0
 12 16  1  0  0  0  0
 13 14  1  0  0  0  0
 13 19  2  0  0  0  0
 14 17  2  0  0  0  0
 15 22  2  0  0  0  0
 15 23  1  0  0  0  0
 16 24  2  0  0  0  0
 17 20  1  0  0  0  0
 17 25  1  0  0  0  0
 18 21  1  0  0  0  0
 18 29  1  6  0  0  0
 18 47  1  1  0  0  0
 19 27  1  0  0  0  0
 20  7  1  6  0  0  0
 20 26  1  0  0  0  0
 20 48  1  1  0  0  0
 21 22  1  0  0  0  0
 21 49  1  0  0  0  0
 21 50  1  0  0  0  0
 22 51  1  0  0  0  0
 23 24  1  0  0  0  0
 25 27  2  0  0  0  0
 26 28  1  0  0  0  0
 26 52  1  0  0  0  0
 26 53  1  0  0  0  0
 28 31  1  1  0  0  0
 28 54  1  6  0  0  0
 29 32  2  0  0  0  0
 29 33  1  0  0  0  0
 30 55  1  0  0  0  0
 30 56  1  0  0  0  0
 30 57  1  0  0  0  0
 31 38  2  0  0  0  0
 31 39  1  0  0  0  0
 32 40  1  0  0  0  0
 32 58  1  0  0  0  0
 33 41  2  0  0  0  0
 33 59  1  0  0  0  0
 34 60  1  0  0  0  0
 34 61  1  0  0  0  0
 34 62  1  0  0  0  0
 35 63  1  0  0  0  0
 35 64  1  0  0  0  0
 35 65  1  0  0  0  0
 36 66  1  0  0  0  0
 36 67  1  0  0  0  0
 36 68  1  0  0  0  0
 37 69  1  0  0  0  0
 37 70  1  0  0  0  0
 37 71  1  0  0  0  0
 38 44  1  0  0  0  0
 38 72  1  0  0  0  0
 39 45  2  0  0  0  0
 39 73  1  0  0  0  0
 40 43  2  0  0  0  0
 40 74  1  0  0  0  0
 41 43  1  0  0  0  0
 41 75  1  0  0  0  0
 42 76  1  0  0  0  0
 42 77  1  0  0  0  0
 42 78  1  0  0  0  0
 43 79  1  0  0  0  0
 44 46  2  0  0  0  0
 44 80  1  0  0  0  0
 45 46  1  0  0  0  0
 45 81  1  0  0  0  0
 46 82  1  0  0  0  0
M  END
>  <StdInChI>
InChI=1S/C36H36O10/c1-38-25-19-24(21-15-11-8-12-16-21)44-30-26(25)29-27(31(39-2)33(30)41-4)35(43-6)34(42-5)32(40-3)28(37)22-17-18-23(45-36(22,35)46-29)20-13-9-7-10-14-20/h7-17,23-25H,18-19H2,1-6H3/t23-,24-,25+,35-,36-/m1/s1

>  <StdInChIKey>
AOIFTQSYQCTSIR-ZWXIBEELSA-N

>  <SMILES>
O1C2=C3C(=C(C(=C2[C@]2(C(=C(C(C4=C([H])C([H])([H])[C@]([H])(C5C([H])=C([H])C([H])=C([H])C=5[H])O[C@]124)=O)OC([H])([H])[H])OC([H])([H])[H])OC([H])([H])[H])OC([H])([H])[H])OC([H])([H])[H])O[C@@]([H])(C1C([H])=C([H])C([H])=C([H])C=1[H])C([H])([H])[C@]3([H])OC([H])([H])[H]

>  <CSID>
8874536

>  <P-glycoprotein 1+CHEMBL Compound_ID (Concatenate)>
CHEMBL1685073

>  <BCPR>
0

>  <Pgp>
1

>  <Class>
1

$$$$
Row69
  MOE2013           3D

 53 56  0  0  1  0  0  0  0  0999 V2000
    8.0740   -4.6420    0.0000 C   0  0  0  0  0  0  0  0  0  0  0  0
    9.2180   -3.9810    0.0000 N   0  0  3  0  0  0  0  0  0  0  0  0
   10.3630   -4.6420    0.0000 C   0  0  0  0  0  0  0  0  0  0  0  0
   10.3630   -1.9820    0.0000 C   0  0  0  0  0  0  0  0  0  0  0  0
    9.2020   -2.6590    0.0000 C   0  0  0  0  0  0  0  0  0  0  0  0
   11.5230   -2.6590    0.0000 C   0  0  0  0  0  0  0  0  0  0  0  0
   11.5070   -3.9810    0.0000 C   0  0  0  0  0  0  0  0  0  0  0  0
   12.6510   -4.6580    0.0000 C   0  0  0  0  0  0  0  0  0  0  0  0
   13.8120   -3.9970    0.0000 C   0  0  0  0  0  0  0  0  0  0  0  0
   13.8120   -2.6590    0.0000 C   0  0  0  0  0  0  0  0  0  0  0  0
   12.6670   -1.9980    0.0000 C   0  0  0  0  0  0  0  0  0  0  0  0
   14.9560   -1.9820    0.0000 O   0  0  0  0  0  0  0  0  0  0  0  0
   16.1160   -2.6590    0.0000 C   0  0  0  0  0  0  0  0  0  0  0  0
   14.9560   -4.6580    0.0000 O   0  0  0  0  0  0  0  0  0  0  0  0
   16.1160   -3.9970    0.0000 C   0  0  0  0  0  0  0  0  0  0  0  0
    6.9140   -3.9810    0.0000 C   0  0  0  0  0  0  0  0  0  0  0  0
    6.9140   -2.6590    0.0000 C   0  0  0  0  0  0  0  0  0  0  0  0
    5.7700   -1.9980    0.0000 C   0  0  0  0  0  0  0  0  0  0  0  0
    4.6090   -2.6590    0.0000 C   0  0  0  0  0  0  0  0  0  0  0  0
    4.6090   -3.9970    0.0000 C   0  0  0  0  0  0  0  0  0  0  0  0
    5.7700   -4.6580    0.0000 C   0  0  0  0  0  0  0  0  0  0  0  0
    3.4650   -1.9980    0.0000 C   0  0  0  0  0  0  0  0  0  0  0  0
    3.4650   -0.6610    0.0000 C   0  0  0  0  0  0  0  0  0  0  0  0
    2.3050    0.0000    0.0000 C   0  0  0  0  0  0  0  0  0  0  0  0
    1.1600   -0.6770    0.0000 C   0  0  0  0  0  0  0  0  0  0  0  0
    1.1600   -2.0140    0.0000 C   0  0  0  0  0  0  0  0  0  0  0  0
    2.3210   -2.6590    0.0000 C   0  0  0  0  0  0  0  0  0  0  0  0
    0.0000   -0.0160    0.0000 O   0  0  0  0  0  0  0  0  0  0  0  0
    8.0760   -5.2710    0.8900 H   0  0  0  0  0  0  0  0  0  0  0  0
    8.0760   -5.2710   -0.8900 H   0  0  0  0  0  0  0  0  0  0  0  0
   10.3630   -5.2710   -0.8900 H   0  0  0  0  0  0  0  0  0  0  0  0
   10.3630   -5.2710    0.8900 H   0  0  0  0  0  0  0  0  0  0  0  0
   10.3630   -1.3530    0.8900 H   0  0  0  0  0  0  0  0  0  0  0  0
   10.3630   -1.3530   -0.8900 H   0  0  0  0  0  0  0  0  0  0  0  0
    8.6540   -2.3490    0.8900 H   0  0  0  0  0  0  0  0  0  0  0  0
    8.6540   -2.3490   -0.8900 H   0  0  0  0  0  0  0  0  0  0  0  0
   12.6420   -5.7380    0.0000 H   0  0  0  0  0  0  0  0  0  0  0  0
   12.6670   -0.9180    0.0000 H   0  0  0  0  0  0  0  0  0  0  0  0
   16.9480   -1.9550    0.0000 H   0  0  0  0  0  0  0  0  0  0  0  0
   16.1710   -3.2860   -0.8900 H   0  0  0  0  0  0  0  0  0  0  0  0
   16.1710   -3.2860    0.8900 H   0  0  0  0  0  0  0  0  0  0  0  0
   16.9400   -4.7100    0.0000 H   0  0  0  0  0  0  0  0  0  0  0  0
   16.1770   -3.3710    0.8900 H   0  0  0  0  0  0  0  0  0  0  0  0
   16.1770   -3.3710   -0.8900 H   0  0  0  0  0  0  0  0  0  0  0  0
    7.8490   -2.1190    0.0000 H   0  0  0  0  0  0  0  0  0  0  0  0
    5.7730   -0.9180    0.0000 H   0  0  0  0  0  0  0  0  0  0  0  0
    3.6750   -4.5400    0.0000 H   0  0  0  0  0  0  0  0  0  0  0  0
    5.7790   -5.7380    0.0000 H   0  0  0  0  0  0  0  0  0  0  0  0
    4.3990   -0.1180    0.0000 H   0  0  0  0  0  0  0  0  0  0  0  0
    2.2960    1.0800    0.0000 H   0  0  0  0  0  0  0  0  0  0  0  0
    0.2290   -2.5620    0.0000 H   0  0  0  0  0  0  0  0  0  0  0  0
    2.3300   -3.7390    0.0000 H   0  0  0  0  0  0  0  0  0  0  0  0
   -0.7830   -0.5710    0.0000 H   0  0  0  0  0  0  0  0  0  0  0  0
  1  2  1  0  0  0  0
  1 16  1  0  0  0  0
  1 29  1  0  0  0  0
  1 30  1  0  0  0  0
  2  3  1  0  0  0  0
  2  5  1  0  0  0  0
  3  7  1  0  0  0  0
  3 31  1  0  0  0  0
  3 32  1  0  0  0  0
  4  5  1  0  0  0  0
  4  6  1  0  0  0  0
  4 33  1  0  0  0  0
  4 34  1  0  0  0  0
  5 35  1  0  0  0  0
  5 36  1  0  0  0  0
  6  7  1  0  0  0  0
  6 11  2  0  0  0  0
  7  8  2  0  0  0  0
  8  9  1  0  0  0  0
  8 37  1  0  0  0  0
  9 10  2  0  0  0  0
  9 14  1  0  0  0  0
 10 11  1  0  0  0  0
 10 12  1  0  0  0  0
 11 38  1  0  0  0  0
 12 13  1  0  0  0  0
 13 39  1  0  0  0  0
 13 40  1  0  0  0  0
 13 41  1  0  0  0  0
 14 15  1  0  0  0  0
 15 42  1  0  0  0  0
 15 43  1  0  0  0  0
 15 44  1  0  0  0  0
 16 17  1  0  0  0  0
 16 21  2  0  0  0  0
 17 18  2  0  0  0  0
 17 45  1  0  0  0  0
 18 19  1  0  0  0  0
 18 46  1  0  0  0  0
 19 20  2  0  0  0  0
 19 22  1  0  0  0  0
 20 21  1  0  0  0  0
 20 47  1  0  0  0  0
 21 48  1  0  0  0  0
 22 23  1  0  0  0  0
 22 27  2  0  0  0  0
 23 24  2  0  0  0  0
 23 49  1  0  0  0  0
 24 25  1  0  0  0  0
 24 50  1  0  0  0  0
 25 26  2  0  0  0  0
 25 28  1  0  0  0  0
 26 27  1  0  0  0  0
 26 51  1  0  0  0  0
 27 52  1  0  0  0  0
 28 53  1  0  0  0  0
M  END
>  <StdInChI>
InChI=1S/C24H25NO3/c1-27-23-13-20-11-12-25(16-21(20)14-24(23)28-2)15-17-3-5-18(6-4-17)19-7-9-22(26)10-8-19/h3-10,13-14,26H,11-12,15-16H2,1-2H3

>  <StdInChIKey>
ATYXTVKHMLAWBZ-UHFFFAOYSA-N

>  <SMILES>
C(C1C=CC(C2C=CC(O)=CC=2)=CC=1)N1CCC2C=C(OC)C(OC)=CC=2C1

>  <CSID>
23319261

>  <P-glycoprotein 1+CHEMBL Compound_ID (Concatenate)>
CHEMBL260505

>  <BCPR>
0

>  <Pgp>
1

>  <Class>
1

$$$$
Row163
  MOE2013           2D

 79 85  0  0  1  0  0  0  0  0999 V2000
    6.2960   -0.5690    0.0000 O   0  0  0  0  0  0  0  0  0  0  0  0
    5.3830   -2.1510    0.0000 O   0  0  0  0  0  0  0  0  0  0  0  0
    3.7170   -0.2930    0.0000 O   0  0  0  0  0  0  0  0  0  0  0  0
    6.5430    3.1260    0.0000 O   0  0  0  0  0  0  0  0  0  0  0  0
    2.9180   -0.3800    0.0000 O   0  0  0  0  0  0  0  0  0  0  0  0
    3.5090    1.6080    0.0000 O   0  0  0  0  0  0  0  0  0  0  0  0
    2.6880   -2.4160    0.0000 O   0  0  0  0  0  0  0  0  0  0  0  0
    8.0900    0.3760    0.0000 O   0  0  0  0  0  0  0  0  0  0  0  0
    4.4630    3.0460    0.0000 O   0  0  0  0  0  0  0  0  0  0  0  0
    4.3460   -3.6200    0.0000 O   0  0  0  0  0  0  0  0  0  0  0  0
    5.4870   -1.1560    0.0000 C   0  0  1  0  0  0  0  0  0  0  0  0
    4.6780   -0.5690    0.0000 C   0  0  2  0  0  0  0  0  0  0  0  0
    4.9870    0.3820    0.0000 C   0  0  0  0  0  0  0  0  0  0  0  0
    6.4010   -0.7500    0.0000 C   0  0  0  0  0  0  0  0  0  0  0  0
    5.9870    0.3820    0.0000 C   0  0  0  0  0  0  0  0  0  0  0  0
    3.7200   -0.9780    0.0000 C   0  0  0  0  0  0  0  0  0  0  0  0
    6.5220    1.2760    0.0000 C   0  0  0  0  0  0  0  0  0  0  0  0
    6.1920   -2.7390    0.0000 C   0  0  2  0  0  0  0  0  0  0  0  0
    4.4530    1.2760    0.0000 C   0  0  0  0  0  0  0  0  0  0  0  0
    7.1050   -2.3320    0.0000 C   0  0  0  0  0  0  0  0  0  0  0  0
    7.2100   -1.3380    0.0000 C   0  0  0  0  0  0  0  0  0  0  0  0
    4.4460   -2.6250    0.0000 C   0  0  0  0  0  0  0  0  0  0  0  0
    7.6070    1.2510    0.0000 C   0  0  2  0  0  0  0  0  0  0  0  0
    3.6040   -2.0130    0.0000 C   0  0  0  0  0  0  0  0  0  0  0  0
    6.0080    2.1820    0.0000 C   0  0  0  0  0  0  0  0  0  0  0  0
    4.9670    2.1820    0.0000 C   0  0  0  0  0  0  0  0  0  0  0  0
    8.1640    2.1820    0.0000 C   0  0  0  0  0  0  0  0  0  0  0  0
    7.6280    3.1260    0.0000 C   0  0  2  0  0  0  0  0  0  0  0  0
    6.0870   -3.7330    0.0000 C   0  0  0  0  0  0  0  0  0  0  0  0
    3.1580    0.5360    0.0000 C   0  0  0  0  0  0  0  0  0  0  0  0
    8.1320    3.9900    0.0000 C   0  0  0  0  0  0  0  0  0  0  0  0
    6.8960   -4.3210    0.0000 C   0  0  0  0  0  0  0  0  0  0  0  0
    5.1740   -4.1400    0.0000 C   0  0  0  0  0  0  0  0  0  0  0  0
    2.0000   -0.7770    0.0000 C   0  0  0  0  0  0  0  0  0  0  0  0
    3.3240    2.5900    0.0000 C   0  0  0  0  0  0  0  0  0  0  0  0
    2.5800   -3.4100    0.0000 C   0  0  0  0  0  0  0  0  0  0  0  0
    7.6350    4.8580    0.0000 C   0  0  0  0  0  0  0  0  0  0  0  0
    9.1320    3.9860    0.0000 C   0  0  0  0  0  0  0  0  0  0  0  0
    6.7920   -5.3160    0.0000 C   0  0  0  0  0  0  0  0  0  0  0  0
    5.0690   -5.1340    0.0000 C   0  0  0  0  0  0  0  0  0  0  0  0
    4.9600    3.9140    0.0000 C   0  0  0  0  0  0  0  0  0  0  0  0
    5.8780   -5.7220    0.0000 C   0  0  0  0  0  0  0  0  0  0  0  0
    8.1380    5.7220    0.0000 C   0  0  0  0  0  0  0  0  0  0  0  0
    9.6350    4.8500    0.0000 C   0  0  0  0  0  0  0  0  0  0  0  0
    9.1380    5.7180    0.0000 C   0  0  0  0  0  0  0  0  0  0  0  0
    6.6930   -3.1030    0.0000 H   0  0  0  0  0  0  0  0  0  0  0  0
    7.7240   -2.2890    0.0000 H   0  0  0  0  0  0  0  0  0  0  0  0
    7.2550   -2.9340    0.0000 H   0  0  0  0  0  0  0  0  0  0  0  0
    7.7760   -1.0850    0.0000 H   0  0  0  0  0  0  0  0  0  0  0  0
    8.2270    1.2400    0.0000 H   0  0  0  0  0  0  0  0  0  0  0  0
    8.6430    2.5760    0.0000 H   0  0  0  0  0  0  0  0  0  0  0  0
    8.6330    1.7780    0.0000 H   0  0  0  0  0  0  0  0  0  0  0  0
    7.3190    3.6640    0.0000 H   0  0  0  0  0  0  0  0  0  0  0  0
    2.6440    0.1890    0.0000 H   0  0  0  0  0  0  0  0  0  0  0  0
    3.6720    0.8830    0.0000 H   0  0  0  0  0  0  0  0  0  0  0  0
    2.8110    1.0500    0.0000 H   0  0  0  0  0  0  0  0  0  0  0  0
    8.7100    0.3640    0.0000 H   0  0  0  0  0  0  0  0  0  0  0  0
    7.4630   -4.0690    0.0000 H   0  0  0  0  0  0  0  0  0  0  0  0
    4.6720   -3.7760    0.0000 H   0  0  0  0  0  0  0  0  0  0  0  0
    1.7540   -0.2070    0.0000 H   0  0  0  0  0  0  0  0  0  0  0  0
    1.4310   -1.0220    0.0000 H   0  0  0  0  0  0  0  0  0  0  0  0
    2.2460   -1.3460    0.0000 H   0  0  0  0  0  0  0  0  0  0  0  0
    3.9330    2.7050    0.0000 H   0  0  0  0  0  0  0  0  0  0  0  0
    3.2090    3.2000    0.0000 H   0  0  0  0  0  0  0  0  0  0  0  0
    2.7150    2.4760    0.0000 H   0  0  0  0  0  0  0  0  0  0  0  0
    1.9640   -3.3430    0.0000 H   0  0  0  0  0  0  0  0  0  0  0  0
    2.5130   -4.0260    0.0000 H   0  0  0  0  0  0  0  0  0  0  0  0
    3.1960   -3.4770    0.0000 H   0  0  0  0  0  0  0  0  0  0  0  0
    7.0150    4.8610    0.0000 H   0  0  0  0  0  0  0  0  0  0  0  0
    9.4400    3.4480    0.0000 H   0  0  0  0  0  0  0  0  0  0  0  0
    7.2930   -5.6800    0.0000 H   0  0  0  0  0  0  0  0  0  0  0  0
    4.5030   -5.3870    0.0000 H   0  0  0  0  0  0  0  0  0  0  0  0
    5.4980    3.6060    0.0000 H   0  0  0  0  0  0  0  0  0  0  0  0
    5.2680    4.4530    0.0000 H   0  0  0  0  0  0  0  0  0  0  0  0
    4.4220    4.2220    0.0000 H   0  0  0  0  0  0  0  0  0  0  0  0
    5.8140   -6.3390    0.0000 H   0  0  0  0  0  0  0  0  0  0  0  0
    7.8300    6.2600    0.0000 H   0  0  0  0  0  0  0  0  0  0  0  0
   10.2550    4.8480    0.0000 H   0  0  0  0  0  0  0  0  0  0  0  0
    9.4500    6.2540    0.0000 H   0  0  0  0  0  0  0  0  0  0  0  0
  1 15  1  0  0  0  0
  2 11  1  0  0  0  0
  2 18  1  0  0  0  0
  3 30  1  0  0  0  0
  4 25  1  0  0  0  0
  4 28  1  0  0  0  0
  5 16  1  0  0  0  0
  5 34  1  0  0  0  0
  6 19  1  0  0  0  0
  6 35  1  0  0  0  0
  7 24  1  0  0  0  0
  7 36  1  0  0  0  0
  8 57  1  0  0  0  0
  9 26  1  0  0  0  0
  9 41  1  0  0  0  0
 10 22  2  0  0  0  0
 11  1  1  1  0  0  0
 11 12  1  0  0  0  0
 11 14  1  0  0  0  0
 12  3  1  1  0  0  0
 12 13  1  0  0  0  0
 12 16  1  0  0  0  0
 13 15  1  0  0  0  0
 13 19  2  0  0  0  0
 14 21  2  0  0  0  0
 14 22  1  0  0  0  0
 15 17  2  0  0  0  0
 16 24  2  0  0  0  0
 17 23  1  0  0  0  0
 17 25  1  0  0  0  0
 18 20  1  0  0  0  0
 18 29  1  6  0  0  0
 18 46  1  1  0  0  0
 19 26  1  0  0  0  0
 20 21  1  0  0  0  0
 20 47  1  0  0  0  0
 20 48  1  0  0  0  0
 21 49  1  0  0  0  0
 22 24  1  0  0  0  0
 23  8  1  6  0  0  0
 23 27  1  0  0  0  0
 23 50  1  1  0  0  0
 25 26  2  0  0  0  0
 27 28  1  0  0  0  0
 27 51  1  0  0  0  0
 27 52  1  0  0  0  0
 28 31  1  1  0  0  0
 28 53  1  6  0  0  0
 29 32  2  0  0  0  0
 29 33  1  0  0  0  0
 30 54  1  0  0  0  0
 30 55  1  0  0  0  0
 30 56  1  0  0  0  0
 31 37  2  0  0  0  0
 31 38  1  0  0  0  0
 32 39  1  0  0  0  0
 32 58  1  0  0  0  0
 33 40  2  0  0  0  0
 33 59  1  0  0  0  0
 34 60  1  0  0  0  0
 34 61  1  0  0  0  0
 34 62  1  0  0  0  0
 35 63  1  0  0  0  0
 35 64  1  0  0  0  0
 35 65  1  0  0  0  0
 36 66  1  0  0  0  0
 36 67  1  0  0  0  0
 36 68  1  0  0  0  0
 37 43  1  0  0  0  0
 37 69  1  0  0  0  0
 38 44  2  0  0  0  0
 38 70  1  0  0  0  0
 39 42  2  0  0  0  0
 39 71  1  0  0  0  0
 40 42  1  0  0  0  0
 40 72  1  0  0  0  0
 41 73  1  0  0  0  0
 41 74  1  0  0  0  0
 41 75  1  0  0  0  0
 42 76  1  0  0  0  0
 43 45  2  0  0  0  0
 43 77  1  0  0  0  0
 44 45  1  0  0  0  0
 44 78  1  0  0  0  0
 45 79  1  0  0  0  0
M  END
>  <StdInChI>
InChI=1S/C35H34O10/c1-38-30-26-28(25-22(36)18-24(20-14-10-7-11-15-20)43-29(25)32(30)40-3)45-35-21(16-17-23(44-35)19-12-8-6-9-13-19)27(37)31(39-2)33(41-4)34(26,35)42-5/h6-16,22-24,36H,17-18H2,1-5H3/t22-,23+,24+,34+,35+/m0/s1

>  <StdInChIKey>
CAPJLGPKGOVWIU-YIYLECCTSA-N

>  <SMILES>
O1C2=C3C(=C(C(=C2[C@]2(C(=C(C(C4=C([H])C([H])([H])[C@]([H])(C5C([H])=C([H])C([H])=C([H])C=5[H])O[C@]124)=O)OC([H])([H])[H])OC([H])([H])[H])OC([H])([H])[H])OC([H])([H])[H])OC([H])([H])[H])O[C@@]([H])(C1C([H])=C([H])C([H])=C([H])C=1[H])C([H])([H])[C@]3([H])O[H]

>  <CSID>
8569452

>  <P-glycoprotein 1+CHEMBL Compound_ID (Concatenate)>
CHEMBL1685072

>  <BCPR>
0

>  <Pgp>
1

>  <Class>
1

$$$$
Row200
  MOE2013           3D

 52 55  0  0  1  0  0  0  0  0999 V2000
    5.6490   -7.5510    0.0000 C   0  0  0  0  0  0  0  0  0  0  0  0
    6.7980   -6.8800    0.0000 N   0  0  3  0  0  0  0  0  0  0  0  0
    7.9480   -7.5510    0.0000 C   0  0  0  0  0  0  0  0  0  0  0  0
    7.9340   -4.8970    0.0000 C   0  0  0  0  0  0  0  0  0  0  0  0
    6.7850   -5.5540    0.0000 C   0  0  0  0  0  0  0  0  0  0  0  0
    9.0960   -5.5540    0.0000 C   0  0  0  0  0  0  0  0  0  0  0  0
    9.0830   -6.8800    0.0000 C   0  0  0  0  0  0  0  0  0  0  0  0
   10.2320   -7.5370    0.0000 C   0  0  0  0  0  0  0  0  0  0  0  0
   11.3810   -6.8800    0.0000 C   0  0  0  0  0  0  0  0  0  0  0  0
   11.3810   -5.5540    0.0000 C   0  0  0  0  0  0  0  0  0  0  0  0
   10.2320   -4.8970    0.0000 C   0  0  0  0  0  0  0  0  0  0  0  0
   12.5300   -4.8830    0.0000 O   0  0  0  0  0  0  0  0  0  0  0  0
   13.6790   -5.5540    0.0000 C   0  0  0  0  0  0  0  0  0  0  0  0
   12.5300   -7.5510    0.0000 O   0  0  0  0  0  0  0  0  0  0  0  0
   12.5300   -8.8780    0.0000 C   0  0  0  0  0  0  0  0  0  0  0  0
    3.3510   -7.8110    0.0000 C   0  0  0  0  0  0  0  0  0  0  0  0
    4.4320   -7.0170    0.0000 C   0  0  0  0  0  0  0  0  0  0  0  0
    4.0220   -5.7450    0.0000 N   0  0  0  0  0  0  0  0  0  0  0  0
    2.6810   -5.7590    0.0000 C   0  0  0  0  0  0  0  0  0  0  0  0
    2.2710   -7.0310    0.0000 S   0  0  0  0  0  0  0  0  0  0  0  0
    2.0110   -4.6100    0.0000 C   0  0  0  0  0  0  0  0  0  0  0  0
    2.6810   -3.4470    0.0000 C   0  0  0  0  0  0  0  0  0  0  0  0
    2.0110   -2.2980    0.0000 C   0  0  0  0  0  0  0  0  0  0  0  0
    0.6700   -2.3120    0.0000 C   0  0  0  0  0  0  0  0  0  0  0  0
    0.0140   -3.4740    0.0000 C   0  0  0  0  0  0  0  0  0  0  0  0
    0.6840   -4.6100    0.0000 C   0  0  0  0  0  0  0  0  0  0  0  0
    0.0000   -1.1630    0.0000 O   0  0  0  0  0  0  0  0  0  0  0  0
    0.6700    0.0000    0.0000 C   0  0  0  0  0  0  0  0  0  0  0  0
    5.6850   -8.1790    0.8900 H   0  0  0  0  0  0  0  0  0  0  0  0
    5.6850   -8.1790   -0.8900 H   0  0  0  0  0  0  0  0  0  0  0  0
    7.9500   -8.1800   -0.8900 H   0  0  0  0  0  0  0  0  0  0  0  0
    7.9500   -8.1800    0.8900 H   0  0  0  0  0  0  0  0  0  0  0  0
    7.9320   -4.2680    0.8900 H   0  0  0  0  0  0  0  0  0  0  0  0
    7.9320   -4.2680   -0.8900 H   0  0  0  0  0  0  0  0  0  0  0  0
    6.2390   -5.2410    0.8900 H   0  0  0  0  0  0  0  0  0  0  0  0
    6.2390   -5.2410   -0.8900 H   0  0  0  0  0  0  0  0  0  0  0  0
   10.2320   -8.6170    0.0000 H   0  0  0  0  0  0  0  0  0  0  0  0
   10.2290   -3.8170    0.0000 H   0  0  0  0  0  0  0  0  0  0  0  0
   14.5110   -4.8500    0.0000 H   0  0  0  0  0  0  0  0  0  0  0  0
   13.7340   -6.1810   -0.8900 H   0  0  0  0  0  0  0  0  0  0  0  0
   13.7340   -6.1810    0.8900 H   0  0  0  0  0  0  0  0  0  0  0  0
   13.5580   -9.2410    0.0000 H   0  0  0  0  0  0  0  0  0  0  0  0
   12.0160   -9.2410   -0.8900 H   0  0  0  0  0  0  0  0  0  0  0  0
   12.0160   -9.2410    0.8900 H   0  0  0  0  0  0  0  0  0  0  0  0
    3.3550   -8.8910    0.0000 H   0  0  0  0  0  0  0  0  0  0  0  0
    3.7610   -3.4440    0.0000 H   0  0  0  0  0  0  0  0  0  0  0  0
    2.5440   -1.3590    0.0000 H   0  0  0  0  0  0  0  0  0  0  0  0
   -1.0660   -3.4840    0.0000 H   0  0  0  0  0  0  0  0  0  0  0  0
    0.1480   -5.5480    0.0000 H   0  0  0  0  0  0  0  0  0  0  0  0
   -0.0390    0.8280    0.0000 H   0  0  0  0  0  0  0  0  0  0  0  0
    1.2970    0.0580   -0.8900 H   0  0  0  0  0  0  0  0  0  0  0  0
    1.2970    0.0580    0.8900 H   0  0  0  0  0  0  0  0  0  0  0  0
  1  2  1  0  0  0  0
  1 17  1  0  0  0  0
  1 29  1  0  0  0  0
  1 30  1  0  0  0  0
  2  3  1  0  0  0  0
  2  5  1  0  0  0  0
  3  7  1  0  0  0  0
  3 31  1  0  0  0  0
  3 32  1  0  0  0  0
  4  5  1  0  0  0  0
  4  6  1  0  0  0  0
  4 33  1  0  0  0  0
  4 34  1  0  0  0  0
  5 35  1  0  0  0  0
  5 36  1  0  0  0  0
  6  7  1  0  0  0  0
  6 11  2  0  0  0  0
  7  8  2  0  0  0  0
  8  9  1  0  0  0  0
  8 37  1  0  0  0  0
  9 10  2  0  0  0  0
  9 14  1  0  0  0  0
 10 11  1  0  0  0  0
 10 12  1  0  0  0  0
 11 38  1  0  0  0  0
 12 13  1  0  0  0  0
 13 39  1  0  0  0  0
 13 40  1  0  0  0  0
 13 41  1  0  0  0  0
 14 15  1  0  0  0  0
 15 42  1  0  0  0  0
 15 43  1  0  0  0  0
 15 44  1  0  0  0  0
 16 17  2  0  0  0  0
 16 20  1  0  0  0  0
 16 45  1  0  0  0  0
 17 18  1  0  0  0  0
 18 19  2  0  0  0  0
 19 20  1  0  0  0  0
 19 21  1  0  0  0  0
 21 22  1  0  0  0  0
 21 26  2  0  0  0  0
 22 23  2  0  0  0  0
 22 46  1  0  0  0  0
 23 24  1  0  0  0  0
 23 47  1  0  0  0  0
 24 25  2  0  0  0  0
 24 27  1  0  0  0  0
 25 26  1  0  0  0  0
 25 48  1  0  0  0  0
 26 49  1  0  0  0  0
 27 28  1  0  0  0  0
 28 50  1  0  0  0  0
 28 51  1  0  0  0  0
 28 52  1  0  0  0  0
M  END
>  <StdInChI>
InChI=1S/C22H24N2O3S/c1-25-19-6-4-15(5-7-19)22-23-18(14-28-22)13-24-9-8-16-10-20(26-2)21(27-3)11-17(16)12-24/h4-7,10-11,14H,8-9,12-13H2,1-3H3

>  <StdInChIKey>
CILWRSDWEVZXPT-UHFFFAOYSA-N

>  <SMILES>
C(N1CCC2C=C(OC)C(OC)=CC=2C1)C1N=C(C2C=CC(OC)=CC=2)SC=1

>  <CSID>
29416644

>  <P-glycoprotein 1+CHEMBL Compound_ID (Concatenate)>
CHEMBL2335003

>  <BCPR>
0

>  <Pgp>
1

>  <Class>
1

$$$$
Row221
  MOE2013           3D

 64 68  0  0  1  0  0  0  0  0999 V2000
    4.5550   -0.6740    0.0000 C   0  0  0  0  0  0  0  0  0  0  0  0
    4.5550   -2.0100    0.0000 C   0  0  0  0  0  0  0  0  0  0  0  0
    5.7100   -2.6730    0.0000 C   0  0  0  0  0  0  0  0  0  0  0  0
    5.7100   -0.0110    0.0000 C   0  0  0  0  0  0  0  0  0  0  0  0
    6.8540   -0.6740    0.0000 C   0  0  0  0  0  0  0  0  0  0  0  0
    6.8540   -2.0100    0.0000 C   0  0  0  0  0  0  0  0  0  0  0  0
    8.0090   -2.6840    0.0000 C   0  0  0  0  0  0  0  0  0  0  0  0
    9.1740   -2.0210    0.0000 N   0  0  3  0  0  0  0  0  0  0  0  0
    9.1740   -0.6740    0.0000 C   0  0  0  0  0  0  0  0  0  0  0  0
    8.0200    0.0000    0.0000 C   0  0  0  0  0  0  0  0  0  0  0  0
   10.3180   -2.6840    0.0000 C   0  0  0  0  0  0  0  0  0  0  0  0
   10.3180   -4.0200    0.0000 C   0  0  0  0  0  0  0  0  0  0  0  0
    9.1740   -4.6830    0.0000 C   0  0  0  0  0  0  0  0  0  0  0  0
    8.0200   -4.0200    0.0000 C   0  0  0  0  0  0  0  0  0  0  0  0
    6.8760   -4.6830    0.0000 C   0  0  0  0  0  0  0  0  0  0  0  0
    6.8860   -6.0200    0.0000 C   0  0  0  0  0  0  0  0  0  0  0  0
    8.0410   -6.6720    0.0000 C   0  0  0  0  0  0  0  0  0  0  0  0
    9.1850   -5.9990    0.0000 C   0  0  0  0  0  0  0  0  0  0  0  0
    5.7310   -6.6830    0.0000 N   0  0  0  0  0  0  0  0  0  0  0  0
    5.7420   -8.0200    0.0000 C   0  0  0  0  0  0  0  0  0  0  0  0
    4.5980   -8.6820    0.0000 C   0  0  0  0  0  0  0  0  0  0  0  0
    6.8970   -8.6720    0.0000 O   0  0  0  0  0  0  0  0  0  0  0  0
    3.4110   -0.0110    0.0000 O   0  0  0  0  0  0  0  0  0  0  0  0
    3.4110   -2.6730    0.0000 O   0  0  0  0  0  0  0  0  0  0  0  0
    2.2560   -2.0100    0.0000 C   0  0  0  0  0  0  0  0  0  0  0  0
    2.2560   -0.6840    0.0000 C   0  0  0  0  0  0  0  0  0  0  0  0
    3.4430   -8.0200    0.0000 C   0  0  0  0  0  0  0  0  0  0  0  0
    3.4640  -10.6820    0.0000 C   0  0  0  0  0  0  0  0  0  0  0  0
    4.6090  -10.0080    0.0000 C   0  0  0  0  0  0  0  0  0  0  0  0
    2.3100  -10.0190    0.0000 C   0  0  0  0  0  0  0  0  0  0  0  0
    2.2990   -8.6930    0.0000 C   0  0  0  0  0  0  0  0  0  0  0  0
    1.1440   -8.0410    0.0000 C   0  0  0  0  0  0  0  0  0  0  0  0
    0.0000   -8.7040    0.0000 C   0  0  0  0  0  0  0  0  0  0  0  0
    0.0110  -10.0400    0.0000 C   0  0  0  0  0  0  0  0  0  0  0  0
    1.1660  -10.6930    0.0000 N   0  0  0  0  0  0  0  0  0  0  0  0
    5.7120   -3.7530    0.0000 H   0  0  0  0  0  0  0  0  0  0  0  0
    5.7120    1.0690    0.0000 H   0  0  0  0  0  0  0  0  0  0  0  0
    8.0060   -3.3130   -0.8900 H   0  0  0  0  0  0  0  0  0  0  0  0
    8.0060   -3.3130    0.8900 H   0  0  0  0  0  0  0  0  0  0  0  0
    9.7200   -0.3610   -0.8900 H   0  0  0  0  0  0  0  0  0  0  0  0
    9.7200   -0.3610    0.8900 H   0  0  0  0  0  0  0  0  0  0  0  0
    8.0210    0.6290    0.8900 H   0  0  0  0  0  0  0  0  0  0  0  0
    8.0210    0.6290   -0.8900 H   0  0  0  0  0  0  0  0  0  0  0  0
   10.8630   -2.3700    0.8900 H   0  0  0  0  0  0  0  0  0  0  0  0
   10.8630   -2.3700   -0.8900 H   0  0  0  0  0  0  0  0  0  0  0  0
   10.8630   -4.3340    0.8900 H   0  0  0  0  0  0  0  0  0  0  0  0
   10.8630   -4.3340   -0.8900 H   0  0  0  0  0  0  0  0  0  0  0  0
    8.0180   -2.9400    0.0000 H   0  0  0  0  0  0  0  0  0  0  0  0
    5.9380   -4.1470    0.0000 H   0  0  0  0  0  0  0  0  0  0  0  0
    8.0510   -7.7520    0.0000 H   0  0  0  0  0  0  0  0  0  0  0  0
   10.1250   -6.5310    0.0000 H   0  0  0  0  0  0  0  0  0  0  0  0
    4.8550   -6.1810    0.0000 H   0  0  0  0  0  0  0  0  0  0  0  0
    1.4290   -2.7200    0.0000 H   0  0  0  0  0  0  0  0  0  0  0  0
    2.1970   -1.3830   -0.8900 H   0  0  0  0  0  0  0  0  0  0  0  0
    2.1970   -1.3830    0.8900 H   0  0  0  0  0  0  0  0  0  0  0  0
    1.4250    0.0210    0.0000 H   0  0  0  0  0  0  0  0  0  0  0  0
    2.2010   -1.3110    0.8900 H   0  0  0  0  0  0  0  0  0  0  0  0
    2.2010   -1.3110   -0.8900 H   0  0  0  0  0  0  0  0  0  0  0  0
    3.4370   -6.9400    0.0000 H   0  0  0  0  0  0  0  0  0  0  0  0
    3.4700  -11.7620    0.0000 H   0  0  0  0  0  0  0  0  0  0  0  0
    5.5490  -10.5400    0.0000 H   0  0  0  0  0  0  0  0  0  0  0  0
    1.1380   -6.9610    0.0000 H   0  0  0  0  0  0  0  0  0  0  0  0
   -0.9380   -8.1690    0.0000 H   0  0  0  0  0  0  0  0  0  0  0  0
   -0.9200  -10.5880    0.0000 H   0  0  0  0  0  0  0  0  0  0  0  0
  1  2  2  0  0  0  0
  1  4  1  0  0  0  0
  1 23  1  0  0  0  0
  2  3  1  0  0  0  0
  2 24  1  0  0  0  0
  3  6  2  0  0  0  0
  3 36  1  0  0  0  0
  4  5  2  0  0  0  0
  4 37  1  0  0  0  0
  5  6  1  0  0  0  0
  5 10  1  0  0  0  0
  6  7  1  0  0  0  0
  7  8  1  0  0  0  0
  7 38  1  0  0  0  0
  7 39  1  0  0  0  0
  8  9  1  0  0  0  0
  8 11  1  0  0  0  0
  9 10  1  0  0  0  0
  9 40  1  0  0  0  0
  9 41  1  0  0  0  0
 10 42  1  0  0  0  0
 10 43  1  0  0  0  0
 11 12  1  0  0  0  0
 11 44  1  0  0  0  0
 11 45  1  0  0  0  0
 12 13  1  0  0  0  0
 12 46  1  0  0  0  0
 12 47  1  0  0  0  0
 13 14  1  0  0  0  0
 13 18  2  0  0  0  0
 14 15  2  0  0  0  0
 14 48  1  0  0  0  0
 15 16  1  0  0  0  0
 15 49  1  0  0  0  0
 16 17  2  0  0  0  0
 16 19  1  0  0  0  0
 17 18  1  0  0  0  0
 17 50  1  0  0  0  0
 18 51  1  0  0  0  0
 19 20  1  0  0  0  0
 19 52  1  0  0  0  0
 20 21  1  0  0  0  0
 20 22  2  0  0  0  0
 21 27  2  0  0  0  0
 21 29  1  0  0  0  0
 23 26  1  0  0  0  0
 24 25  1  0  0  0  0
 25 53  1  0  0  0  0
 25 54  1  0  0  0  0
 25 55  1  0  0  0  0
 26 56  1  0  0  0  0
 26 57  1  0  0  0  0
 26 58  1  0  0  0  0
 27 31  1  0  0  0  0
 27 59  1  0  0  0  0
 28 29  2  0  0  0  0
 28 30  1  0  0  0  0
 28 60  1  0  0  0  0
 29 61  1  0  0  0  0
 30 31  1  0  0  0  0
 30 35  2  0  0  0  0
 31 32  2  0  0  0  0
 32 33  1  0  0  0  0
 32 62  1  0  0  0  0
 33 34  2  0  0  0  0
 33 63  1  0  0  0  0
 34 35  1  0  0  0  0
 34 64  1  0  0  0  0
M  END
>  <StdInChI>
InChI=1S/C29H29N3O3/c1-34-27-17-21-12-15-32(19-24(21)18-28(27)35-2)14-11-20-5-8-25(9-6-20)31-29(33)23-7-10-26-22(16-23)4-3-13-30-26/h3-10,13,16-18H,11-12,14-15,19H2,1-2H3,(H,31,33)

>  <StdInChIKey>
CQDVKUSRUIHSQR-UHFFFAOYSA-N

>  <SMILES>
C1(C=C2C(CN(CCC3=CC=C(NC(=O)C4C=CC5=NC=CC=C5C=4)C=C3)CC2)=CC=1OC)OC

>  <CSID>
23319030

>  <P-glycoprotein 1+CHEMBL Compound_ID (Concatenate)>
CHEMBL409234, CHEMBL409234

>  <BCPR>
0

>  <Pgp>
1

>  <Class>
1

$$$$
Row269
  MOE2013           3D

 53 56  0  0  1  0  0  0  0  0999 V2000
    0.0000   -0.6420    0.0000 C   0  0  0  0  0  0  0  0  0  0  0  0
    0.0000   -1.9400    0.0000 C   0  0  0  0  0  0  0  0  0  0  0  0
    1.1110   -2.5830    0.0000 C   0  0  0  0  0  0  0  0  0  0  0  0
    2.2350   -1.9400    0.0000 C   0  0  0  0  0  0  0  0  0  0  0  0
    2.2350   -0.6420    0.0000 C   0  0  0  0  0  0  0  0  0  0  0  0
    1.1110    0.0000    0.0000 C   0  0  0  0  0  0  0  0  0  0  0  0
    3.3450    0.0000    0.0000 C   0  0  0  0  0  0  0  0  0  0  0  0
    4.4560   -0.6420    0.0000 C   0  0  0  0  0  0  0  0  0  0  0  0
    4.4560   -1.9400    0.0000 N   0  0  3  0  0  0  0  0  0  0  0  0
    3.3450   -2.5830    0.0000 C   0  0  0  0  0  0  0  0  0  0  0  0
    5.5800   -2.5830    0.0000 C   0  0  0  0  0  0  0  0  0  0  0  0
    6.6910   -1.9400    0.0000 C   0  0  0  0  0  0  0  0  0  0  0  0
    7.8020   -2.5830    0.0000 C   0  0  0  0  0  0  0  0  0  0  0  0
    7.8020   -3.8670    0.0000 C   0  0  0  0  0  0  0  0  0  0  0  0
    8.9260   -4.5100    0.0000 C   0  0  0  0  0  0  0  0  0  0  0  0
   10.0360   -3.8670    0.0000 C   0  0  0  0  0  0  0  0  0  0  0  0
   10.0360   -2.5830    0.0000 C   0  0  0  0  0  0  0  0  0  0  0  0
    8.9260   -1.9400    0.0000 C   0  0  0  0  0  0  0  0  0  0  0  0
   11.1470   -4.5100    0.0000 N   0  0  0  0  0  0  0  0  0  0  0  0
   12.2710   -3.8670    0.0000 C   0  0  0  0  0  0  0  0  0  0  0  0
   13.3820   -4.5100    0.0000 O   0  0  0  0  0  0  0  0  0  0  0  0
   12.2710   -2.5830    0.0000 C   0  0  0  0  0  0  0  0  0  0  0  0
   13.3820   -1.9400    0.0000 C   0  0  0  0  0  0  0  0  0  0  0  0
   13.3820   -0.6420    0.0000 C   0  0  0  0  0  0  0  0  0  0  0  0
   12.2710    0.0000    0.0000 C   0  0  0  0  0  0  0  0  0  0  0  0
   11.1470   -0.6420    0.0000 C   0  0  0  0  0  0  0  0  0  0  0  0
   11.1470   -1.9400    0.0000 C   0  0  0  0  0  0  0  0  0  0  0  0
    8.9260   -3.2250    0.0000 N   0  0  0  0  0  0  0  0  0  0  0  0
   -0.9350   -0.1020    0.0000 H   0  0  0  0  0  0  0  0  0  0  0  0
   -0.9360   -2.4800    0.0000 H   0  0  0  0  0  0  0  0  0  0  0  0
    1.1080   -3.6630    0.0000 H   0  0  0  0  0  0  0  0  0  0  0  0
    1.1080    1.0800    0.0000 H   0  0  0  0  0  0  0  0  0  0  0  0
    3.3450    0.6290    0.8900 H   0  0  0  0  0  0  0  0  0  0  0  0
    3.3450    0.6290   -0.8900 H   0  0  0  0  0  0  0  0  0  0  0  0
    5.0010   -0.3270    0.8900 H   0  0  0  0  0  0  0  0  0  0  0  0
    5.0010   -0.3270   -0.8900 H   0  0  0  0  0  0  0  0  0  0  0  0
    3.3450   -3.2120   -0.8900 H   0  0  0  0  0  0  0  0  0  0  0  0
    3.3450   -3.2120    0.8900 H   0  0  0  0  0  0  0  0  0  0  0  0
    5.5820   -3.2120   -0.8900 H   0  0  0  0  0  0  0  0  0  0  0  0
    5.5820   -3.2120    0.8900 H   0  0  0  0  0  0  0  0  0  0  0  0
    6.6910   -1.3110    0.8900 H   0  0  0  0  0  0  0  0  0  0  0  0
    6.6910   -1.3110   -0.8900 H   0  0  0  0  0  0  0  0  0  0  0  0
    6.8680   -4.4090    0.0000 H   0  0  0  0  0  0  0  0  0  0  0  0
    8.9290   -5.5900    0.0000 H   0  0  0  0  0  0  0  0  0  0  0  0
   10.9720   -2.0440    0.0000 H   0  0  0  0  0  0  0  0  0  0  0  0
    8.9290   -0.8600    0.0000 H   0  0  0  0  0  0  0  0  0  0  0  0
   11.1440   -5.5200    0.0000 H   0  0  0  0  0  0  0  0  0  0  0  0
   14.3180   -2.4800    0.0000 H   0  0  0  0  0  0  0  0  0  0  0  0
   14.3170   -0.1020    0.0000 H   0  0  0  0  0  0  0  0  0  0  0  0
   12.2740    1.0800    0.0000 H   0  0  0  0  0  0  0  0  0  0  0  0
   10.2130   -0.1000    0.0000 H   0  0  0  0  0  0  0  0  0  0  0  0
    8.0510   -2.7210    0.0000 H   0  0  0  0  0  0  0  0  0  0  0  0
    8.9270   -4.2350    0.0000 H   0  0  0  0  0  0  0  0  0  0  0  0
  1  2  1  0  0  0  0
  1  6  2  0  0  0  0
  1 29  1  0  0  0  0
  2  3  2  0  0  0  0
  2 30  1  0  0  0  0
  3  4  1  0  0  0  0
  3 31  1  0  0  0  0
  4  5  2  0  0  0  0
  4 10  1  0  0  0  0
  5  6  1  0  0  0  0
  5  7  1  0  0  0  0
  6 32  1  0  0  0  0
  7  8  1  0  0  0  0
  7 33  1  0  0  0  0
  7 34  1  0  0  0  0
  8  9  1  0  0  0  0
  8 35  1  0  0  0  0
  8 36  1  0  0  0  0
  9 10  1  0  0  0  0
  9 11  1  0  0  0  0
 10 37  1  0  0  0  0
 10 38  1  0  0  0  0
 11 12  1  0  0  0  0
 11 39  1  0  0  0  0
 11 40  1  0  0  0  0
 12 13  1  0  0  0  0
 12 41  1  0  0  0  0
 12 42  1  0  0  0  0
 13 14  1  0  0  0  0
 13 18  2  0  0  0  0
 14 15  2  0  0  0  0
 14 43  1  0  0  0  0
 15 16  1  0  0  0  0
 15 44  1  0  0  0  0
 16 17  2  0  0  0  0
 16 19  1  0  0  0  0
 17 18  1  0  0  0  0
 17 45  1  0  0  0  0
 18 46  1  0  0  0  0
 19 20  1  0  0  0  0
 19 47  1  0  0  0  0
 20 21  2  0  0  0  0
 20 22  1  0  0  0  0
 22 23  1  0  0  0  0
 22 27  2  0  0  0  0
 23 24  2  0  0  0  0
 23 48  1  0  0  0  0
 24 25  1  0  0  0  0
 24 49  1  0  0  0  0
 25 26  2  0  0  0  0
 25 50  1  0  0  0  0
 26 27  1  0  0  0  0
 26 51  1  0  0  0  0
 27 28  1  0  0  0  0
 28 52  1  0  0  0  0
 28 53  1  0  0  0  0
M  END
>  <StdInChI>
InChI=1S/C24H25N3O/c25-23-8-4-3-7-22(23)24(28)26-21-11-9-18(10-12-21)13-15-27-16-14-19-5-1-2-6-20(19)17-27/h1-12H,13-17,25H2,(H,26,28)

>  <StdInChIKey>
DBQZASGDXHKXJF-UHFFFAOYSA-N

>  <SMILES>
C1=CC2CCN(CCC3=CC=C(NC(C4=C(N)C=CC=C4)=O)C=C3)CC=2C=C1

>  <CSID>
19424477

>  <P-glycoprotein 1+CHEMBL Compound_ID (Concatenate)>
CHEMBL259077, CHEMBL259077

>  <BCPR>
0

>  <Pgp>
1

>  <Class>
1

$$$$
Row283
  MOE2013           3D

 67 70  0  0  1  0  0  0  0  0999 V2000
    4.5660   -0.6740    0.0000 C   0  0  0  0  0  0  0  0  0  0  0  0
    4.5550   -2.0100    0.0000 C   0  0  0  0  0  0  0  0  0  0  0  0
    5.7100   -2.6730    0.0000 C   0  0  0  0  0  0  0  0  0  0  0  0
    5.7100   -0.0110    0.0000 C   0  0  0  0  0  0  0  0  0  0  0  0
    6.8540   -0.6740    0.0000 C   0  0  0  0  0  0  0  0  0  0  0  0
    6.8540   -2.0100    0.0000 C   0  0  0  0  0  0  0  0  0  0  0  0
    8.0090   -2.6840    0.0000 C   0  0  0  0  0  0  0  0  0  0  0  0
    9.1750   -2.0210    0.0000 N   0  0  3  0  0  0  0  0  0  0  0  0
    9.1750   -0.6740    0.0000 C   0  0  0  0  0  0  0  0  0  0  0  0
    8.0200    0.0000    0.0000 C   0  0  0  0  0  0  0  0  0  0  0  0
   10.3190   -2.6840    0.0000 C   0  0  0  0  0  0  0  0  0  0  0  0
   10.3190   -4.0210    0.0000 C   0  0  0  0  0  0  0  0  0  0  0  0
    9.1750   -4.6840    0.0000 C   0  0  0  0  0  0  0  0  0  0  0  0
    8.0200   -4.0210    0.0000 C   0  0  0  0  0  0  0  0  0  0  0  0
    6.8760   -4.6840    0.0000 C   0  0  0  0  0  0  0  0  0  0  0  0
    6.8860   -6.0100    0.0000 C   0  0  0  0  0  0  0  0  0  0  0  0
    8.0410   -6.6720    0.0000 C   0  0  0  0  0  0  0  0  0  0  0  0
    9.1850   -5.9990    0.0000 C   0  0  0  0  0  0  0  0  0  0  0  0
    5.7320   -6.6830    0.0000 N   0  0  0  0  0  0  0  0  0  0  0  0
    5.7420   -8.0090    0.0000 C   0  0  0  0  0  0  0  0  0  0  0  0
    4.5980   -8.6830    0.0000 C   0  0  0  0  0  0  0  0  0  0  0  0
    6.8970   -8.6720    0.0000 O   0  0  0  0  0  0  0  0  0  0  0  0
    3.4110   -0.0110    0.0000 O   0  0  0  0  0  0  0  0  0  0  0  0
    3.4110   -2.6730    0.0000 O   0  0  0  0  0  0  0  0  0  0  0  0
    2.2560   -2.0100    0.0000 C   0  0  0  0  0  0  0  0  0  0  0  0
    2.2560   -0.6740    0.0000 C   0  0  0  0  0  0  0  0  0  0  0  0
    3.4430   -8.0200    0.0000 C   0  0  0  0  0  0  0  0  0  0  0  0
    2.2990   -8.6940    0.0000 C   0  0  0  0  0  0  0  0  0  0  0  0
    2.3100  -10.0190    0.0000 C   0  0  0  0  0  0  0  0  0  0  0  0
    3.4640  -10.6820    0.0000 C   0  0  0  0  0  0  0  0  0  0  0  0
    4.6090  -10.0090    0.0000 C   0  0  0  0  0  0  0  0  0  0  0  0
    1.1440   -8.0300    0.0000 O   0  0  0  0  0  0  0  0  0  0  0  0
    0.0000   -8.7040    0.0000 C   0  0  0  0  0  0  0  0  0  0  0  0
    1.1660  -10.6930    0.0000 O   0  0  0  0  0  0  0  0  0  0  0  0
    0.0110  -10.0410    0.0000 C   0  0  0  0  0  0  0  0  0  0  0  0
    5.7120   -3.7530    0.0000 H   0  0  0  0  0  0  0  0  0  0  0  0
    5.7100    1.0690    0.0000 H   0  0  0  0  0  0  0  0  0  0  0  0
    8.0050   -3.3130   -0.8900 H   0  0  0  0  0  0  0  0  0  0  0  0
    8.0050   -3.3130    0.8900 H   0  0  0  0  0  0  0  0  0  0  0  0
    9.7210   -0.3610   -0.8900 H   0  0  0  0  0  0  0  0  0  0  0  0
    9.7210   -0.3610    0.8900 H   0  0  0  0  0  0  0  0  0  0  0  0
    8.0210    0.6290    0.8900 H   0  0  0  0  0  0  0  0  0  0  0  0
    8.0210    0.6290   -0.8900 H   0  0  0  0  0  0  0  0  0  0  0  0
   10.8640   -2.3700    0.8900 H   0  0  0  0  0  0  0  0  0  0  0  0
   10.8640   -2.3700   -0.8900 H   0  0  0  0  0  0  0  0  0  0  0  0
   10.8640   -4.3350    0.8900 H   0  0  0  0  0  0  0  0  0  0  0  0
   10.8640   -4.3350   -0.8900 H   0  0  0  0  0  0  0  0  0  0  0  0
    8.0180   -2.9410    0.0000 H   0  0  0  0  0  0  0  0  0  0  0  0
    5.9380   -4.1480    0.0000 H   0  0  0  0  0  0  0  0  0  0  0  0
    8.0470   -7.7520    0.0000 H   0  0  0  0  0  0  0  0  0  0  0  0
   10.1250   -6.5320    0.0000 H   0  0  0  0  0  0  0  0  0  0  0  0
    4.8540   -6.1830    0.0000 H   0  0  0  0  0  0  0  0  0  0  0  0
    1.4290   -2.7200    0.0000 H   0  0  0  0  0  0  0  0  0  0  0  0
    2.1970   -1.3830   -0.8900 H   0  0  0  0  0  0  0  0  0  0  0  0
    2.1970   -1.3830    0.8900 H   0  0  0  0  0  0  0  0  0  0  0  0
    1.4290    0.0360    0.0000 H   0  0  0  0  0  0  0  0  0  0  0  0
    2.1970   -1.3010    0.8900 H   0  0  0  0  0  0  0  0  0  0  0  0
    2.1970   -1.3010   -0.8900 H   0  0  0  0  0  0  0  0  0  0  0  0
    3.4370   -6.9400    0.0000 H   0  0  0  0  0  0  0  0  0  0  0  0
    3.4690  -11.7620    0.0000 H   0  0  0  0  0  0  0  0  0  0  0  0
    5.5490  -10.5410    0.0000 H   0  0  0  0  0  0  0  0  0  0  0  0
   -0.8350   -8.0030    0.0000 H   0  0  0  0  0  0  0  0  0  0  0  0
   -0.0520   -9.3310    0.8900 H   0  0  0  0  0  0  0  0  0  0  0  0
   -0.0520   -9.3310   -0.8900 H   0  0  0  0  0  0  0  0  0  0  0  0
   -0.8110  -10.7570    0.0000 H   0  0  0  0  0  0  0  0  0  0  0  0
   -0.0530   -9.4150   -0.8900 H   0  0  0  0  0  0  0  0  0  0  0  0
   -0.0530   -9.4150    0.8900 H   0  0  0  0  0  0  0  0  0  0  0  0
  1  2  2  0  0  0  0
  1  4  1  0  0  0  0
  1 23  1  0  0  0  0
  2  3  1  0  0  0  0
  2 24  1  0  0  0  0
  3  6  2  0  0  0  0
  3 36  1  0  0  0  0
  4  5  2  0  0  0  0
  4 37  1  0  0  0  0
  5  6  1  0  0  0  0
  5 10  1  0  0  0  0
  6  7  1  0  0  0  0
  7  8  1  0  0  0  0
  7 38  1  0  0  0  0
  7 39  1  0  0  0  0
  8  9  1  0  0  0  0
  8 11  1  0  0  0  0
  9 10  1  0  0  0  0
  9 40  1  0  0  0  0
  9 41  1  0  0  0  0
 10 42  1  0  0  0  0
 10 43  1  0  0  0  0
 11 12  1  0  0  0  0
 11 44  1  0  0  0  0
 11 45  1  0  0  0  0
 12 13  1  0  0  0  0
 12 46  1  0  0  0  0
 12 47  1  0  0  0  0
 13 14  1  0  0  0  0
 13 18  2  0  0  0  0
 14 15  2  0  0  0  0
 14 48  1  0  0  0  0
 15 16  1  0  0  0  0
 15 49  1  0  0  0  0
 16 17  2  0  0  0  0
 16 19  1  0  0  0  0
 17 18  1  0  0  0  0
 17 50  1  0  0  0  0
 18 51  1  0  0  0  0
 19 20  1  0  0  0  0
 19 52  1  0  0  0  0
 20 21  1  0  0  0  0
 20 22  2  0  0  0  0
 21 27  1  0  0  0  0
 21 31  2  0  0  0  0
 23 26  1  0  0  0  0
 24 25  1  0  0  0  0
 25 53  1  0  0  0  0
 25 54  1  0  0  0  0
 25 55  1  0  0  0  0
 26 56  1  0  0  0  0
 26 57  1  0  0  0  0
 26 58  1  0  0  0  0
 27 28  2  0  0  0  0
 27 59  1  0  0  0  0
 28 29  1  0  0  0  0
 28 32  1  0  0  0  0
 29 30  2  0  0  0  0
 29 34  1  0  0  0  0
 30 31  1  0  0  0  0
 30 60  1  0  0  0  0
 31 61  1  0  0  0  0
 32 33  1  0  0  0  0
 33 62  1  0  0  0  0
 33 63  1  0  0  0  0
 33 64  1  0  0  0  0
 34 35  1  0  0  0  0
 35 65  1  0  0  0  0
 35 66  1  0  0  0  0
 35 67  1  0  0  0  0
M  END
>  <StdInChI>
InChI=1S/C28H32N2O5/c1-32-24-10-7-21(16-25(24)33-2)28(31)29-23-8-5-19(6-9-23)11-13-30-14-12-20-15-26(34-3)27(35-4)17-22(20)18-30/h5-10,15-17H,11-14,18H2,1-4H3,(H,29,31)

>  <StdInChIKey>
DFMNNXQUFBLCJT-UHFFFAOYSA-N

>  <SMILES>
C1(C=C2C(CN(CCC3=CC=C(NC(=O)C4C=CC(OC)=C(OC)C=4)C=C3)CC2)=CC=1OC)OC

>  <CSID>
23319320

>  <P-glycoprotein 1+CHEMBL Compound_ID (Concatenate)>
CHEMBL260896, CHEMBL260896

>  <BCPR>
0

>  <Pgp>
1

>  <Class>
1

$$$$
Row347
  MOE2013           2D

 56 59  0  0  1  0  0  0  0  0999 V2000
    8.1420   -1.6030    0.0000 S   0  0  0  0  0  0  0  0  0  0  0  0
   11.7260   -2.5300    0.0000 S   0  0  0  0  0  0  0  0  0  0  0  0
    7.7850    1.7010    0.0000 O   0  0  0  0  0  0  0  0  0  0  0  0
    9.4320    1.1630    0.0000 O   0  0  0  0  0  0  0  0  0  0  0  0
    9.7260   -2.5300    0.0000 O   0  0  0  0  0  0  0  0  0  0  0  0
    5.4640   -1.2980    0.0000 N   0  0  3  0  0  0  0  0  0  0  0  0
    9.7260   -0.7980    0.0000 N   0  0  0  0  0  0  0  0  0  0  0  0
   13.2260   -3.3960    0.0000 N   0  0  0  0  0  0  0  0  0  0  0  0
   13.2260   -1.6640    0.0000 N   0  0  0  0  0  0  0  0  0  0  0  0
    5.4640   -0.2980    0.0000 C   0  0  0  0  0  0  0  0  0  0  0  0
    6.3300    0.2020    0.0000 C   0  0  0  0  0  0  0  0  0  0  0  0
    6.3300   -1.7980    0.0000 C   0  0  0  0  0  0  0  0  0  0  0  0
    7.1960   -0.2980    0.0000 C   0  0  0  0  0  0  0  0  0  0  0  0
    7.1960   -1.2980    0.0000 C   0  0  0  0  0  0  0  0  0  0  0  0
    4.5980   -1.7980    0.0000 C   0  0  0  0  0  0  0  0  0  0  0  0
    8.1420    0.0070    0.0000 C   0  0  0  0  0  0  0  0  0  0  0  0
    8.7260   -0.7980    0.0000 C   0  0  0  0  0  0  0  0  0  0  0  0
    3.7320   -1.2980    0.0000 C   0  0  0  0  0  0  0  0  0  0  0  0
    8.4530    0.9570    0.0000 C   0  0  0  0  0  0  0  0  0  0  0  0
    2.8660   -1.7980    0.0000 C   0  0  0  0  0  0  0  0  0  0  0  0
    3.7320   -0.2980    0.0000 C   0  0  0  0  0  0  0  0  0  0  0  0
   10.2260   -1.6640    0.0000 C   0  0  0  0  0  0  0  0  0  0  0  0
    2.0000   -1.2980    0.0000 C   0  0  0  0  0  0  0  0  0  0  0  0
    2.8660    0.2020    0.0000 C   0  0  0  0  0  0  0  0  0  0  0  0
    2.0000   -0.2980    0.0000 C   0  0  0  0  0  0  0  0  0  0  0  0
    8.0960    2.6520    0.0000 C   0  0  0  0  0  0  0  0  0  0  0  0
   11.2260   -1.6640    0.0000 C   0  0  0  0  0  0  0  0  0  0  0  0
    7.4280    3.3960    0.0000 C   0  0  0  0  0  0  0  0  0  0  0  0
   12.7260   -2.5300    0.0000 C   0  0  0  0  0  0  0  0  0  0  0  0
   14.2260   -3.3960    0.0000 C   0  0  0  0  0  0  0  0  0  0  0  0
   14.2260   -1.6640    0.0000 C   0  0  0  0  0  0  0  0  0  0  0  0
   14.7260   -2.5300    0.0000 C   0  0  0  0  0  0  0  0  0  0  0  0
    5.2520    0.2840    0.0000 H   0  0  0  0  0  0  0  0  0  0  0  0
    4.8540   -0.4060    0.0000 H   0  0  0  0  0  0  0  0  0  0  0  0
    6.7290    0.6770    0.0000 H   0  0  0  0  0  0  0  0  0  0  0  0
    5.9320    0.6770    0.0000 H   0  0  0  0  0  0  0  0  0  0  0  0
    5.9320   -2.2730    0.0000 H   0  0  0  0  0  0  0  0  0  0  0  0
    6.7290   -2.2730    0.0000 H   0  0  0  0  0  0  0  0  0  0  0  0
    4.9970   -2.2730    0.0000 H   0  0  0  0  0  0  0  0  0  0  0  0
    4.2000   -2.2730    0.0000 H   0  0  0  0  0  0  0  0  0  0  0  0
   10.0360   -0.2610    0.0000 H   0  0  0  0  0  0  0  0  0  0  0  0
    2.8660   -2.4180    0.0000 H   0  0  0  0  0  0  0  0  0  0  0  0
    4.2690    0.0120    0.0000 H   0  0  0  0  0  0  0  0  0  0  0  0
    1.4630   -1.6080    0.0000 H   0  0  0  0  0  0  0  0  0  0  0  0
    2.8660    0.8220    0.0000 H   0  0  0  0  0  0  0  0  0  0  0  0
    1.4630    0.0120    0.0000 H   0  0  0  0  0  0  0  0  0  0  0  0
    8.4780    3.1400    0.0000 H   0  0  0  0  0  0  0  0  0  0  0  0
    8.6430    2.3600    0.0000 H   0  0  0  0  0  0  0  0  0  0  0  0
   11.1180   -1.0540    0.0000 H   0  0  0  0  0  0  0  0  0  0  0  0
   11.8090   -1.4520    0.0000 H   0  0  0  0  0  0  0  0  0  0  0  0
    7.8900    3.8100    0.0000 H   0  0  0  0  0  0  0  0  0  0  0  0
    6.9660    2.9820    0.0000 H   0  0  0  0  0  0  0  0  0  0  0  0
    7.0140    3.8580    0.0000 H   0  0  0  0  0  0  0  0  0  0  0  0
   14.5360   -3.9330    0.0000 H   0  0  0  0  0  0  0  0  0  0  0  0
   14.5360   -1.1270    0.0000 H   0  0  0  0  0  0  0  0  0  0  0  0
   15.3460   -2.5300    0.0000 H   0  0  0  0  0  0  0  0  0  0  0  0
  1 14  1  0  0  0  0
  1 17  1  0  0  0  0
  2 27  1  0  0  0  0
  2 29  1  0  0  0  0
  3 19  1  0  0  0  0
  3 26  1  0  0  0  0
  4 19  2  0  0  0  0
  5 22  2  0  0  0  0
  6 10  1  0  0  0  0
  6 12  1  0  0  0  0
  6 15  1  0  0  0  0
  7 17  1  0  0  0  0
  7 22  1  0  0  0  0
  7 41  1  0  0  0  0
  8 29  2  0  0  0  0
  8 30  1  0  0  0  0
  9 29  1  0  0  0  0
  9 31  2  0  0  0  0
 10 11  1  0  0  0  0
 10 33  1  0  0  0  0
 10 34  1  0  0  0  0
 11 13  1  0  0  0  0
 11 35  1  0  0  0  0
 11 36  1  0  0  0  0
 12 14  1  0  0  0  0
 12 37  1  0  0  0  0
 12 38  1  0  0  0  0
 13 14  2  0  0  0  0
 13 16  1  0  0  0  0
 15 18  1  0  0  0  0
 15 39  1  0  0  0  0
 15 40  1  0  0  0  0
 16 17  2  0  0  0  0
 16 19  1  0  0  0  0
 18 20  2  0  0  0  0
 18 21  1  0  0  0  0
 20 23  1  0  0  0  0
 20 42  1  0  0  0  0
 21 24  2  0  0  0  0
 21 43  1  0  0  0  0
 22 27  1  0  0  0  0
 23 25  2  0  0  0  0
 23 44  1  0  0  0  0
 24 25  1  0  0  0  0
 24 45  1  0  0  0  0
 25 46  1  0  0  0  0
 26 28  1  0  0  0  0
 26 47  1  0  0  0  0
 26 48  1  0  0  0  0
 27 49  1  0  0  0  0
 27 50  1  0  0  0  0
 28 51  1  0  0  0  0
 28 52  1  0  0  0  0
 28 53  1  0  0  0  0
 30 32  2  0  0  0  0
 30 54  1  0  0  0  0
 31 32  1  0  0  0  0
 31 55  1  0  0  0  0
 32 56  1  0  0  0  0
M  END
>  <StdInChI>
InChI=1S/C23H24N4O3S2/c1-2-30-22(29)20-17-9-12-27(13-16-7-4-3-5-8-16)14-18(17)32-21(20)26-19(28)15-31-23-24-10-6-11-25-23/h3-8,10-11H,2,9,12-15H2,1H3,(H,26,28)

>  <StdInChIKey>
DTWIIKJJMVZEDY-UHFFFAOYSA-N

>  <SMILES>
S1C(=C(C(=O)OC([H])([H])C([H])([H])[H])C2=C1C([H])([H])N(C([H])([H])C1C([H])=C([H])C([H])=C([H])C=1[H])C([H])([H])C2([H])[H])N([H])C(C([H])([H])SC1N=C([H])C([H])=C([H])N=1)=O

>  <CSID>
1521392

>  <P-glycoprotein 1+CHEMBL Compound_ID (Concatenate)>
CHEMBL1605568

>  <BCPR>
0

>  <Pgp>
1

>  <Class>
1

$$$$
Row494
  MOE2013           3D

 72 78  0  0  1  0  0  0  0  0999 V2000
    6.3370   -1.9020    0.0000 C   0  0  0  0  0  0  0  0  0  0  0  0
    6.3370   -0.2470    0.0000 C   0  0  0  0  0  0  0  0  0  0  0  0
    5.6230   -1.4920    0.0000 C   0  0  0  0  0  0  0  0  0  0  0  0
    5.6230   -0.6650    0.0000 C   0  0  0  0  0  0  0  0  0  0  0  0
    4.1920   -1.4920    0.0000 C   0  0  0  0  0  0  0  0  0  0  0  0
    4.9100   -1.9090    0.0000 O   0  0  0  0  0  0  0  0  0  0  0  0
    7.0520   -0.6650    0.0000 C   0  0  0  0  0  0  0  0  0  0  0  0
    7.7640   -0.2480    0.0000 O   0  0  0  0  0  0  0  0  0  0  0  0
    6.3370    0.5810    0.0000 O   0  0  0  0  0  0  0  0  0  0  0  0
    6.3370   -2.7300    0.0000 O   0  0  0  0  0  0  0  0  0  0  0  0
    3.6000   -2.0780    0.0000 C   0  0  0  0  0  0  0  0  0  0  0  0
    3.4700   -1.0790    0.0000 C   0  0  0  0  0  0  0  0  0  0  0  0
    4.1920   -0.6650    0.0000 C   0  0  2  0  0  0  0  0  0  0  0  0
    4.9070   -0.2520    0.0000 C   0  0  2  0  0  0  0  0  0  0  0  0
    3.4800    0.5690    0.0000 O   0  0  0  0  0  0  0  0  0  0  0  0
    3.4780   -0.2570    0.0000 C   0  0  0  0  0  0  0  0  0  0  0  0
    4.1970    0.2380    0.0000 H   0  0  0  0  0  0  0  0  0  0  0  0
    7.7660   -1.9000    0.0000 C   0  0  1  0  0  0  0  0  0  0  0  0
    9.1900   -2.7310    0.0000 O   0  0  0  0  0  0  0  0  0  0  0  0
    4.8450   -1.0910    0.0000 H   0  0  0  0  0  0  0  0  0  0  0  0
    7.7340   -0.9870    0.0000 H   0  0  0  0  0  0  0  0  0  0  0  0
    4.1940    0.9820    0.0000 C   0  0  0  0  0  0  0  0  0  0  0  0
    4.9040    0.5680    0.0000 C   0  0  0  0  0  0  0  0  0  0  0  0
    5.6150    0.9760    0.0000 C   0  0  0  0  0  0  0  0  0  0  0  0
    5.6170    1.7970    0.0000 C   0  0  0  0  0  0  0  0  0  0  0  0
    4.9020    2.2090    0.0000 C   0  0  0  0  0  0  0  0  0  0  0  0
    4.1940    1.7990    0.0000 C   0  0  0  0  0  0  0  0  0  0  0  0
    8.4730   -3.1400    0.0000 C   0  0  0  0  0  0  0  0  0  0  0  0
    7.7630   -2.7220    0.0000 C   0  0  2  0  0  0  0  0  0  0  0  0
    4.9020    3.0370    0.0000 O   0  0  0  0  0  0  0  0  0  0  0  0
    5.6180    3.4510    0.0000 C   0  0  0  0  0  0  0  0  0  0  0  0
    7.0440   -1.4920    0.0000 C   0  0  0  0  0  0  0  0  0  0  0  0
    7.0540   -3.1440    0.0000 C   0  0  0  0  0  0  0  0  0  0  0  0
    7.7550   -3.5490    0.0000 H   0  0  0  0  0  0  0  0  0  0  0  0
    8.4800   -1.4910    0.0000 C   0  0  0  0  0  0  0  0  0  0  0  0
    9.1960   -1.9030    0.0000 C   0  0  0  0  0  0  0  0  0  0  0  0
    9.9090   -1.4880    0.0000 C   0  0  0  0  0  0  0  0  0  0  0  0
    9.9060   -0.6620    0.0000 C   0  0  0  0  0  0  0  0  0  0  0  0
    9.1850   -0.2530    0.0000 C   0  0  0  0  0  0  0  0  0  0  0  0
    8.4760   -0.6700    0.0000 C   0  0  0  0  0  0  0  0  0  0  0  0
   10.6210   -0.2450    0.0000 O   0  0  0  0  0  0  0  0  0  0  0  0
   11.3400   -0.6550    0.0000 C   0  0  0  0  0  0  0  0  0  0  0  0
    6.6340   -3.8590    0.0000 C   0  0  0  0  0  0  0  0  0  0  0  0
    7.4620   -3.8590    0.0000 C   0  0  0  0  0  0  0  0  0  0  0  0
    2.6190   -1.6030    0.0000 H   0  0  0  0  0  0  0  0  0  0  0  0
    3.7030   -2.6990    0.8900 H   0  0  0  0  0  0  0  0  0  0  0  0
    3.7030   -2.6990   -0.8900 H   0  0  0  0  0  0  0  0  0  0  0  0
    3.6650   -0.0070    0.0000 H   0  0  0  0  0  0  0  0  0  0  0  0
    2.8990   -1.3450    0.8900 H   0  0  0  0  0  0  0  0  0  0  0  0
    2.8990   -1.3450   -0.8900 H   0  0  0  0  0  0  0  0  0  0  0  0
    2.9330   -0.5720    0.8900 H   0  0  0  0  0  0  0  0  0  0  0  0
    2.9330   -0.5720   -0.8900 H   0  0  0  0  0  0  0  0  0  0  0  0
    6.5490    0.4340    0.0000 H   0  0  0  0  0  0  0  0  0  0  0  0
    6.5530    2.3360    0.0000 H   0  0  0  0  0  0  0  0  0  0  0  0
    3.2580    2.3380    0.0000 H   0  0  0  0  0  0  0  0  0  0  0  0
    8.4690   -3.7690   -0.8900 H   0  0  0  0  0  0  0  0  0  0  0  0
    8.4690   -3.7690    0.8900 H   0  0  0  0  0  0  0  0  0  0  0  0
    5.4180    4.5230    0.0000 H   0  0  0  0  0  0  0  0  0  0  0  0
    6.1900    3.1880   -0.8900 H   0  0  0  0  0  0  0  0  0  0  0  0
    6.1900    3.1880    0.8900 H   0  0  0  0  0  0  0  0  0  0  0  0
   10.8460   -2.0250    0.0000 H   0  0  0  0  0  0  0  0  0  0  0  0
    9.1770    0.8270    0.0000 H   0  0  0  0  0  0  0  0  0  0  0  0
    7.5370   -0.1360    0.0000 H   0  0  0  0  0  0  0  0  0  0  0  0
   12.1650    0.0580    0.0000 H   0  0  0  0  0  0  0  0  0  0  0  0
   11.4010   -1.2810   -0.8900 H   0  0  0  0  0  0  0  0  0  0  0  0
   11.4010   -1.2810    0.8900 H   0  0  0  0  0  0  0  0  0  0  0  0
    7.3360   -4.6930    0.0000 H   0  0  0  0  0  0  0  0  0  0  0  0
    6.0070   -3.9120   -0.8900 H   0  0  0  0  0  0  0  0  0  0  0  0
    6.0070   -3.9120    0.8900 H   0  0  0  0  0  0  0  0  0  0  0  0
    8.5350   -3.6650    0.0000 H   0  0  0  0  0  0  0  0  0  0  0  0
    7.1960   -4.4290   -0.8900 H   0  0  0  0  0  0  0  0  0  0  0  0
    7.1960   -4.4290    0.8900 H   0  0  0  0  0  0  0  0  0  0  0  0
  1  3  1  0  0  0  0
  1 10  1  0  0  0  0
  1 32  2  0  0  0  0
  2  4  1  0  0  0  0
  2  7  1  0  0  0  0
  2  9  2  0  0  0  0
  3  4  2  0  0  0  0
  3  6  1  0  0  0  0
  4 14  1  0  0  0  0
  5  6  1  0  0  0  0
  5 11  1  0  0  0  0
  5 12  1  0  0  0  0
  5 13  1  0  0  0  0
  7  8  2  0  0  0  0
  7 32  1  0  0  0  0
 10 33  1  0  0  0  0
 11 45  1  0  0  0  0
 11 46  1  0  0  0  0
 11 47  1  0  0  0  0
 12 48  1  0  0  0  0
 12 49  1  0  0  0  0
 12 50  1  0  0  0  0
 13 14  1  0  0  0  0
 13 16  1  0  0  0  0
 13 17  1  6  0  0  0
 14 20  1  1  0  0  0
 14 23  1  0  0  0  0
 15 16  1  0  0  0  0
 15 22  1  0  0  0  0
 16 51  1  0  0  0  0
 16 52  1  0  0  0  0
 18 21  1  6  0  0  0
 18 29  1  0  0  0  0
 18 32  1  0  0  0  0
 18 35  1  0  0  0  0
 19 28  1  0  0  0  0
 19 36  1  0  0  0  0
 22 23  1  0  0  0  0
 22 27  2  0  0  0  0
 23 24  2  0  0  0  0
 24 25  1  0  0  0  0
 24 53  1  0  0  0  0
 25 26  2  0  0  0  0
 25 54  1  0  0  0  0
 26 27  1  0  0  0  0
 26 30  1  0  0  0  0
 27 55  1  0  0  0  0
 28 29  1  0  0  0  0
 28 56  1  0  0  0  0
 28 57  1  0  0  0  0
 29 33  1  0  0  0  0
 29 34  1  1  0  0  0
 30 31  1  0  0  0  0
 31 58  1  0  0  0  0
 31 59  1  0  0  0  0
 31 60  1  0  0  0  0
 33 43  1  0  0  0  0
 33 44  1  0  0  0  0
 35 36  2  0  0  0  0
 35 40  1  0  0  0  0
 36 37  1  0  0  0  0
 37 38  2  0  0  0  0
 37 61  1  0  0  0  0
 38 39  1  0  0  0  0
 38 41  1  0  0  0  0
 39 40  2  0  0  0  0
 39 62  1  0  0  0  0
 40 63  1  0  0  0  0
 41 42  1  0  0  0  0
 42 64  1  0  0  0  0
 42 65  1  0  0  0  0
 42 66  1  0  0  0  0
 43 67  1  0  0  0  0
 43 68  1  0  0  0  0
 43 69  1  0  0  0  0
 44 70  1  0  0  0  0
 44 71  1  0  0  0  0
 44 72  1  0  0  0  0
M  END
>  <StdInChI>
InChI=1S/C32H32O8/c1-31(2)19-13-37-21-11-15(35-5)7-9-17(21)23(19)25-27(33)28(34)26-24-18-10-8-16(36-6)12-22(18)38-14-20(24)32(3,4)40-30(26)29(25)39-31/h7-12,19-20,23-24H,13-14H2,1-6H3/t19-,20-,23+,24+/m0/s1

>  <StdInChIKey>
GHBOEFUAGSHXPO-UWXQAFAOSA-N

>  <SMILES>
C12=C(C(=O)C(C3=C1OC([C@@]1([H])COC4C=C(OC)C=CC=4[C@]13[H])(C)C)=O)[C@]1([C@@]([H])(C(C)(C)O2)COC2C=C(OC)C=CC=21)[H] |&1:9,21,26,27|

>  <CSID>
24686665

>  <P-glycoprotein 1+CHEMBL Compound_ID (Concatenate)>
CHEMBL446858

>  <BCPR>
0

>  <Pgp>
1

>  <Class>
1

$$$$
Row495
  MOE2013           3D

 72 78  0  0  1  0  0  0  0  0999 V2000
   15.8840   -2.0200    0.0000 C   0  0  0  0  0  0  0  0  0  0  0  0
   15.8840   -0.3640    0.0000 C   0  0  0  0  0  0  0  0  0  0  0  0
   15.1700   -1.6100    0.0000 C   0  0  0  0  0  0  0  0  0  0  0  0
   15.1700   -0.7820    0.0000 C   0  0  0  0  0  0  0  0  0  0  0  0
   13.7380   -1.6100    0.0000 C   0  0  0  0  0  0  0  0  0  0  0  0
   14.4560   -2.0260    0.0000 O   0  0  0  0  0  0  0  0  0  0  0  0
   16.5990   -0.7820    0.0000 C   0  0  0  0  0  0  0  0  0  0  0  0
   17.3120   -0.3650    0.0000 O   0  0  0  0  0  0  0  0  0  0  0  0
   15.8840    0.4640    0.0000 O   0  0  0  0  0  0  0  0  0  0  0  0
   15.8840   -2.8480    0.0000 O   0  0  0  0  0  0  0  0  0  0  0  0
   13.1450   -2.1960    0.0000 C   0  0  0  0  0  0  0  0  0  0  0  0
   13.0160   -1.1960    0.0000 C   0  0  0  0  0  0  0  0  0  0  0  0
   13.7380   -0.7820    0.0000 C   0  0  1  0  0  0  0  0  0  0  0  0
   14.4530   -0.3700    0.0000 C   0  0  1  0  0  0  0  0  0  0  0  0
   13.0260    0.4520    0.0000 O   0  0  0  0  0  0  0  0  0  0  0  0
   13.0240   -0.3740    0.0000 C   0  0  0  0  0  0  0  0  0  0  0  0
   13.7430    0.1210    0.0000 H   0  0  0  0  0  0  0  0  0  0  0  0
   17.3130   -2.0180    0.0000 C   0  0  1  0  0  0  0  0  0  0  0  0
   18.7380   -2.8490    0.0000 O   0  0  0  0  0  0  0  0  0  0  0  0
   14.4630   -1.0710    0.0000 H   0  0  0  0  0  0  0  0  0  0  0  0
   17.2820   -1.1040    0.0000 H   0  0  0  0  0  0  0  0  0  0  0  0
   13.7400    0.8650    0.0000 C   0  0  0  0  0  0  0  0  0  0  0  0
   14.4500    0.4510    0.0000 C   0  0  0  0  0  0  0  0  0  0  0  0
   15.1610    0.8590    0.0000 C   0  0  0  0  0  0  0  0  0  0  0  0
   15.1640    1.6810    0.0000 C   0  0  0  0  0  0  0  0  0  0  0  0
   14.4490    2.0930    0.0000 C   0  0  0  0  0  0  0  0  0  0  0  0
   13.7400    1.6820    0.0000 C   0  0  0  0  0  0  0  0  0  0  0  0
   18.0210   -3.2580    0.0000 C   0  0  0  0  0  0  0  0  0  0  0  0
   17.3100   -2.8400    0.0000 C   0  0  2  0  0  0  0  0  0  0  0  0
   14.4480    2.9210    0.0000 O   0  0  0  0  0  0  0  0  0  0  0  0
   15.1650    3.3360    0.0000 C   0  0  0  0  0  0  0  0  0  0  0  0
   16.5920   -1.6100    0.0000 C   0  0  0  0  0  0  0  0  0  0  0  0
   16.6010   -3.2620    0.0000 C   0  0  0  0  0  0  0  0  0  0  0  0
   17.3020   -3.6680    0.0000 H   0  0  0  0  0  0  0  0  0  0  0  0
   18.0280   -1.6090    0.0000 C   0  0  0  0  0  0  0  0  0  0  0  0
   18.7440   -2.0210    0.0000 C   0  0  0  0  0  0  0  0  0  0  0  0
   19.4570   -1.6060    0.0000 C   0  0  0  0  0  0  0  0  0  0  0  0
   19.4550   -0.7800    0.0000 C   0  0  0  0  0  0  0  0  0  0  0  0
   18.7330   -0.3700    0.0000 C   0  0  0  0  0  0  0  0  0  0  0  0
   18.0230   -0.7870    0.0000 C   0  0  0  0  0  0  0  0  0  0  0  0
   20.1700   -0.3620    0.0000 O   0  0  0  0  0  0  0  0  0  0  0  0
   20.8890   -0.7720    0.0000 C   0  0  0  0  0  0  0  0  0  0  0  0
   16.1820   -3.9770    0.0000 C   0  0  0  0  0  0  0  0  0  0  0  0
   17.0100   -3.9770    0.0000 C   0  0  0  0  0  0  0  0  0  0  0  0
   12.1640   -1.7200    0.0000 H   0  0  0  0  0  0  0  0  0  0  0  0
   13.2480   -2.8170    0.8900 H   0  0  0  0  0  0  0  0  0  0  0  0
   13.2480   -2.8170   -0.8900 H   0  0  0  0  0  0  0  0  0  0  0  0
   13.2120   -0.1240    0.0000 H   0  0  0  0  0  0  0  0  0  0  0  0
   12.4450   -1.4610    0.8900 H   0  0  0  0  0  0  0  0  0  0  0  0
   12.4450   -1.4610   -0.8900 H   0  0  0  0  0  0  0  0  0  0  0  0
   12.4790   -0.6890    0.8900 H   0  0  0  0  0  0  0  0  0  0  0  0
   12.4790   -0.6890   -0.8900 H   0  0  0  0  0  0  0  0  0  0  0  0
   16.0950    0.3160    0.0000 H   0  0  0  0  0  0  0  0  0  0  0  0
   16.1000    2.2200    0.0000 H   0  0  0  0  0  0  0  0  0  0  0  0
   12.8040    2.2210    0.0000 H   0  0  0  0  0  0  0  0  0  0  0  0
   18.0170   -3.8870   -0.8900 H   0  0  0  0  0  0  0  0  0  0  0  0
   18.0170   -3.8870    0.8900 H   0  0  0  0  0  0  0  0  0  0  0  0
   14.9650    4.4070    0.0000 H   0  0  0  0  0  0  0  0  0  0  0  0
   15.7370    3.0730   -0.8900 H   0  0  0  0  0  0  0  0  0  0  0  0
   15.7370    3.0730    0.8900 H   0  0  0  0  0  0  0  0  0  0  0  0
   20.3940   -2.1430    0.0000 H   0  0  0  0  0  0  0  0  0  0  0  0
   18.7250    0.7100    0.0000 H   0  0  0  0  0  0  0  0  0  0  0  0
   17.0840   -0.2530    0.0000 H   0  0  0  0  0  0  0  0  0  0  0  0
   21.7140   -0.0590    0.0000 H   0  0  0  0  0  0  0  0  0  0  0  0
   20.9500   -1.3980   -0.8900 H   0  0  0  0  0  0  0  0  0  0  0  0
   20.9500   -1.3980    0.8900 H   0  0  0  0  0  0  0  0  0  0  0  0
   16.8850   -4.8100    0.0000 H   0  0  0  0  0  0  0  0  0  0  0  0
   15.5550   -4.0310   -0.8900 H   0  0  0  0  0  0  0  0  0  0  0  0
   15.5550   -4.0310    0.8900 H   0  0  0  0  0  0  0  0  0  0  0  0
   18.0820   -3.7820    0.0000 H   0  0  0  0  0  0  0  0  0  0  0  0
   16.7440   -4.5480   -0.8900 H   0  0  0  0  0  0  0  0  0  0  0  0
   16.7440   -4.5480    0.8900 H   0  0  0  0  0  0  0  0  0  0  0  0
  1  3  1  0  0  0  0
  1 10  1  0  0  0  0
  1 32  2  0  0  0  0
  2  4  1  0  0  0  0
  2  7  1  0  0  0  0
  2  9  2  0  0  0  0
  3  4  2  0  0  0  0
  3  6  1  0  0  0  0
  4 14  1  0  0  0  0
  5  6  1  0  0  0  0
  5 11  1  0  0  0  0
  5 12  1  0  0  0  0
  5 13  1  0  0  0  0
  7  8  2  0  0  0  0
  7 32  1  0  0  0  0
 10 33  1  0  0  0  0
 11 45  1  0  0  0  0
 11 46  1  0  0  0  0
 11 47  1  0  0  0  0
 12 48  1  0  0  0  0
 12 49  1  0  0  0  0
 12 50  1  0  0  0  0
 13 14  1  0  0  0  0
 13 16  1  0  0  0  0
 13 17  1  1  0  0  0
 14 20  1  6  0  0  0
 14 23  1  0  0  0  0
 15 16  1  0  0  0  0
 15 22  1  0  0  0  0
 16 51  1  0  0  0  0
 16 52  1  0  0  0  0
 18 21  1  6  0  0  0
 18 29  1  0  0  0  0
 18 32  1  0  0  0  0
 18 35  1  0  0  0  0
 19 28  1  0  0  0  0
 19 36  1  0  0  0  0
 22 23  1  0  0  0  0
 22 27  2  0  0  0  0
 23 24  2  0  0  0  0
 24 25  1  0  0  0  0
 24 53  1  0  0  0  0
 25 26  2  0  0  0  0
 25 54  1  0  0  0  0
 26 27  1  0  0  0  0
 26 30  1  0  0  0  0
 27 55  1  0  0  0  0
 28 29  1  0  0  0  0
 28 56  1  0  0  0  0
 28 57  1  0  0  0  0
 29 33  1  0  0  0  0
 29 34  1  1  0  0  0
 30 31  1  0  0  0  0
 31 58  1  0  0  0  0
 31 59  1  0  0  0  0
 31 60  1  0  0  0  0
 33 43  1  0  0  0  0
 33 44  1  0  0  0  0
 35 36  2  0  0  0  0
 35 40  1  0  0  0  0
 36 37  1  0  0  0  0
 37 38  2  0  0  0  0
 37 61  1  0  0  0  0
 38 39  1  0  0  0  0
 38 41  1  0  0  0  0
 39 40  2  0  0  0  0
 39 62  1  0  0  0  0
 40 63  1  0  0  0  0
 41 42  1  0  0  0  0
 42 64  1  0  0  0  0
 42 65  1  0  0  0  0
 42 66  1  0  0  0  0
 43 67  1  0  0  0  0
 43 68  1  0  0  0  0
 43 69  1  0  0  0  0
 44 70  1  0  0  0  0
 44 71  1  0  0  0  0
 44 72  1  0  0  0  0
M  END
>  <StdInChI>
InChI=1S/C32H32O8/c1-31(2)19-13-37-21-11-15(35-5)7-9-17(21)23(19)25-27(33)28(34)26-24-18-10-8-16(36-6)12-22(18)38-14-20(24)32(3,4)40-30(26)29(25)39-31/h7-12,19-20,23-24H,13-14H2,1-6H3/t19-,20+,23+,24-

>  <StdInChIKey>
GHBOEFUAGSHXPO-XZOTUCIWSA-N

>  <SMILES>
C12=C(C(=O)C(C3=C1OC([C@]1([H])COC4C=C(OC)C=CC=4[C@@]13[H])(C)C)=O)[C@]1([C@@]([H])(C(C)(C)O2)COC2C=C(OC)C=CC=21)[H] |&1:9,21,26,27|

>  <CSID>
24713943

>  <P-glycoprotein 1+CHEMBL Compound_ID (Concatenate)>
CHEMBL1

>  <BCPR>
0

>  <Pgp>
1

>  <Class>
1

$$$$
Row555
  MOE2013           2D

 65 68  0  0  0  0  0  0  0  0999 V2000
   10.6600    6.2500    0.0000 F   0  0  0  0  0  0  0  0  0  0  0  0
    2.8660    1.7500    0.0000 O   0  0  0  0  0  0  0  0  0  0  0  0
    6.3300   -3.2500    0.0000 O   0  0  0  0  0  0  0  0  0  0  0  0
    8.9280   -5.7500    0.0000 O   0  0  0  0  0  0  0  0  0  0  0  0
   10.6600   -4.7500    0.0000 O   0  0  0  0  0  0  0  0  0  0  0  0
    5.4640    3.2500    0.0000 N   0  0  0  0  0  0  0  0  0  0  0  0
    7.1960    4.2500    0.0000 N   0  0  0  0  0  0  0  0  0  0  0  0
    6.3300   -1.2500    0.0000 N   0  0  0  0  0  0  0  0  0  0  0  0
    7.1960   -1.7500    0.0000 N   0  0  0  0  0  0  0  0  0  0  0  0
    6.3300    2.7500    0.0000 C   0  0  0  0  0  0  0  0  0  0  0  0
    5.4640    4.2500    0.0000 C   0  0  0  0  0  0  0  0  0  0  0  0
    7.1960    3.2500    0.0000 C   0  0  0  0  0  0  0  0  0  0  0  0
    6.3300    4.7500    0.0000 C   0  0  0  0  0  0  0  0  0  0  0  0
    4.5980    2.7500    0.0000 C   0  0  0  0  0  0  0  0  0  0  0  0
    8.0620    4.7500    0.0000 C   0  0  0  0  0  0  0  0  0  0  0  0
    4.5980    1.7500    0.0000 C   0  0  0  0  0  0  0  0  0  0  0  0
    8.0620    5.7500    0.0000 C   0  0  0  0  0  0  0  0  0  0  0  0
    8.9280    4.2500    0.0000 C   0  0  0  0  0  0  0  0  0  0  0  0
    3.7320    1.2500    0.0000 C   0  0  0  0  0  0  0  0  0  0  0  0
    5.4640    1.2500    0.0000 C   0  0  0  0  0  0  0  0  0  0  0  0
    5.4640    0.2500    0.0000 C   0  0  0  0  0  0  0  0  0  0  0  0
    8.9280    6.2500    0.0000 C   0  0  0  0  0  0  0  0  0  0  0  0
    9.7940    4.7500    0.0000 C   0  0  0  0  0  0  0  0  0  0  0  0
    3.7320    0.2500    0.0000 C   0  0  0  0  0  0  0  0  0  0  0  0
    4.5980   -0.2500    0.0000 C   0  0  0  0  0  0  0  0  0  0  0  0
    9.7940    5.7500    0.0000 C   0  0  0  0  0  0  0  0  0  0  0  0
    6.3300   -0.2500    0.0000 C   0  0  0  0  0  0  0  0  0  0  0  0
    2.0000    1.2500    0.0000 C   0  0  0  0  0  0  0  0  0  0  0  0
    7.1960   -2.7500    0.0000 C   0  0  0  0  0  0  0  0  0  0  0  0
    8.0620   -3.2500    0.0000 C   0  0  0  0  0  0  0  0  0  0  0  0
    8.0620   -4.2500    0.0000 C   0  0  0  0  0  0  0  0  0  0  0  0
    8.9280   -2.7500    0.0000 C   0  0  0  0  0  0  0  0  0  0  0  0
    8.9280   -4.7500    0.0000 C   0  0  0  0  0  0  0  0  0  0  0  0
    9.7940   -4.2500    0.0000 C   0  0  0  0  0  0  0  0  0  0  0  0
    9.7940   -3.2500    0.0000 C   0  0  0  0  0  0  0  0  0  0  0  0
    8.0620   -6.2500    0.0000 C   0  0  0  0  0  0  0  0  0  0  0  0
    6.7290    2.2750    0.0000 H   0  0  0  0  0  0  0  0  0  0  0  0
    5.9320    2.2750    0.0000 H   0  0  0  0  0  0  0  0  0  0  0  0
    4.8540    4.1420    0.0000 H   0  0  0  0  0  0  0  0  0  0  0  0
    5.2520    4.8330    0.0000 H   0  0  0  0  0  0  0  0  0  0  0  0
    7.4080    2.6670    0.0000 H   0  0  0  0  0  0  0  0  0  0  0  0
    7.8070    3.3580    0.0000 H   0  0  0  0  0  0  0  0  0  0  0  0
    6.7290    5.2250    0.0000 H   0  0  0  0  0  0  0  0  0  0  0  0
    5.9320    5.2250    0.0000 H   0  0  0  0  0  0  0  0  0  0  0  0
    3.9880    2.6420    0.0000 H   0  0  0  0  0  0  0  0  0  0  0  0
    4.3860    3.3330    0.0000 H   0  0  0  0  0  0  0  0  0  0  0  0
    7.5250    6.0600    0.0000 H   0  0  0  0  0  0  0  0  0  0  0  0
    8.9280    3.6300    0.0000 H   0  0  0  0  0  0  0  0  0  0  0  0
    6.0010    1.5600    0.0000 H   0  0  0  0  0  0  0  0  0  0  0  0
    8.9280    6.8700    0.0000 H   0  0  0  0  0  0  0  0  0  0  0  0
   10.3310    4.4400    0.0000 H   0  0  0  0  0  0  0  0  0  0  0  0
    3.1950   -0.0600    0.0000 H   0  0  0  0  0  0  0  0  0  0  0  0
    4.5980   -0.8700    0.0000 H   0  0  0  0  0  0  0  0  0  0  0  0
    6.8670    0.0600    0.0000 H   0  0  0  0  0  0  0  0  0  0  0  0
    1.6900    1.7870    0.0000 H   0  0  0  0  0  0  0  0  0  0  0  0
    1.4630    0.9400    0.0000 H   0  0  0  0  0  0  0  0  0  0  0  0
    2.3100    0.7130    0.0000 H   0  0  0  0  0  0  0  0  0  0  0  0
    7.7330   -1.4400    0.0000 H   0  0  0  0  0  0  0  0  0  0  0  0
    7.5250   -4.5600    0.0000 H   0  0  0  0  0  0  0  0  0  0  0  0
    8.9280   -2.1300    0.0000 H   0  0  0  0  0  0  0  0  0  0  0  0
   10.3310   -2.9400    0.0000 H   0  0  0  0  0  0  0  0  0  0  0  0
   11.1970   -4.4400    0.0000 H   0  0  0  0  0  0  0  0  0  0  0  0
    7.7520   -5.7130    0.0000 H   0  0  0  0  0  0  0  0  0  0  0  0
    7.5250   -6.5600    0.0000 H   0  0  0  0  0  0  0  0  0  0  0  0
    8.3720   -6.7870    0.0000 H   0  0  0  0  0  0  0  0  0  0  0  0
  1 26  1  0  0  0  0
  2 19  1  0  0  0  0
  2 28  1  0  0  0  0
  3 29  2  0  0  0  0
  4 33  1  0  0  0  0
  4 36  1  0  0  0  0
  5 34  1  0  0  0  0
  5 62  1  0  0  0  0
  6 10  1  0  0  0  0
  6 11  1  0  0  0  0
  6 14  1  0  0  0  0
  7 12  1  0  0  0  0
  7 13  1  0  0  0  0
  7 15  1  0  0  0  0
  8  9  1  0  0  0  0
  8 27  2  0  0  0  0
  9 29  1  0  0  0  0
  9 58  1  0  0  0  0
 10 12  1  0  0  0  0
 10 37  1  0  0  0  0
 10 38  1  0  0  0  0
 11 13  1  0  0  0  0
 11 39  1  0  0  0  0
 11 40  1  0  0  0  0
 12 41  1  0  0  0  0
 12 42  1  0  0  0  0
 13 43  1  0  0  0  0
 13 44  1  0  0  0  0
 14 16  1  0  0  0  0
 14 45  1  0  0  0  0
 14 46  1  0  0  0  0
 15 17  1  0  0  0  0
 15 18  2  0  0  0  0
 16 19  2  0  0  0  0
 16 20  1  0  0  0  0
 17 22  2  0  0  0  0
 17 47  1  0  0  0  0
 18 23  1  0  0  0  0
 18 48  1  0  0  0  0
 19 24  1  0  0  0  0
 20 21  2  0  0  0  0
 20 49  1  0  0  0  0
 21 25  1  0  0  0  0
 21 27  1  0  0  0  0
 22 26  1  0  0  0  0
 22 50  1  0  0  0  0
 23 26  2  0  0  0  0
 23 51  1  0  0  0  0
 24 25  2  0  0  0  0
 24 52  1  0  0  0  0
 25 53  1  0  0  0  0
 27 54  1  0  0  0  0
 28 55  1  0  0  0  0
 28 56  1  0  0  0  0
 28 57  1  0  0  0  0
 29 30  1  0  0  0  0
 30 31  1  0  0  0  0
 30 32  2  0  0  0  0
 31 33  2  0  0  0  0
 31 59  1  0  0  0  0
 32 35  1  0  0  0  0
 32 60  1  0  0  0  0
 33 34  1  0  0  0  0
 34 35  2  0  0  0  0
 35 61  1  0  0  0  0
 36 63  1  0  0  0  0
 36 64  1  0  0  0  0
 36 65  1  0  0  0  0
M  END
>  <StdInChI>
InChI=1S/C27H29FN4O4/c1-35-25-10-3-19(17-29-30-27(34)20-4-9-24(33)26(16-20)36-2)15-21(25)18-31-11-13-32(14-12-31)23-7-5-22(28)6-8-23/h3-10,15-17,33H,11-14,18H2,1-2H3,(H,30,34)/b29-17+

>  <StdInChIKey>
HBEFWJNIFKXCNE-STBIYBPSSA-N

>  <SMILES>
FC1C([H])=C([H])C(=C([H])C=1[H])N1C([H])([H])C([H])([H])N(C([H])([H])C2C([H])=C(/C(/[H])=N/N([H])C(C3C([H])=C([H])C(=C(C=3[H])OC([H])([H])[H])O[H])=O)C([H])=C([H])C=2OC([H])([H])[H])C([H])([H])C1([H])[H]

>  <CSID>
7914550

>  <P-glycoprotein 1+CHEMBL Compound_ID (Concatenate)>
CHEMBL1698513

>  <BCPR>
0

>  <Pgp>
1

>  <Class>
1

$$$$
Row676
  MOE2013           3D

 65 69  0  0  1  0  0  0  0  0999 V2000
    3.4190   -0.6840    0.0000 C   0  0  0  0  0  0  0  0  0  0  0  0
    3.4080   -2.0090    0.0000 C   0  0  0  0  0  0  0  0  0  0  0  0
    4.5620   -2.6820    0.0000 C   0  0  0  0  0  0  0  0  0  0  0  0
    4.5620   -0.0110    0.0000 C   0  0  0  0  0  0  0  0  0  0  0  0
    5.7160   -0.6730    0.0000 C   0  0  0  0  0  0  0  0  0  0  0  0
    5.7160   -2.0190    0.0000 C   0  0  0  0  0  0  0  0  0  0  0  0
    6.8700   -2.6820    0.0000 C   0  0  0  0  0  0  0  0  0  0  0  0
    8.0340   -2.0190    0.0000 N   0  0  3  0  0  0  0  0  0  0  0  0
    8.0340   -0.6730    0.0000 C   0  0  0  0  0  0  0  0  0  0  0  0
    6.8700    0.0000    0.0000 C   0  0  0  0  0  0  0  0  0  0  0  0
    9.1780   -2.6820    0.0000 C   0  0  0  0  0  0  0  0  0  0  0  0
    9.1780   -4.0170    0.0000 C   0  0  0  0  0  0  0  0  0  0  0  0
    8.0340   -4.6900    0.0000 C   0  0  0  0  0  0  0  0  0  0  0  0
    6.8810   -4.0170    0.0000 C   0  0  0  0  0  0  0  0  0  0  0  0
    5.7270   -4.6900    0.0000 C   0  0  0  0  0  0  0  0  0  0  0  0
    5.7370   -6.0150    0.0000 C   0  0  0  0  0  0  0  0  0  0  0  0
    6.9020   -6.6780    0.0000 C   0  0  0  0  0  0  0  0  0  0  0  0
    8.0450   -6.0040    0.0000 C   0  0  0  0  0  0  0  0  0  0  0  0
    4.5940   -6.6880    0.0000 N   0  0  0  0  0  0  0  0  0  0  0  0
    4.5940   -8.0130    0.0000 C   0  0  0  0  0  0  0  0  0  0  0  0
    3.4510   -8.6860    0.0000 C   0  0  0  0  0  0  0  0  0  0  0  0
    5.7480   -8.6760    0.0000 O   0  0  0  0  0  0  0  0  0  0  0  0
    2.2650   -0.0110    0.0000 O   0  0  0  0  0  0  0  0  0  0  0  0
    2.2650   -2.6710    0.0000 O   0  0  0  0  0  0  0  0  0  0  0  0
    1.1110   -2.0090    0.0000 C   0  0  0  0  0  0  0  0  0  0  0  0
    1.1110   -0.6840    0.0000 C   0  0  0  0  0  0  0  0  0  0  0  0
    1.1540  -10.0220    0.0000 C   0  0  0  0  0  0  0  0  0  0  0  0
    2.3180  -10.6840    0.0000 C   0  0  0  0  0  0  0  0  0  0  0  0
    3.4620  -10.0110    0.0000 C   0  0  0  0  0  0  0  0  0  0  0  0
    1.1540   -8.6970    0.0000 C   0  0  0  0  0  0  0  0  0  0  0  0
    2.2970   -8.0340    0.0000 C   0  0  0  0  0  0  0  0  0  0  0  0
    2.2970   -6.7100    0.0000 C   0  0  0  0  0  0  0  0  0  0  0  0
    1.1540   -6.0470    0.0000 C   0  0  0  0  0  0  0  0  0  0  0  0
    0.0000   -6.7200    0.0000 C   0  0  0  0  0  0  0  0  0  0  0  0
    0.0110   -8.0450    0.0000 C   0  0  0  0  0  0  0  0  0  0  0  0
    4.5580   -3.7620    0.0000 H   0  0  0  0  0  0  0  0  0  0  0  0
    4.5560    1.0690    0.0000 H   0  0  0  0  0  0  0  0  0  0  0  0
    6.8690   -3.3110   -0.8900 H   0  0  0  0  0  0  0  0  0  0  0  0
    6.8690   -3.3110    0.8900 H   0  0  0  0  0  0  0  0  0  0  0  0
    8.5790   -0.3590   -0.8900 H   0  0  0  0  0  0  0  0  0  0  0  0
    8.5790   -0.3590    0.8900 H   0  0  0  0  0  0  0  0  0  0  0  0
    6.8690    0.6290    0.8900 H   0  0  0  0  0  0  0  0  0  0  0  0
    6.8690    0.6290   -0.8900 H   0  0  0  0  0  0  0  0  0  0  0  0
    9.7230   -2.3680    0.8900 H   0  0  0  0  0  0  0  0  0  0  0  0
    9.7230   -2.3680   -0.8900 H   0  0  0  0  0  0  0  0  0  0  0  0
    9.7240   -4.3290    0.8900 H   0  0  0  0  0  0  0  0  0  0  0  0
    9.7240   -4.3290   -0.8900 H   0  0  0  0  0  0  0  0  0  0  0  0
    6.8810   -2.9370    0.0000 H   0  0  0  0  0  0  0  0  0  0  0  0
    4.7880   -4.1560    0.0000 H   0  0  0  0  0  0  0  0  0  0  0  0
    6.9100   -7.7580    0.0000 H   0  0  0  0  0  0  0  0  0  0  0  0
    8.9850   -6.5360    0.0000 H   0  0  0  0  0  0  0  0  0  0  0  0
    3.7170   -6.1870    0.0000 H   0  0  0  0  0  0  0  0  0  0  0  0
    0.2840   -2.7200    0.0000 H   0  0  0  0  0  0  0  0  0  0  0  0
    1.0520   -1.3820   -0.8900 H   0  0  0  0  0  0  0  0  0  0  0  0
    1.0520   -1.3820    0.8900 H   0  0  0  0  0  0  0  0  0  0  0  0
    0.2790    0.0210    0.0000 H   0  0  0  0  0  0  0  0  0  0  0  0
    1.0560   -1.3110    0.8900 H   0  0  0  0  0  0  0  0  0  0  0  0
    1.0560   -1.3110   -0.8900 H   0  0  0  0  0  0  0  0  0  0  0  0
    0.2200  -10.5650    0.0000 H   0  0  0  0  0  0  0  0  0  0  0  0
    2.3260  -11.7640    0.0000 H   0  0  0  0  0  0  0  0  0  0  0  0
    4.4020  -10.5430    0.0000 H   0  0  0  0  0  0  0  0  0  0  0  0
    3.2330   -6.1710    0.0000 H   0  0  0  0  0  0  0  0  0  0  0  0
    1.1530   -4.9670    0.0000 H   0  0  0  0  0  0  0  0  0  0  0  0
   -0.9390   -6.1860    0.0000 H   0  0  0  0  0  0  0  0  0  0  0  0
   -0.9210   -8.5910    0.0000 H   0  0  0  0  0  0  0  0  0  0  0  0
  1  2  2  0  0  0  0
  1  4  1  0  0  0  0
  1 23  1  0  0  0  0
  2  3  1  0  0  0  0
  2 24  1  0  0  0  0
  3  6  2  0  0  0  0
  3 36  1  0  0  0  0
  4  5  2  0  0  0  0
  4 37  1  0  0  0  0
  5  6  1  0  0  0  0
  5 10  1  0  0  0  0
  6  7  1  0  0  0  0
  7  8  1  0  0  0  0
  7 38  1  0  0  0  0
  7 39  1  0  0  0  0
  8  9  1  0  0  0  0
  8 11  1  0  0  0  0
  9 10  1  0  0  0  0
  9 40  1  0  0  0  0
  9 41  1  0  0  0  0
 10 42  1  0  0  0  0
 10 43  1  0  0  0  0
 11 12  1  0  0  0  0
 11 44  1  0  0  0  0
 11 45  1  0  0  0  0
 12 13  1  0  0  0  0
 12 46  1  0  0  0  0
 12 47  1  0  0  0  0
 13 14  1  0  0  0  0
 13 18  2  0  0  0  0
 14 15  2  0  0  0  0
 14 48  1  0  0  0  0
 15 16  1  0  0  0  0
 15 49  1  0  0  0  0
 16 17  2  0  0  0  0
 16 19  1  0  0  0  0
 17 18  1  0  0  0  0
 17 50  1  0  0  0  0
 18 51  1  0  0  0  0
 19 20  1  0  0  0  0
 19 52  1  0  0  0  0
 20 21  1  0  0  0  0
 20 22  2  0  0  0  0
 21 29  2  0  0  0  0
 21 31  1  0  0  0  0
 23 26  1  0  0  0  0
 24 25  1  0  0  0  0
 25 53  1  0  0  0  0
 25 54  1  0  0  0  0
 25 55  1  0  0  0  0
 26 56  1  0  0  0  0
 26 57  1  0  0  0  0
 26 58  1  0  0  0  0
 27 28  2  0  0  0  0
 27 30  1  0  0  0  0
 27 59  1  0  0  0  0
 28 29  1  0  0  0  0
 28 60  1  0  0  0  0
 29 61  1  0  0  0  0
 30 31  1  0  0  0  0
 30 35  2  0  0  0  0
 31 32  2  0  0  0  0
 32 33  1  0  0  0  0
 32 62  1  0  0  0  0
 33 34  2  0  0  0  0
 33 63  1  0  0  0  0
 34 35  1  0  0  0  0
 34 64  1  0  0  0  0
 35 65  1  0  0  0  0
M  END
>  <StdInChI>
InChI=1S/C30H30N2O3/c1-34-28-18-23-15-17-32(20-24(23)19-29(28)35-2)16-14-21-10-12-25(13-11-21)31-30(33)27-9-5-7-22-6-3-4-8-26(22)27/h3-13,18-19H,14-17,20H2,1-2H3,(H,31,33)

>  <StdInChIKey>
IEXXWWLIVDRJDC-UHFFFAOYSA-N

>  <SMILES>
C1(C=C2C(CN(CCC3=CC=C(NC(=O)C4C=CC=C5C=CC=CC=45)C=C3)CC2)=CC=1OC)OC

>  <CSID>
23319184

>  <P-glycoprotein 1+CHEMBL Compound_ID (Concatenate)>
CHEMBL259976, CHEMBL259976

>  <BCPR>
0

>  <Pgp>
1

>  <Class>
1

$$$$
Row683
  MOE2013           3D

 56 59  0  0  1  0  0  0  0  0999 V2000
    8.0840   -5.9700    0.0000 C   0  0  0  0  0  0  0  0  0  0  0  0
    9.2300   -5.3090    0.0000 N   0  0  3  0  0  0  0  0  0  0  0  0
   10.3760   -5.9700    0.0000 C   0  0  0  0  0  0  0  0  0  0  0  0
   10.3760   -3.3240    0.0000 C   0  0  0  0  0  0  0  0  0  0  0  0
    9.2140   -3.9860    0.0000 C   0  0  0  0  0  0  0  0  0  0  0  0
   11.5370   -3.9860    0.0000 C   0  0  0  0  0  0  0  0  0  0  0  0
   11.5210   -5.3090    0.0000 C   0  0  0  0  0  0  0  0  0  0  0  0
   12.6830   -5.9860    0.0000 C   0  0  0  0  0  0  0  0  0  0  0  0
   13.8290   -5.3250    0.0000 C   0  0  0  0  0  0  0  0  0  0  0  0
   13.8290   -3.9860    0.0000 C   0  0  0  0  0  0  0  0  0  0  0  0
   12.6830   -3.3240    0.0000 C   0  0  0  0  0  0  0  0  0  0  0  0
   14.9740   -3.3240    0.0000 O   0  0  0  0  0  0  0  0  0  0  0  0
   16.1360   -3.9860    0.0000 C   0  0  0  0  0  0  0  0  0  0  0  0
   14.9900   -5.9860    0.0000 O   0  0  0  0  0  0  0  0  0  0  0  0
   16.1360   -5.3250    0.0000 C   0  0  0  0  0  0  0  0  0  0  0  0
    6.9220   -5.3090    0.0000 C   0  0  0  0  0  0  0  0  0  0  0  0
    6.9220   -3.9860    0.0000 C   0  0  0  0  0  0  0  0  0  0  0  0
    5.7770   -3.3240    0.0000 C   0  0  0  0  0  0  0  0  0  0  0  0
    4.6150   -3.9860    0.0000 C   0  0  0  0  0  0  0  0  0  0  0  0
    4.6310   -5.3250    0.0000 C   0  0  0  0  0  0  0  0  0  0  0  0
    5.7770   -5.9860    0.0000 C   0  0  0  0  0  0  0  0  0  0  0  0
    3.4690   -3.3240    0.0000 C   0  0  0  0  0  0  0  0  0  0  0  0
    3.4690   -1.9850    0.0000 C   0  0  0  0  0  0  0  0  0  0  0  0
    2.3080   -1.3230    0.0000 C   0  0  0  0  0  0  0  0  0  0  0  0
    1.1620   -2.0010    0.0000 C   0  0  0  0  0  0  0  0  0  0  0  0
    1.1780   -3.3400    0.0000 C   0  0  0  0  0  0  0  0  0  0  0  0
    2.3240   -3.9860    0.0000 C   0  0  0  0  0  0  0  0  0  0  0  0
    0.0000   -1.3390    0.0000 O   0  0  0  0  0  0  0  0  0  0  0  0
    0.0000    0.0000    0.0000 C   0  0  0  0  0  0  0  0  0  0  0  0
    8.0860   -6.5990    0.8900 H   0  0  0  0  0  0  0  0  0  0  0  0
    8.0860   -6.5990   -0.8900 H   0  0  0  0  0  0  0  0  0  0  0  0
   10.3760   -6.5990   -0.8900 H   0  0  0  0  0  0  0  0  0  0  0  0
   10.3760   -6.5990    0.8900 H   0  0  0  0  0  0  0  0  0  0  0  0
   10.3760   -2.6950    0.8900 H   0  0  0  0  0  0  0  0  0  0  0  0
   10.3760   -2.6950   -0.8900 H   0  0  0  0  0  0  0  0  0  0  0  0
    8.6680   -3.6730    0.8900 H   0  0  0  0  0  0  0  0  0  0  0  0
    8.6680   -3.6730   -0.8900 H   0  0  0  0  0  0  0  0  0  0  0  0
   12.6810   -7.0660    0.0000 H   0  0  0  0  0  0  0  0  0  0  0  0
   12.6830   -2.2440    0.0000 H   0  0  0  0  0  0  0  0  0  0  0  0
   16.9600   -3.2730    0.0000 H   0  0  0  0  0  0  0  0  0  0  0  0
   16.1970   -4.6120   -0.8900 H   0  0  0  0  0  0  0  0  0  0  0  0
   16.1970   -4.6120    0.8900 H   0  0  0  0  0  0  0  0  0  0  0  0
   16.9640   -6.0340    0.0000 H   0  0  0  0  0  0  0  0  0  0  0  0
   16.1940   -4.6980    0.8900 H   0  0  0  0  0  0  0  0  0  0  0  0
   16.1940   -4.6980   -0.8900 H   0  0  0  0  0  0  0  0  0  0  0  0
    7.8570   -3.4460    0.0000 H   0  0  0  0  0  0  0  0  0  0  0  0
    5.7800   -2.2440    0.0000 H   0  0  0  0  0  0  0  0  0  0  0  0
    3.6990   -5.8710    0.0000 H   0  0  0  0  0  0  0  0  0  0  0  0
    5.7830   -7.0660    0.0000 H   0  0  0  0  0  0  0  0  0  0  0  0
    4.4030   -1.4420    0.0000 H   0  0  0  0  0  0  0  0  0  0  0  0
    2.2990   -0.2430    0.0000 H   0  0  0  0  0  0  0  0  0  0  0  0
    0.2490   -3.8900    0.0000 H   0  0  0  0  0  0  0  0  0  0  0  0
    2.3300   -5.0660    0.0000 H   0  0  0  0  0  0  0  0  0  0  0  0
   -1.0280    0.3630    0.0000 H   0  0  0  0  0  0  0  0  0  0  0  0
    0.5140    0.3630   -0.8900 H   0  0  0  0  0  0  0  0  0  0  0  0
    0.5140    0.3630    0.8900 H   0  0  0  0  0  0  0  0  0  0  0  0
  1  2  1  0  0  0  0
  1 16  1  0  0  0  0
  1 30  1  0  0  0  0
  1 31  1  0  0  0  0
  2  3  1  0  0  0  0
  2  5  1  0  0  0  0
  3  7  1  0  0  0  0
  3 32  1  0  0  0  0
  3 33  1  0  0  0  0
  4  5  1  0  0  0  0
  4  6  1  0  0  0  0
  4 34  1  0  0  0  0
  4 35  1  0  0  0  0
  5 36  1  0  0  0  0
  5 37  1  0  0  0  0
  6  7  1  0  0  0  0
  6 11  2  0  0  0  0
  7  8  2  0  0  0  0
  8  9  1  0  0  0  0
  8 38  1  0  0  0  0
  9 10  2  0  0  0  0
  9 14  1  0  0  0  0
 10 11  1  0  0  0  0
 10 12  1  0  0  0  0
 11 39  1  0  0  0  0
 12 13  1  0  0  0  0
 13 40  1  0  0  0  0
 13 41  1  0  0  0  0
 13 42  1  0  0  0  0
 14 15  1  0  0  0  0
 15 43  1  0  0  0  0
 15 44  1  0  0  0  0
 15 45  1  0  0  0  0
 16 17  1  0  0  0  0
 16 21  2  0  0  0  0
 17 18  2  0  0  0  0
 17 46  1  0  0  0  0
 18 19  1  0  0  0  0
 18 47  1  0  0  0  0
 19 20  2  0  0  0  0
 19 22  1  0  0  0  0
 20 21  1  0  0  0  0
 20 48  1  0  0  0  0
 21 49  1  0  0  0  0
 22 23  1  0  0  0  0
 22 27  2  0  0  0  0
 23 24  2  0  0  0  0
 23 50  1  0  0  0  0
 24 25  1  0  0  0  0
 24 51  1  0  0  0  0
 25 26  2  0  0  0  0
 25 28  1  0  0  0  0
 26 27  1  0  0  0  0
 26 52  1  0  0  0  0
 27 53  1  0  0  0  0
 28 29  1  0  0  0  0
 29 54  1  0  0  0  0
 29 55  1  0  0  0  0
 29 56  1  0  0  0  0
M  END
>  <StdInChI>
InChI=1S/C25H27NO3/c1-27-23-10-8-20(9-11-23)19-6-4-18(5-7-19)16-26-13-12-21-14-24(28-2)25(29-3)15-22(21)17-26/h4-11,14-15H,12-13,16-17H2,1-3H3

>  <StdInChIKey>
IGXUIJCWJSVVRX-UHFFFAOYSA-N

>  <SMILES>
C(N1CCC2C=C(OC)C(OC)=CC=2C1)C1C=CC(C2C=CC(OC)=CC=2)=CC=1

>  <CSID>
23319262

>  <P-glycoprotein 1+CHEMBL Compound_ID (Concatenate)>
CHEMBL260506

>  <BCPR>
0

>  <Pgp>
1

>  <Class>
1

$$$$
Row700
  MOE2013           3D

 64 70  0  0  1  0  0  0  0  0999 V2000
   -0.9540  -20.5150    0.0000 C   0  0  0  0  0  0  0  0  0  0  0  0
   -0.9540  -18.8580    0.0000 C   0  0  0  0  0  0  0  0  0  0  0  0
   -1.6690  -20.1050    0.0000 C   0  0  0  0  0  0  0  0  0  0  0  0
   -1.6690  -19.2770    0.0000 C   0  0  0  0  0  0  0  0  0  0  0  0
   -3.1000  -20.1050    0.0000 C   0  0  0  0  0  0  0  0  0  0  0  0
   -2.3820  -20.5210    0.0000 O   0  0  0  0  0  0  0  0  0  0  0  0
   -0.2390  -19.2770    0.0000 C   0  0  0  0  0  0  0  0  0  0  0  0
   -0.2380  -20.1050    0.0000 C   0  0  0  0  0  0  0  0  0  0  0  0
    1.1920  -19.2750    0.0000 C   0  0  0  0  0  0  0  0  0  0  0  0
    0.4730  -18.8590    0.0000 O   0  0  0  0  0  0  0  0  0  0  0  0
   -0.9540  -18.0300    0.0000 O   0  0  0  0  0  0  0  0  0  0  0  0
   -0.9540  -21.3430    0.0000 O   0  0  0  0  0  0  0  0  0  0  0  0
    1.7730  -18.6830    0.0000 C   0  0  0  0  0  0  0  0  0  0  0  0
    2.0740  -19.6610    0.0000 C   0  0  0  0  0  0  0  0  0  0  0  0
   -3.6930  -20.6900    0.0000 C   0  0  0  0  0  0  0  0  0  0  0  0
   -3.8230  -19.6910    0.0000 C   0  0  0  0  0  0  0  0  0  0  0  0
   -3.1000  -19.2770    0.0000 C   0  0  1  0  0  0  0  0  0  0  0  0
   -2.3850  -18.8640    0.0000 C   0  0  1  0  0  0  0  0  0  0  0  0
   -3.8130  -18.0420    0.0000 O   0  0  0  0  0  0  0  0  0  0  0  0
   -3.8140  -18.8690    0.0000 C   0  0  0  0  0  0  0  0  0  0  0  0
   -3.0950  -18.3730    0.0000 H   0  0  0  0  0  0  0  0  0  0  0  0
    1.1960  -20.9790    0.0000 H   0  0  0  0  0  0  0  0  0  0  0  0
    1.1930  -20.1030    0.0000 C   0  0  1  0  0  0  0  0  0  0  0  0
    0.4750  -20.5120    0.0000 C   0  0  1  0  0  0  0  0  0  0  0  0
    1.9000  -21.3430    0.0000 C   0  0  0  0  0  0  0  0  0  0  0  0
    1.9060  -20.5150    0.0000 O   0  0  0  0  0  0  0  0  0  0  0  0
   -2.3760  -19.5650    0.0000 H   0  0  0  0  0  0  0  0  0  0  0  0
    0.4430  -19.5990    0.0000 H   0  0  0  0  0  0  0  0  0  0  0  0
   -3.0980  -17.6290    0.0000 C   0  0  0  0  0  0  0  0  0  0  0  0
   -2.3880  -18.0430    0.0000 C   0  0  0  0  0  0  0  0  0  0  0  0
   -1.6770  -17.6350    0.0000 C   0  0  0  0  0  0  0  0  0  0  0  0
   -1.6750  -16.8140    0.0000 C   0  0  0  0  0  0  0  0  0  0  0  0
   -2.3890  -16.4020    0.0000 C   0  0  0  0  0  0  0  0  0  0  0  0
   -3.0980  -16.8120    0.0000 C   0  0  0  0  0  0  0  0  0  0  0  0
    1.1820  -21.7530    0.0000 C   0  0  0  0  0  0  0  0  0  0  0  0
    0.4720  -21.3350    0.0000 C   0  0  0  0  0  0  0  0  0  0  0  0
   -0.2430  -21.7400    0.0000 C   0  0  0  0  0  0  0  0  0  0  0  0
   -0.2490  -22.5640    0.0000 C   0  0  0  0  0  0  0  0  0  0  0  0
    0.4660  -22.9810    0.0000 C   0  0  0  0  0  0  0  0  0  0  0  0
    1.1780  -22.5720    0.0000 C   0  0  0  0  0  0  0  0  0  0  0  0
   -3.8150  -16.3980    0.0000 Br  0  0  0  0  0  0  0  0  0  0  0  0
   -0.9570  -16.4000    0.0000 Br  0  0  0  0  0  0  0  0  0  0  0  0
    1.8930  -22.9900    0.0000 Br  0  0  0  0  0  0  0  0  0  0  0  0
   -0.9680  -22.9740    0.0000 Br  0  0  0  0  0  0  0  0  0  0  0  0
    2.7610  -19.1440    0.0000 H   0  0  0  0  0  0  0  0  0  0  0  0
    1.6610  -18.0640    0.8900 H   0  0  0  0  0  0  0  0  0  0  0  0
    1.6610  -18.0640   -0.8900 H   0  0  0  0  0  0  0  0  0  0  0  0
    1.9950  -20.7480    0.0000 H   0  0  0  0  0  0  0  0  0  0  0  0
    2.6130  -19.3360    0.8900 H   0  0  0  0  0  0  0  0  0  0  0  0
    2.6130  -19.3360   -0.8900 H   0  0  0  0  0  0  0  0  0  0  0  0
   -4.6730  -20.2140    0.0000 H   0  0  0  0  0  0  0  0  0  0  0  0
   -3.5910  -21.3110    0.8900 H   0  0  0  0  0  0  0  0  0  0  0  0
   -3.5910  -21.3110   -0.8900 H   0  0  0  0  0  0  0  0  0  0  0  0
   -3.6280  -18.6190    0.0000 H   0  0  0  0  0  0  0  0  0  0  0  0
   -4.3940  -19.9560    0.8900 H   0  0  0  0  0  0  0  0  0  0  0  0
   -4.3940  -19.9560   -0.8900 H   0  0  0  0  0  0  0  0  0  0  0  0
   -4.3580  -19.1850    0.8900 H   0  0  0  0  0  0  0  0  0  0  0  0
   -4.3580  -19.1850   -0.8900 H   0  0  0  0  0  0  0  0  0  0  0  0
    2.4430  -21.6610   -0.8900 H   0  0  0  0  0  0  0  0  0  0  0  0
    2.4430  -21.6610    0.8900 H   0  0  0  0  0  0  0  0  0  0  0  0
   -0.7430  -18.1770    0.0000 H   0  0  0  0  0  0  0  0  0  0  0  0
   -2.3900  -15.3220    0.0000 H   0  0  0  0  0  0  0  0  0  0  0  0
   -1.1740  -21.1930    0.0000 H   0  0  0  0  0  0  0  0  0  0  0  0
    0.4620  -24.0610    0.0000 H   0  0  0  0  0  0  0  0  0  0  0  0
  1  3  1  0  0  0  0
  1  8  1  0  0  0  0
  1 12  2  0  0  0  0
  2  4  1  0  0  0  0
  2  7  1  0  0  0  0
  2 11  2  0  0  0  0
  3  4  2  0  0  0  0
  3  6  1  0  0  0  0
  4 18  1  0  0  0  0
  5  6  1  0  0  0  0
  5 15  1  0  0  0  0
  5 16  1  0  0  0  0
  5 17  1  0  0  0  0
  7  8  2  0  0  0  0
  7 10  1  0  0  0  0
  8 24  1  0  0  0  0
  9 10  1  0  0  0  0
  9 13  1  0  0  0  0
  9 14  1  0  0  0  0
  9 23  1  0  0  0  0
 13 45  1  0  0  0  0
 13 46  1  0  0  0  0
 13 47  1  0  0  0  0
 14 48  1  0  0  0  0
 14 49  1  0  0  0  0
 14 50  1  0  0  0  0
 15 51  1  0  0  0  0
 15 52  1  0  0  0  0
 15 53  1  0  0  0  0
 16 54  1  0  0  0  0
 16 55  1  0  0  0  0
 16 56  1  0  0  0  0
 17 18  1  0  0  0  0
 17 20  1  0  0  0  0
 17 21  1  1  0  0  0
 18 27  1  6  0  0  0
 18 30  1  0  0  0  0
 19 20  1  0  0  0  0
 19 29  1  0  0  0  0
 20 57  1  0  0  0  0
 20 58  1  0  0  0  0
 23 22  1  1  0  0  0
 23 24  1  0  0  0  0
 23 26  1  0  0  0  0
 24 28  1  6  0  0  0
 24 36  1  0  0  0  0
 25 26  1  0  0  0  0
 25 35  1  0  0  0  0
 25 59  1  0  0  0  0
 25 60  1  0  0  0  0
 29 30  1  0  0  0  0
 29 34  2  0  0  0  0
 30 31  2  0  0  0  0
 31 32  1  0  0  0  0
 31 61  1  0  0  0  0
 32 33  2  0  0  0  0
 32 42  1  0  0  0  0
 33 34  1  0  0  0  0
 33 62  1  0  0  0  0
 34 41  1  0  0  0  0
 35 36  1  0  0  0  0
 35 40  2  0  0  0  0
 36 37  2  0  0  0  0
 37 38  1  0  0  0  0
 37 63  1  0  0  0  0
 38 39  2  0  0  0  0
 38 44  1  0  0  0  0
 39 40  1  0  0  0  0
 39 64  1  0  0  0  0
 40 43  1  0  0  0  0
M  END
>  <StdInChI>
InChI=1S/C30H24Br4O6/c1-29(2)16-10-37-25-14(6-12(32)8-18(25)34)19(16)21-23(35)27-22(24(36)26(21)39-29)20-13-5-11(31)7-17(33)15(13)9-38-28(20)30(3,4)40-27/h5-8,16,19-20,28H,9-10H2,1-4H3/t16-,19+,20-,28-/m1/s1

>  <StdInChIKey>
IJWMZDYBFAUURF-CWHPDUKHSA-N

>  <SMILES>
C1(=O)C2=C(C(=O)C3=C1OC(C)(C)[C@@]1(COC4C(Br)=CC(Br)=CC=4[C@]31[H])[H])OC(C)(C)[C@@]1(OCC3C(Br)=CC(Br)=CC=3[C@@]12[H])[H] |&1:12,23,30,41|

>  <CSID>
24687614

>  <P-glycoprotein 1+CHEMBL Compound_ID (Concatenate)>
CHEMBL450130

>  <BCPR>
0

>  <Pgp>
1

>  <Class>
1

$$$$
Row722
  MOE2013           3D

 59 62  0  0  1  0  0  0  0  0999 V2000
    2.3070   -0.6830    0.0000 C   0  0  0  0  0  0  0  0  0  0  0  0
    2.2960   -2.0080    0.0000 C   0  0  0  0  0  0  0  0  0  0  0  0
    3.4490   -2.6800    0.0000 C   0  0  0  0  0  0  0  0  0  0  0  0
    3.4490   -0.0110    0.0000 C   0  0  0  0  0  0  0  0  0  0  0  0
    4.6020   -0.6730    0.0000 C   0  0  0  0  0  0  0  0  0  0  0  0
    4.6020   -2.0180    0.0000 C   0  0  0  0  0  0  0  0  0  0  0  0
    5.7560   -2.6800    0.0000 C   0  0  0  0  0  0  0  0  0  0  0  0
    6.9200   -2.0180    0.0000 N   0  0  3  0  0  0  0  0  0  0  0  0
    6.9200   -0.6730    0.0000 C   0  0  0  0  0  0  0  0  0  0  0  0
    5.7560    0.0000    0.0000 C   0  0  0  0  0  0  0  0  0  0  0  0
    8.0620   -2.6800    0.0000 C   0  0  0  0  0  0  0  0  0  0  0  0
    8.0620   -4.0150    0.0000 C   0  0  0  0  0  0  0  0  0  0  0  0
    6.9200   -4.6880    0.0000 C   0  0  0  0  0  0  0  0  0  0  0  0
    5.7660   -4.0150    0.0000 C   0  0  0  0  0  0  0  0  0  0  0  0
    4.6240   -4.6880    0.0000 C   0  0  0  0  0  0  0  0  0  0  0  0
    4.6240   -6.0120    0.0000 C   0  0  0  0  0  0  0  0  0  0  0  0
    5.7880   -6.6740    0.0000 C   0  0  0  0  0  0  0  0  0  0  0  0
    6.9300   -6.0010    0.0000 C   0  0  0  0  0  0  0  0  0  0  0  0
    3.4810   -6.6850    0.0000 N   0  0  0  0  0  0  0  0  0  0  0  0
    3.4810   -8.0090    0.0000 C   0  0  0  0  0  0  0  0  0  0  0  0
    2.3390   -8.6820    0.0000 C   0  0  0  0  0  0  0  0  0  0  0  0
    4.6350   -8.6710    0.0000 O   0  0  0  0  0  0  0  0  0  0  0  0
    1.1530   -0.0110    0.0000 O   0  0  0  0  0  0  0  0  0  0  0  0
    1.1530   -2.6700    0.0000 O   0  0  0  0  0  0  0  0  0  0  0  0
    0.0000   -2.0080    0.0000 C   0  0  0  0  0  0  0  0  0  0  0  0
    0.0000   -0.6830    0.0000 C   0  0  0  0  0  0  0  0  0  0  0  0
    1.1850   -8.0200    0.0000 C   0  0  0  0  0  0  0  0  0  0  0  0
    0.0430   -8.6920    0.0000 C   0  0  0  0  0  0  0  0  0  0  0  0
    0.0430  -10.0170    0.0000 C   0  0  0  0  0  0  0  0  0  0  0  0
    1.2070  -10.6790    0.0000 C   0  0  0  0  0  0  0  0  0  0  0  0
    2.3490  -10.0060    0.0000 C   0  0  0  0  0  0  0  0  0  0  0  0
    1.1850   -6.6960    0.0000 Br  0  0  0  0  0  0  0  0  0  0  0  0
    3.4450   -3.7600    0.0000 H   0  0  0  0  0  0  0  0  0  0  0  0
    3.4430    1.0690    0.0000 H   0  0  0  0  0  0  0  0  0  0  0  0
    5.7550   -3.3090   -0.8900 H   0  0  0  0  0  0  0  0  0  0  0  0
    5.7550   -3.3090    0.8900 H   0  0  0  0  0  0  0  0  0  0  0  0
    7.4650   -0.3590   -0.8900 H   0  0  0  0  0  0  0  0  0  0  0  0
    7.4650   -0.3590    0.8900 H   0  0  0  0  0  0  0  0  0  0  0  0
    5.7550    0.6290    0.8900 H   0  0  0  0  0  0  0  0  0  0  0  0
    5.7550    0.6290   -0.8900 H   0  0  0  0  0  0  0  0  0  0  0  0
    8.6070   -2.3660    0.8900 H   0  0  0  0  0  0  0  0  0  0  0  0
    8.6070   -2.3660   -0.8900 H   0  0  0  0  0  0  0  0  0  0  0  0
    8.6080   -4.3270    0.8900 H   0  0  0  0  0  0  0  0  0  0  0  0
    8.6080   -4.3270   -0.8900 H   0  0  0  0  0  0  0  0  0  0  0  0
    5.7640   -2.9350    0.0000 H   0  0  0  0  0  0  0  0  0  0  0  0
    3.6860   -4.1520    0.0000 H   0  0  0  0  0  0  0  0  0  0  0  0
    5.7960   -7.7540    0.0000 H   0  0  0  0  0  0  0  0  0  0  0  0
    7.8700   -6.5330    0.0000 H   0  0  0  0  0  0  0  0  0  0  0  0
    2.6040   -6.1840    0.0000 H   0  0  0  0  0  0  0  0  0  0  0  0
   -0.8270   -2.7180    0.0000 H   0  0  0  0  0  0  0  0  0  0  0  0
   -0.0590   -1.3810   -0.8900 H   0  0  0  0  0  0  0  0  0  0  0  0
   -0.0590   -1.3810    0.8900 H   0  0  0  0  0  0  0  0  0  0  0  0
   -0.8310    0.0220    0.0000 H   0  0  0  0  0  0  0  0  0  0  0  0
   -0.0550   -1.3100    0.8900 H   0  0  0  0  0  0  0  0  0  0  0  0
   -0.0550   -1.3100   -0.8900 H   0  0  0  0  0  0  0  0  0  0  0  0
   -0.8950   -8.1560    0.0000 H   0  0  0  0  0  0  0  0  0  0  0  0
   -0.8910  -10.5600    0.0000 H   0  0  0  0  0  0  0  0  0  0  0  0
    1.2150  -11.7590    0.0000 H   0  0  0  0  0  0  0  0  0  0  0  0
    3.2890  -10.5380    0.0000 H   0  0  0  0  0  0  0  0  0  0  0  0
  1  2  2  0  0  0  0
  1  4  1  0  0  0  0
  1 23  1  0  0  0  0
  2  3  1  0  0  0  0
  2 24  1  0  0  0  0
  3  6  2  0  0  0  0
  3 33  1  0  0  0  0
  4  5  2  0  0  0  0
  4 34  1  0  0  0  0
  5  6  1  0  0  0  0
  5 10  1  0  0  0  0
  6  7  1  0  0  0  0
  7  8  1  0  0  0  0
  7 35  1  0  0  0  0
  7 36  1  0  0  0  0
  8  9  1  0  0  0  0
  8 11  1  0  0  0  0
  9 10  1  0  0  0  0
  9 37  1  0  0  0  0
  9 38  1  0  0  0  0
 10 39  1  0  0  0  0
 10 40  1  0  0  0  0
 11 12  1  0  0  0  0
 11 41  1  0  0  0  0
 11 42  1  0  0  0  0
 12 13  1  0  0  0  0
 12 43  1  0  0  0  0
 12 44  1  0  0  0  0
 13 14  1  0  0  0  0
 13 18  2  0  0  0  0
 14 15  2  0  0  0  0
 14 45  1  0  0  0  0
 15 16  1  0  0  0  0
 15 46  1  0  0  0  0
 16 17  2  0  0  0  0
 16 19  1  0  0  0  0
 17 18  1  0  0  0  0
 17 47  1  0  0  0  0
 18 48  1  0  0  0  0
 19 20  1  0  0  0  0
 19 49  1  0  0  0  0
 20 21  1  0  0  0  0
 20 22  2  0  0  0  0
 21 27  1  0  0  0  0
 21 31  2  0  0  0  0
 23 26  1  0  0  0  0
 24 25  1  0  0  0  0
 25 50  1  0  0  0  0
 25 51  1  0  0  0  0
 25 52  1  0  0  0  0
 26 53  1  0  0  0  0
 26 54  1  0  0  0  0
 26 55  1  0  0  0  0
 27 28  2  0  0  0  0
 27 32  1  0  0  0  0
 28 29  1  0  0  0  0
 28 56  1  0  0  0  0
 29 30  2  0  0  0  0
 29 57  1  0  0  0  0
 30 31  1  0  0  0  0
 30 58  1  0  0  0  0
 31 59  1  0  0  0  0
M  END
>  <StdInChI>
InChI=1S/C26H27BrN2O3/c1-31-24-15-19-12-14-29(17-20(19)16-25(24)32-2)13-11-18-7-9-21(10-8-18)28-26(30)22-5-3-4-6-23(22)27/h3-10,15-16H,11-14,17H2,1-2H3,(H,28,30)

>  <StdInChIKey>
IOPDQFLTYUGXTO-UHFFFAOYSA-N

>  <SMILES>
C1(=C(C=C2CN(CCC3=CC=C(NC(=O)C4C=CC=CC=4Br)C=C3)CCC2=C1)OC)OC

>  <CSID>
23319272

>  <P-glycoprotein 1+CHEMBL Compound_ID (Concatenate)>
CHEMBL408709, CHEMBL408709

>  <BCPR>
0

>  <Pgp>
1

>  <Class>
1

$$$$
Row724
  MOE2013           3D

 61 64  0  0  1  0  0  0  0  0999 V2000
    3.3910   -0.6740    0.0000 C   0  0  0  0  0  0  0  0  0  0  0  0
    3.3800   -2.0110    0.0000 C   0  0  0  0  0  0  0  0  0  0  0  0
    4.5360   -2.6740    0.0000 C   0  0  0  0  0  0  0  0  0  0  0  0
    4.5360   -0.0110    0.0000 C   0  0  0  0  0  0  0  0  0  0  0  0
    5.6910   -0.6740    0.0000 C   0  0  0  0  0  0  0  0  0  0  0  0
    5.6800   -2.0110    0.0000 C   0  0  0  0  0  0  0  0  0  0  0  0
    6.8360   -2.6850    0.0000 C   0  0  0  0  0  0  0  0  0  0  0  0
    8.0020   -2.0220    0.0000 N   0  0  3  0  0  0  0  0  0  0  0  0
    8.0020   -0.6740    0.0000 C   0  0  0  0  0  0  0  0  0  0  0  0
    6.8460    0.0000    0.0000 C   0  0  0  0  0  0  0  0  0  0  0  0
    9.1570   -2.6850    0.0000 C   0  0  0  0  0  0  0  0  0  0  0  0
    9.1460   -4.0220    0.0000 C   0  0  0  0  0  0  0  0  0  0  0  0
    8.0020   -4.6850    0.0000 C   0  0  0  0  0  0  0  0  0  0  0  0
    6.8570   -4.0220    0.0000 C   0  0  0  0  0  0  0  0  0  0  0  0
    5.7020   -4.6850    0.0000 C   0  0  0  0  0  0  0  0  0  0  0  0
    5.7120   -6.0220    0.0000 C   0  0  0  0  0  0  0  0  0  0  0  0
    6.8680   -6.6750    0.0000 C   0  0  0  0  0  0  0  0  0  0  0  0
    8.0120   -6.0010    0.0000 C   0  0  0  0  0  0  0  0  0  0  0  0
    4.5680   -6.6860    0.0000 N   0  0  0  0  0  0  0  0  0  0  0  0
    4.5680   -8.0120    0.0000 C   0  0  0  0  0  0  0  0  0  0  0  0
    3.4230   -8.6860    0.0000 C   0  0  0  0  0  0  0  0  0  0  0  0
    5.7230   -8.6750    0.0000 O   0  0  0  0  0  0  0  0  0  0  0  0
    2.2780   -8.0230    0.0000 C   0  0  0  0  0  0  0  0  0  0  0  0
    1.1450   -8.6970    0.0000 C   0  0  0  0  0  0  0  0  0  0  0  0
    1.1450  -10.0230    0.0000 C   0  0  0  0  0  0  0  0  0  0  0  0
    2.3000  -10.6860    0.0000 C   0  0  0  0  0  0  0  0  0  0  0  0
    3.4340  -10.0130    0.0000 C   0  0  0  0  0  0  0  0  0  0  0  0
    2.2360   -0.0110    0.0000 O   0  0  0  0  0  0  0  0  0  0  0  0
    2.2360   -2.6740    0.0000 O   0  0  0  0  0  0  0  0  0  0  0  0
    1.0800   -2.0110    0.0000 C   0  0  0  0  0  0  0  0  0  0  0  0
    1.0800   -0.6850    0.0000 C   0  0  0  0  0  0  0  0  0  0  0  0
    0.0000  -10.6970    0.0000 N   0  0  0  0  0  0  0  0  0  0  0  0
    4.5380   -3.7540    0.0000 H   0  0  0  0  0  0  0  0  0  0  0  0
    4.5340    1.0690    0.0000 H   0  0  0  0  0  0  0  0  0  0  0  0
    6.8330   -3.3140   -0.8900 H   0  0  0  0  0  0  0  0  0  0  0  0
    6.8330   -3.3140    0.8900 H   0  0  0  0  0  0  0  0  0  0  0  0
    8.5480   -0.3610   -0.8900 H   0  0  0  0  0  0  0  0  0  0  0  0
    8.5480   -0.3610    0.8900 H   0  0  0  0  0  0  0  0  0  0  0  0
    6.8460    0.6290    0.8900 H   0  0  0  0  0  0  0  0  0  0  0  0
    6.8460    0.6290   -0.8900 H   0  0  0  0  0  0  0  0  0  0  0  0
    9.7030   -2.3720    0.8900 H   0  0  0  0  0  0  0  0  0  0  0  0
    9.7030   -2.3720   -0.8900 H   0  0  0  0  0  0  0  0  0  0  0  0
    9.6900   -4.3380    0.8900 H   0  0  0  0  0  0  0  0  0  0  0  0
    9.6900   -4.3380   -0.8900 H   0  0  0  0  0  0  0  0  0  0  0  0
    6.8590   -2.9420    0.0000 H   0  0  0  0  0  0  0  0  0  0  0  0
    4.7650   -4.1470    0.0000 H   0  0  0  0  0  0  0  0  0  0  0  0
    6.8780   -7.7550    0.0000 H   0  0  0  0  0  0  0  0  0  0  0  0
    8.9520   -6.5330    0.0000 H   0  0  0  0  0  0  0  0  0  0  0  0
    3.6930   -6.1820    0.0000 H   0  0  0  0  0  0  0  0  0  0  0  0
    2.2720   -6.9430    0.0000 H   0  0  0  0  0  0  0  0  0  0  0  0
    0.2060   -8.1630    0.0000 H   0  0  0  0  0  0  0  0  0  0  0  0
    2.3080  -11.7660    0.0000 H   0  0  0  0  0  0  0  0  0  0  0  0
    4.3750  -10.5430    0.0000 H   0  0  0  0  0  0  0  0  0  0  0  0
    0.2540   -2.7220    0.0000 H   0  0  0  0  0  0  0  0  0  0  0  0
    1.0200   -1.3850   -0.8900 H   0  0  0  0  0  0  0  0  0  0  0  0
    1.0200   -1.3850    0.8900 H   0  0  0  0  0  0  0  0  0  0  0  0
    0.2490    0.0200    0.0000 H   0  0  0  0  0  0  0  0  0  0  0  0
    1.0250   -1.3120    0.8900 H   0  0  0  0  0  0  0  0  0  0  0  0
    1.0250   -1.3120   -0.8900 H   0  0  0  0  0  0  0  0  0  0  0  0
    0.0090  -11.7070    0.0000 H   0  0  0  0  0  0  0  0  0  0  0  0
   -0.8790  -10.1990    0.0000 H   0  0  0  0  0  0  0  0  0  0  0  0
  1  2  2  0  0  0  0
  1  4  1  0  0  0  0
  1 28  1  0  0  0  0
  2  3  1  0  0  0  0
  2 29  1  0  0  0  0
  3  6  2  0  0  0  0
  3 33  1  0  0  0  0
  4  5  2  0  0  0  0
  4 34  1  0  0  0  0
  5  6  1  0  0  0  0
  5 10  1  0  0  0  0
  6  7  1  0  0  0  0
  7  8  1  0  0  0  0
  7 35  1  0  0  0  0
  7 36  1  0  0  0  0
  8  9  1  0  0  0  0
  8 11  1  0  0  0  0
  9 10  1  0  0  0  0
  9 37  1  0  0  0  0
  9 38  1  0  0  0  0
 10 39  1  0  0  0  0
 10 40  1  0  0  0  0
 11 12  1  0  0  0  0
 11 41  1  0  0  0  0
 11 42  1  0  0  0  0
 12 13  1  0  0  0  0
 12 43  1  0  0  0  0
 12 44  1  0  0  0  0
 13 14  1  0  0  0  0
 13 18  2  0  0  0  0
 14 15  2  0  0  0  0
 14 45  1  0  0  0  0
 15 16  1  0  0  0  0
 15 46  1  0  0  0  0
 16 17  2  0  0  0  0
 16 19  1  0  0  0  0
 17 18  1  0  0  0  0
 17 47  1  0  0  0  0
 18 48  1  0  0  0  0
 19 20  1  0  0  0  0
 19 49  1  0  0  0  0
 20 21  1  0  0  0  0
 20 22  2  0  0  0  0
 21 23  1  0  0  0  0
 21 27  2  0  0  0  0
 23 24  2  0  0  0  0
 23 50  1  0  0  0  0
 24 25  1  0  0  0  0
 24 51  1  0  0  0  0
 25 26  2  0  0  0  0
 25 32  1  0  0  0  0
 26 27  1  0  0  0  0
 26 52  1  0  0  0  0
 27 53  1  0  0  0  0
 28 31  1  0  0  0  0
 29 30  1  0  0  0  0
 30 54  1  0  0  0  0
 30 55  1  0  0  0  0
 30 56  1  0  0  0  0
 31 57  1  0  0  0  0
 31 58  1  0  0  0  0
 31 59  1  0  0  0  0
 32 60  1  0  0  0  0
 32 61  1  0  0  0  0
M  END
>  <StdInChI>
InChI=1S/C26H29N3O3/c1-31-24-15-20-12-14-29(17-21(20)16-25(24)32-2)13-11-18-3-9-23(10-4-18)28-26(30)19-5-7-22(27)8-6-19/h3-10,15-16H,11-14,17,27H2,1-2H3,(H,28,30)

>  <StdInChIKey>
IPGHATJIKSKXQN-UHFFFAOYSA-N

>  <SMILES>
C1(=C(OC)C=C2CN(CCC3=CC=C(NC(=O)C4C=CC(N)=CC=4)C=C3)CCC2=C1)OC

>  <CSID>
23318976

>  <P-glycoprotein 1+CHEMBL Compound_ID (Concatenate)>
CHEMBL261632, CHEMBL261632

>  <BCPR>
0

>  <Pgp>
1

>  <Class>
1

$$$$
Row743
  MOE2013           3D

 59 62  0  0  1  0  0  0  0  0999 V2000
    3.4010   -0.6740    0.0000 C   0  0  0  0  0  0  0  0  0  0  0  0
    3.4010   -2.0110    0.0000 C   0  0  0  0  0  0  0  0  0  0  0  0
    4.5460   -2.6740    0.0000 C   0  0  0  0  0  0  0  0  0  0  0  0
    4.5460   -0.0110    0.0000 C   0  0  0  0  0  0  0  0  0  0  0  0
    5.7010   -0.6740    0.0000 C   0  0  0  0  0  0  0  0  0  0  0  0
    5.7010   -2.0110    0.0000 C   0  0  0  0  0  0  0  0  0  0  0  0
    6.8560   -2.6850    0.0000 C   0  0  0  0  0  0  0  0  0  0  0  0
    8.0120   -2.0220    0.0000 N   0  0  3  0  0  0  0  0  0  0  0  0
    8.0220   -0.6740    0.0000 C   0  0  0  0  0  0  0  0  0  0  0  0
    6.8560    0.0000    0.0000 C   0  0  0  0  0  0  0  0  0  0  0  0
    9.1670   -2.6850    0.0000 C   0  0  0  0  0  0  0  0  0  0  0  0
    9.1670   -4.0220    0.0000 C   0  0  0  0  0  0  0  0  0  0  0  0
    8.0120   -4.6850    0.0000 C   0  0  0  0  0  0  0  0  0  0  0  0
    6.8670   -4.0220    0.0000 C   0  0  0  0  0  0  0  0  0  0  0  0
    5.7220   -4.6850    0.0000 C   0  0  0  0  0  0  0  0  0  0  0  0
    5.7220   -6.0110    0.0000 C   0  0  0  0  0  0  0  0  0  0  0  0
    6.8880   -6.6740    0.0000 C   0  0  0  0  0  0  0  0  0  0  0  0
    8.0220   -6.0010    0.0000 C   0  0  0  0  0  0  0  0  0  0  0  0
    4.5780   -6.6850    0.0000 N   0  0  0  0  0  0  0  0  0  0  0  0
    4.5890   -8.0120    0.0000 C   0  0  0  0  0  0  0  0  0  0  0  0
    3.4340   -8.6850    0.0000 C   0  0  0  0  0  0  0  0  0  0  0  0
    5.7330   -8.6750    0.0000 O   0  0  0  0  0  0  0  0  0  0  0  0
    2.2460   -0.0110    0.0000 O   0  0  0  0  0  0  0  0  0  0  0  0
    2.2460   -2.6740    0.0000 O   0  0  0  0  0  0  0  0  0  0  0  0
    1.1020   -2.0110    0.0000 C   0  0  0  0  0  0  0  0  0  0  0  0
    1.1020   -0.6740    0.0000 C   0  0  0  0  0  0  0  0  0  0  0  0
    2.2890   -8.0220    0.0000 C   0  0  0  0  0  0  0  0  0  0  0  0
    1.1440   -8.6960    0.0000 C   0  0  0  0  0  0  0  0  0  0  0  0
    1.1440  -10.0220    0.0000 C   0  0  0  0  0  0  0  0  0  0  0  0
    2.3100  -10.6860    0.0000 C   0  0  0  0  0  0  0  0  0  0  0  0
    3.4440  -10.0120    0.0000 C   0  0  0  0  0  0  0  0  0  0  0  0
    0.0000  -10.6960    0.0000 Br  0  0  0  0  0  0  0  0  0  0  0  0
    4.5440   -3.7540    0.0000 H   0  0  0  0  0  0  0  0  0  0  0  0
    4.5440    1.0690    0.0000 H   0  0  0  0  0  0  0  0  0  0  0  0
    6.8540   -3.3140   -0.8900 H   0  0  0  0  0  0  0  0  0  0  0  0
    6.8540   -3.3140    0.8900 H   0  0  0  0  0  0  0  0  0  0  0  0
    8.5680   -0.3620   -0.8900 H   0  0  0  0  0  0  0  0  0  0  0  0
    8.5680   -0.3620    0.8900 H   0  0  0  0  0  0  0  0  0  0  0  0
    6.8550    0.6290    0.8900 H   0  0  0  0  0  0  0  0  0  0  0  0
    6.8550    0.6290   -0.8900 H   0  0  0  0  0  0  0  0  0  0  0  0
    9.7120   -2.3700    0.8900 H   0  0  0  0  0  0  0  0  0  0  0  0
    9.7120   -2.3700   -0.8900 H   0  0  0  0  0  0  0  0  0  0  0  0
    9.7120   -4.3370    0.8900 H   0  0  0  0  0  0  0  0  0  0  0  0
    9.7120   -4.3370   -0.8900 H   0  0  0  0  0  0  0  0  0  0  0  0
    6.8670   -2.9420    0.0000 H   0  0  0  0  0  0  0  0  0  0  0  0
    4.7860   -4.1460    0.0000 H   0  0  0  0  0  0  0  0  0  0  0  0
    6.8980   -7.7540    0.0000 H   0  0  0  0  0  0  0  0  0  0  0  0
    8.9630   -6.5320    0.0000 H   0  0  0  0  0  0  0  0  0  0  0  0
    3.6990   -6.1870    0.0000 H   0  0  0  0  0  0  0  0  0  0  0  0
    0.2720   -2.7180    0.0000 H   0  0  0  0  0  0  0  0  0  0  0  0
    1.0450   -1.3840   -0.8900 H   0  0  0  0  0  0  0  0  0  0  0  0
    1.0450   -1.3840    0.8900 H   0  0  0  0  0  0  0  0  0  0  0  0
    0.2720    0.0330    0.0000 H   0  0  0  0  0  0  0  0  0  0  0  0
    1.0450   -1.3010    0.8900 H   0  0  0  0  0  0  0  0  0  0  0  0
    1.0450   -1.3010   -0.8900 H   0  0  0  0  0  0  0  0  0  0  0  0
    2.2850   -6.9420    0.0000 H   0  0  0  0  0  0  0  0  0  0  0  0
    0.2060   -8.1600    0.0000 H   0  0  0  0  0  0  0  0  0  0  0  0
    2.3200  -11.7660    0.0000 H   0  0  0  0  0  0  0  0  0  0  0  0
    4.3850  -10.5430    0.0000 H   0  0  0  0  0  0  0  0  0  0  0  0
  1  2  2  0  0  0  0
  1  4  1  0  0  0  0
  1 23  1  0  0  0  0
  2  3  1  0  0  0  0
  2 24  1  0  0  0  0
  3  6  2  0  0  0  0
  3 33  1  0  0  0  0
  4  5  2  0  0  0  0
  4 34  1  0  0  0  0
  5  6  1  0  0  0  0
  5 10  1  0  0  0  0
  6  7  1  0  0  0  0
  7  8  1  0  0  0  0
  7 35  1  0  0  0  0
  7 36  1  0  0  0  0
  8  9  1  0  0  0  0
  8 11  1  0  0  0  0
  9 10  1  0  0  0  0
  9 37  1  0  0  0  0
  9 38  1  0  0  0  0
 10 39  1  0  0  0  0
 10 40  1  0  0  0  0
 11 12  1  0  0  0  0
 11 41  1  0  0  0  0
 11 42  1  0  0  0  0
 12 13  1  0  0  0  0
 12 43  1  0  0  0  0
 12 44  1  0  0  0  0
 13 14  1  0  0  0  0
 13 18  2  0  0  0  0
 14 15  2  0  0  0  0
 14 45  1  0  0  0  0
 15 16  1  0  0  0  0
 15 46  1  0  0  0  0
 16 17  2  0  0  0  0
 16 19  1  0  0  0  0
 17 18  1  0  0  0  0
 17 47  1  0  0  0  0
 18 48  1  0  0  0  0
 19 20  1  0  0  0  0
 19 49  1  0  0  0  0
 20 21  1  0  0  0  0
 20 22  2  0  0  0  0
 21 27  1  0  0  0  0
 21 31  2  0  0  0  0
 23 26  1  0  0  0  0
 24 25  1  0  0  0  0
 25 50  1  0  0  0  0
 25 51  1  0  0  0  0
 25 52  1  0  0  0  0
 26 53  1  0  0  0  0
 26 54  1  0  0  0  0
 26 55  1  0  0  0  0
 27 28  2  0  0  0  0
 27 56  1  0  0  0  0
 28 29  1  0  0  0  0
 28 57  1  0  0  0  0
 29 30  2  0  0  0  0
 29 32  1  0  0  0  0
 30 31  1  0  0  0  0
 30 58  1  0  0  0  0
 31 59  1  0  0  0  0
M  END
>  <StdInChI>
InChI=1S/C26H27BrN2O3/c1-31-24-15-20-12-14-29(17-21(20)16-25(24)32-2)13-11-18-3-9-23(10-4-18)28-26(30)19-5-7-22(27)8-6-19/h3-10,15-16H,11-14,17H2,1-2H3,(H,28,30)

>  <StdInChIKey>
ITBQIBAPDGJXGN-UHFFFAOYSA-N

>  <SMILES>
C1(=C(C=C2CN(CCC3=CC=C(NC(=O)C4C=CC(Br)=CC=4)C=C3)CCC2=C1)OC)OC

>  <CSID>
23319211

>  <P-glycoprotein 1+CHEMBL Compound_ID (Concatenate)>
CHEMBL261857, CHEMBL261857

>  <BCPR>
0

>  <Pgp>
1

>  <Class>
1

$$$$
Row750
  MOE2013           3D

 59 62  0  0  0  0  0  0  0  0999 V2000
   -0.0220    0.0260    0.0000 C   0  0  0  0  0  0  0  0  0  0  0  0
    0.9250   -3.4790    0.0000 N   0  0  0  0  0  0  0  0  0  0  0  0
    0.7920    4.4890    0.0000 C   0  0  0  0  0  0  0  0  0  0  0  0
    0.7920    5.4800    0.0000 C   0  0  0  0  0  0  0  0  0  0  0  0
    0.9250   -1.5050    0.0000 N   0  0  0  0  0  0  0  0  0  0  0  0
    0.9250   -0.4780    0.0000 C   0  0  0  0  0  0  0  0  0  0  0  0
   -0.0580    3.0010    0.0000 N   0  0  0  0  0  0  0  0  0  0  0  0
    0.8810   -4.4620    0.0000 C   0  0  0  0  0  0  0  0  0  0  0  0
   -0.8810   -0.4780    0.0000 C   0  0  0  0  0  0  0  0  0  0  0  0
    0.0310    1.0090    0.0000 C   0  0  0  0  0  0  0  0  0  0  0  0
   -0.1020    3.9840    0.0000 N   0  0  0  0  0  0  0  0  0  0  0  0
    0.0310   -2.9750    0.0000 C   0  0  0  0  0  0  0  0  0  0  0  0
    1.7310   -2.9920    0.0000 C   0  0  0  0  0  0  0  0  0  0  0  0
    1.6690    3.9840    0.0000 O   0  0  0  0  0  0  0  0  0  0  0  0
   -0.0220    6.9860    0.0000 N   0  0  0  0  0  0  0  0  0  0  0  0
   -0.0220   -4.9320    0.0000 C   0  0  0  0  0  0  0  0  0  0  0  0
    1.7040   -4.9670    0.0000 C   0  0  0  0  0  0  0  0  0  0  0  0
   -1.6950    0.0260    0.0000 C   0  0  0  0  0  0  0  0  0  0  0  0
    1.7750   -2.0190    0.0000 C   0  0  0  0  0  0  0  0  0  0  0  0
    0.0750   -1.9660    0.0000 C   0  0  0  0  0  0  0  0  0  0  0  0
   -0.8810    2.4970    0.0000 C   0  0  0  0  0  0  0  0  0  0  0  0
   -0.8450    1.4700    0.0000 C   0  0  0  0  0  0  0  0  0  0  0  0
    0.8280   -6.4540    0.0000 C   0  0  0  0  0  0  0  0  0  0  0  0
   -0.0580    6.0030    0.0000 C   0  0  0  0  0  0  0  0  0  0  0  0
   -1.6950    1.0450    0.0000 C   0  0  0  0  0  0  0  0  0  0  0  0
    1.7040   -5.9500    0.0000 C   0  0  0  0  0  0  0  0  0  0  0  0
   -0.0580   -5.8960    0.0000 C   0  0  0  0  0  0  0  0  0  0  0  0
    0.8280   -7.4370    0.0000 F   0  0  0  0  0  0  0  0  0  0  0  0
   -0.9080   -1.5050    0.0000 O   0  0  0  0  0  0  0  0  0  0  0  0
    1.6690    5.9500    0.0000 C   0  0  0  0  0  0  0  0  0  0  0  0
    0.8280    7.4370    0.0000 C   0  0  0  0  0  0  0  0  0  0  0  0
   -1.6690   -2.3820    0.0000 C   0  0  0  0  0  0  0  0  0  0  0  0
    1.7040    6.9320    0.0000 C   0  0  0  0  0  0  0  0  0  0  0  0
    1.4640   -0.1540    0.8900 H   0  0  0  0  0  0  0  0  0  0  0  0
    1.4640   -0.1540   -0.8900 H   0  0  0  0  0  0  0  0  0  0  0  0
    0.9700    1.5420    0.0000 H   0  0  0  0  0  0  0  0  0  0  0  0
   -0.9850    4.4730    0.0000 H   0  0  0  0  0  0  0  0  0  0  0  0
   -0.5190   -3.2810   -0.8900 H   0  0  0  0  0  0  0  0  0  0  0  0
   -0.5190   -3.2810    0.8900 H   0  0  0  0  0  0  0  0  0  0  0  0
    2.2720   -3.3140    0.8900 H   0  0  0  0  0  0  0  0  0  0  0  0
    2.2720   -3.3140   -0.8900 H   0  0  0  0  0  0  0  0  0  0  0  0
   -0.9350   -4.3550    0.0000 H   0  0  0  0  0  0  0  0  0  0  0  0
    2.6460   -4.4400    0.0000 H   0  0  0  0  0  0  0  0  0  0  0  0
   -2.6390   -0.5000    0.0000 H   0  0  0  0  0  0  0  0  0  0  0  0
    2.3300   -1.7220   -0.8900 H   0  0  0  0  0  0  0  0  0  0  0  0
    2.3300   -1.7220    0.8900 H   0  0  0  0  0  0  0  0  0  0  0  0
   -0.4590   -1.6320    0.8900 H   0  0  0  0  0  0  0  0  0  0  0  0
   -0.4590   -1.6320   -0.8900 H   0  0  0  0  0  0  0  0  0  0  0  0
   -1.8320    3.0080    0.0000 H   0  0  0  0  0  0  0  0  0  0  0  0
   -1.0100    5.4930    0.0000 H   0  0  0  0  0  0  0  0  0  0  0  0
   -2.6140    1.6130    0.0000 H   0  0  0  0  0  0  0  0  0  0  0  0
    2.6390   -6.4910    0.0000 H   0  0  0  0  0  0  0  0  0  0  0  0
   -1.0130   -6.4000    0.0000 H   0  0  0  0  0  0  0  0  0  0  0  0
    2.5860    5.3790    0.0000 H   0  0  0  0  0  0  0  0  0  0  0  0
    0.8470    8.5170    0.0000 H   0  0  0  0  0  0  0  0  0  0  0  0
   -1.1310   -3.3300    0.0000 H   0  0  0  0  0  0  0  0  0  0  0  0
   -2.2950   -2.3200   -0.8900 H   0  0  0  0  0  0  0  0  0  0  0  0
   -2.2950   -2.3200    0.8900 H   0  0  0  0  0  0  0  0  0  0  0  0
    2.6490    7.4560    0.0000 H   0  0  0  0  0  0  0  0  0  0  0  0
  1  6  1  0  0  0  0
  1  9  2  0  0  0  0
  1 10  1  0  0  0  0
  2  8  1  0  0  0  0
  2 12  1  0  0  0  0
  2 13  1  0  0  0  0
  3  4  1  0  0  0  0
  3 11  1  0  0  0  0
  3 14  2  0  0  0  0
  4 24  2  0  0  0  0
  4 30  1  0  0  0  0
  5  6  1  0  0  0  0
  5 19  1  0  0  0  0
  5 20  1  0  0  0  0
  6 34  1  0  0  0  0
  6 35  1  0  0  0  0
  7 11  1  0  0  0  0
  7 21  2  0  0  0  0
  8 16  1  0  0  0  0
  8 17  2  0  0  0  0
  9 18  1  0  0  0  0
  9 29  1  0  0  0  0
 10 22  2  0  0  0  0
 10 36  1  0  0  0  0
 11 37  1  0  0  0  0
 12 20  1  0  0  0  0
 12 38  1  0  0  0  0
 12 39  1  0  0  0  0
 13 19  1  0  0  0  0
 13 40  1  0  0  0  0
 13 41  1  0  0  0  0
 15 24  1  0  0  0  0
 15 31  2  0  0  0  0
 16 27  2  0  0  0  0
 16 42  1  0  0  0  0
 17 26  1  0  0  0  0
 17 43  1  0  0  0  0
 18 25  2  0  0  0  0
 18 44  1  0  0  0  0
 19 45  1  0  0  0  0
 19 46  1  0  0  0  0
 20 47  1  0  0  0  0
 20 48  1  0  0  0  0
 21 22  1  0  0  0  0
 21 49  1  0  0  0  0
 22 25  1  0  0  0  0
 23 26  2  0  0  0  0
 23 27  1  0  0  0  0
 23 28  1  0  0  0  0
 24 50  1  0  0  0  0
 25 51  1  0  0  0  0
 26 52  1  0  0  0  0
 27 53  1  0  0  0  0
 29 32  1  0  0  0  0
 30 33  2  0  0  0  0
 30 54  1  0  0  0  0
 31 33  1  0  0  0  0
 31 55  1  0  0  0  0
 32 56  1  0  0  0  0
 32 57  1  0  0  0  0
 32 58  1  0  0  0  0
 33 59  1  0  0  0  0
M  END
>  <StdInChI>
InChI=1S/C25H26FN5O2/c1-33-24-9-4-19(16-28-29-25(32)20-3-2-10-27-17-20)15-21(24)18-30-11-13-31(14-12-30)23-7-5-22(26)6-8-23/h2-10,15-17H,11-14,18H2,1H3,(H,29,32)/b28-16+

>  <StdInChIKey>
IVSQFQAPBGIOLG-LQKURTRISA-N

>  <SMILES>
C1(C=C(C=CC=1OC)/C=N/NC(=O)C1=CC=CN=C1)CN1CCN(CC1)C1=CC=C(C=C1)F

>  <CSID>
23009358

>  <P-glycoprotein 1+CHEMBL Compound_ID (Concatenate)>
CHEMBL1703678

>  <BCPR>
0

>  <Pgp>
1

>  <Class>
1

$$$$
Row753
  MOE2013           3D

 64 68  0  0  1  0  0  0  0  0999 V2000
    2.3020   -0.6830    0.0000 C   0  0  0  0  0  0  0  0  0  0  0  0
    2.3020   -2.0110    0.0000 C   0  0  0  0  0  0  0  0  0  0  0  0
    3.4540   -2.6820    0.0000 C   0  0  0  0  0  0  0  0  0  0  0  0
    3.4540   -0.0130    0.0000 C   0  0  0  0  0  0  0  0  0  0  0  0
    4.6050   -0.6700    0.0000 C   0  0  0  0  0  0  0  0  0  0  0  0
    4.6050   -2.0110    0.0000 C   0  0  0  0  0  0  0  0  0  0  0  0
    5.7560   -2.6820    0.0000 C   0  0  0  0  0  0  0  0  0  0  0  0
    6.9200   -2.0110    0.0000 N   0  0  3  0  0  0  0  0  0  0  0  0
    6.9200   -0.6700    0.0000 C   0  0  0  0  0  0  0  0  0  0  0  0
    5.7560    0.0000    0.0000 C   0  0  0  0  0  0  0  0  0  0  0  0
    8.0710   -2.6820    0.0000 C   0  0  0  0  0  0  0  0  0  0  0  0
    8.0710   -4.0230    0.0000 C   0  0  0  0  0  0  0  0  0  0  0  0
    6.9200   -4.6810    0.0000 C   0  0  0  0  0  0  0  0  0  0  0  0
    5.7690   -4.0230    0.0000 C   0  0  0  0  0  0  0  0  0  0  0  0
    4.6180   -4.6810    0.0000 C   0  0  0  0  0  0  0  0  0  0  0  0
    4.6300   -6.0220    0.0000 C   0  0  0  0  0  0  0  0  0  0  0  0
    5.7820   -6.6800    0.0000 C   0  0  0  0  0  0  0  0  0  0  0  0
    6.9330   -6.0090    0.0000 C   0  0  0  0  0  0  0  0  0  0  0  0
    3.4790   -6.6920    0.0000 N   0  0  0  0  0  0  0  0  0  0  0  0
    3.4920   -8.0210    0.0000 C   0  0  0  0  0  0  0  0  0  0  0  0
    2.3400   -8.6910    0.0000 C   0  0  0  0  0  0  0  0  0  0  0  0
    4.6430   -8.6790    0.0000 O   0  0  0  0  0  0  0  0  0  0  0  0
    1.1510   -0.0130    0.0000 O   0  0  0  0  0  0  0  0  0  0  0  0
    1.1510   -2.6690    0.0000 O   0  0  0  0  0  0  0  0  0  0  0  0
    0.0000   -2.0110    0.0000 C   0  0  0  0  0  0  0  0  0  0  0  0
    0.0000   -0.6830    0.0000 C   0  0  0  0  0  0  0  0  0  0  0  0
    1.1890   -8.0210    0.0000 C   0  0  0  0  0  0  0  0  0  0  0  0
    0.0380   -8.6910    0.0000 C   0  0  0  0  0  0  0  0  0  0  0  0
    0.0510  -10.0200    0.0000 N   0  0  0  0  0  0  0  0  0  0  0  0
    2.3530  -10.0070    0.0000 C   0  0  0  0  0  0  0  0  0  0  0  0
    1.2140  -10.6770    0.0000 C   0  0  0  0  0  0  0  0  0  0  0  0
    1.2270  -11.9930    0.0000 C   0  0  0  0  0  0  0  0  0  0  0  0
    2.3780  -12.6510    0.0000 C   0  0  0  0  0  0  0  0  0  0  0  0
    3.5170  -11.9680    0.0000 C   0  0  0  0  0  0  0  0  0  0  0  0
    3.5040  -10.6520    0.0000 C   0  0  0  0  0  0  0  0  0  0  0  0
    3.4540   -3.7620    0.0000 H   0  0  0  0  0  0  0  0  0  0  0  0
    3.4500    1.0670    0.0000 H   0  0  0  0  0  0  0  0  0  0  0  0
    5.7540   -3.3110   -0.8900 H   0  0  0  0  0  0  0  0  0  0  0  0
    5.7540   -3.3110    0.8900 H   0  0  0  0  0  0  0  0  0  0  0  0
    7.4650   -0.3550   -0.8900 H   0  0  0  0  0  0  0  0  0  0  0  0
    7.4650   -0.3550    0.8900 H   0  0  0  0  0  0  0  0  0  0  0  0
    5.7540    0.6290    0.8900 H   0  0  0  0  0  0  0  0  0  0  0  0
    5.7540    0.6290   -0.8900 H   0  0  0  0  0  0  0  0  0  0  0  0
    8.6170   -2.3680    0.8900 H   0  0  0  0  0  0  0  0  0  0  0  0
    8.6170   -2.3680   -0.8900 H   0  0  0  0  0  0  0  0  0  0  0  0
    8.6150   -4.3390    0.8900 H   0  0  0  0  0  0  0  0  0  0  0  0
    8.6150   -4.3390   -0.8900 H   0  0  0  0  0  0  0  0  0  0  0  0
    5.7690   -2.9430    0.0000 H   0  0  0  0  0  0  0  0  0  0  0  0
    3.6810   -4.1430    0.0000 H   0  0  0  0  0  0  0  0  0  0  0  0
    5.7870   -7.7600    0.0000 H   0  0  0  0  0  0  0  0  0  0  0  0
    7.8720   -6.5420    0.0000 H   0  0  0  0  0  0  0  0  0  0  0  0
    2.6010   -6.1930    0.0000 H   0  0  0  0  0  0  0  0  0  0  0  0
   -0.8250   -2.7230    0.0000 H   0  0  0  0  0  0  0  0  0  0  0  0
   -0.0600   -1.3850   -0.8900 H   0  0  0  0  0  0  0  0  0  0  0  0
   -0.0600   -1.3850    0.8900 H   0  0  0  0  0  0  0  0  0  0  0  0
   -0.8310    0.0220    0.0000 H   0  0  0  0  0  0  0  0  0  0  0  0
   -0.0560   -1.3100    0.8900 H   0  0  0  0  0  0  0  0  0  0  0  0
   -0.0560   -1.3100   -0.8900 H   0  0  0  0  0  0  0  0  0  0  0  0
    1.1890   -6.9410    0.0000 H   0  0  0  0  0  0  0  0  0  0  0  0
   -0.9010   -8.1570    0.0000 H   0  0  0  0  0  0  0  0  0  0  0  0
    0.2960  -12.5400    0.0000 H   0  0  0  0  0  0  0  0  0  0  0  0
    2.3890  -13.7310    0.0000 H   0  0  0  0  0  0  0  0  0  0  0  0
    4.4590  -12.4960    0.0000 H   0  0  0  0  0  0  0  0  0  0  0  0
    4.4330  -10.1010    0.0000 H   0  0  0  0  0  0  0  0  0  0  0  0
  1  2  2  0  0  0  0
  1  4  1  0  0  0  0
  1 23  1  0  0  0  0
  2  3  1  0  0  0  0
  2 24  1  0  0  0  0
  3  6  2  0  0  0  0
  3 36  1  0  0  0  0
  4  5  2  0  0  0  0
  4 37  1  0  0  0  0
  5  6  1  0  0  0  0
  5 10  1  0  0  0  0
  6  7  1  0  0  0  0
  7  8  1  0  0  0  0
  7 38  1  0  0  0  0
  7 39  1  0  0  0  0
  8  9  1  0  0  0  0
  8 11  1  0  0  0  0
  9 10  1  0  0  0  0
  9 40  1  0  0  0  0
  9 41  1  0  0  0  0
 10 42  1  0  0  0  0
 10 43  1  0  0  0  0
 11 12  1  0  0  0  0
 11 44  1  0  0  0  0
 11 45  1  0  0  0  0
 12 13  1  0  0  0  0
 12 46  1  0  0  0  0
 12 47  1  0  0  0  0
 13 14  1  0  0  0  0
 13 18  2  0  0  0  0
 14 15  2  0  0  0  0
 14 48  1  0  0  0  0
 15 16  1  0  0  0  0
 15 49  1  0  0  0  0
 16 17  2  0  0  0  0
 16 19  1  0  0  0  0
 17 18  1  0  0  0  0
 17 50  1  0  0  0  0
 18 51  1  0  0  0  0
 19 20  1  0  0  0  0
 19 52  1  0  0  0  0
 20 21  1  0  0  0  0
 20 22  2  0  0  0  0
 21 27  2  0  0  0  0
 21 30  1  0  0  0  0
 23 26  1  0  0  0  0
 24 25  1  0  0  0  0
 25 53  1  0  0  0  0
 25 54  1  0  0  0  0
 25 55  1  0  0  0  0
 26 56  1  0  0  0  0
 26 57  1  0  0  0  0
 26 58  1  0  0  0  0
 27 28  1  0  0  0  0
 27 59  1  0  0  0  0
 28 29  2  0  0  0  0
 28 60  1  0  0  0  0
 29 31  1  0  0  0  0
 30 31  1  0  0  0  0
 30 35  2  0  0  0  0
 31 32  2  0  0  0  0
 32 33  1  0  0  0  0
 32 61  1  0  0  0  0
 33 34  2  0  0  0  0
 33 62  1  0  0  0  0
 34 35  1  0  0  0  0
 34 63  1  0  0  0  0
 35 64  1  0  0  0  0
M  END
>  <StdInChI>
InChI=1S/C29H29N3O3/c1-34-27-17-21-13-16-32(19-22(21)18-28(27)35-2)15-12-20-7-9-23(10-8-20)31-29(33)25-11-14-30-26-6-4-3-5-24(25)26/h3-11,14,17-18H,12-13,15-16,19H2,1-2H3,(H,31,33)

>  <StdInChIKey>
IXNDLQJURAGSQH-UHFFFAOYSA-N

>  <SMILES>
C1(C=C2C(CN(CCC3=CC=C(NC(=O)C4C5=CC=CC=C5N=CC=4)C=C3)CC2)=CC=1OC)OC

>  <CSID>
23319295

>  <P-glycoprotein 1+CHEMBL Compound_ID (Concatenate)>
CHEMBL258575, CHEMBL258575

>  <BCPR>
0

>  <Pgp>
1

>  <Class>
1

$$$$
Row828
  MOE2013           3D

 64 68  0  0  1  0  0  0  0  0999 V2000
    3.3720   -0.6840    0.0000 C   0  0  0  0  0  0  0  0  0  0  0  0
    3.3720   -2.0150    0.0000 C   0  0  0  0  0  0  0  0  0  0  0  0
    4.5250   -2.6750    0.0000 C   0  0  0  0  0  0  0  0  0  0  0  0
    4.5250   -0.0130    0.0000 C   0  0  0  0  0  0  0  0  0  0  0  0
    5.6790   -0.6720    0.0000 C   0  0  0  0  0  0  0  0  0  0  0  0
    5.6790   -2.0150    0.0000 C   0  0  0  0  0  0  0  0  0  0  0  0
    6.8320   -2.6870    0.0000 C   0  0  0  0  0  0  0  0  0  0  0  0
    7.9990   -2.0150    0.0000 N   0  0  3  0  0  0  0  0  0  0  0  0
    7.9990   -0.6720    0.0000 C   0  0  0  0  0  0  0  0  0  0  0  0
    6.8320    0.0000    0.0000 C   0  0  0  0  0  0  0  0  0  0  0  0
    9.1520   -2.6870    0.0000 C   0  0  0  0  0  0  0  0  0  0  0  0
    9.1520   -4.0180    0.0000 C   0  0  0  0  0  0  0  0  0  0  0  0
    7.9990   -4.6900    0.0000 C   0  0  0  0  0  0  0  0  0  0  0  0
    6.8450   -4.0180    0.0000 C   0  0  0  0  0  0  0  0  0  0  0  0
    5.6920   -4.6900    0.0000 C   0  0  0  0  0  0  0  0  0  0  0  0
    5.7040   -6.0210    0.0000 C   0  0  0  0  0  0  0  0  0  0  0  0
    6.8710   -6.6800    0.0000 C   0  0  0  0  0  0  0  0  0  0  0  0
    8.0110   -6.0090    0.0000 C   0  0  0  0  0  0  0  0  0  0  0  0
    4.5510   -6.6930    0.0000 N   0  0  0  0  0  0  0  0  0  0  0  0
    4.5640   -8.0240    0.0000 C   0  0  0  0  0  0  0  0  0  0  0  0
    3.4100   -8.6960    0.0000 C   0  0  0  0  0  0  0  0  0  0  0  0
    5.7170   -8.6830    0.0000 O   0  0  0  0  0  0  0  0  0  0  0  0
    2.2690   -8.0370    0.0000 C   0  0  0  0  0  0  0  0  0  0  0  0
    1.1280   -8.7090    0.0000 N   0  0  0  0  0  0  0  0  0  0  0  0
    3.4350  -10.0270    0.0000 C   0  0  0  0  0  0  0  0  0  0  0  0
    2.2310   -0.0130    0.0000 O   0  0  0  0  0  0  0  0  0  0  0  0
    2.2180   -2.6750    0.0000 O   0  0  0  0  0  0  0  0  0  0  0  0
    1.0780   -2.0150    0.0000 C   0  0  0  0  0  0  0  0  0  0  0  0
    1.0780   -0.6840    0.0000 C   0  0  0  0  0  0  0  0  0  0  0  0
    2.2820  -10.6990    0.0000 C   0  0  0  0  0  0  0  0  0  0  0  0
    1.1410  -10.0400    0.0000 C   0  0  0  0  0  0  0  0  0  0  0  0
    0.0000  -10.6990    0.0000 C   0  0  0  0  0  0  0  0  0  0  0  0
    0.0000  -12.0170    0.0000 C   0  0  0  0  0  0  0  0  0  0  0  0
    1.1540  -12.6760    0.0000 C   0  0  0  0  0  0  0  0  0  0  0  0
    2.2940  -12.0040    0.0000 C   0  0  0  0  0  0  0  0  0  0  0  0
    4.5250   -3.7550    0.0000 H   0  0  0  0  0  0  0  0  0  0  0  0
    4.5210    1.0670    0.0000 H   0  0  0  0  0  0  0  0  0  0  0  0
    6.8300   -3.3160   -0.8900 H   0  0  0  0  0  0  0  0  0  0  0  0
    6.8300   -3.3160    0.8900 H   0  0  0  0  0  0  0  0  0  0  0  0
    8.5440   -0.3570   -0.8900 H   0  0  0  0  0  0  0  0  0  0  0  0
    8.5440   -0.3570    0.8900 H   0  0  0  0  0  0  0  0  0  0  0  0
    6.8300    0.6290    0.8900 H   0  0  0  0  0  0  0  0  0  0  0  0
    6.8300    0.6290   -0.8900 H   0  0  0  0  0  0  0  0  0  0  0  0
    9.6980   -2.3730    0.8900 H   0  0  0  0  0  0  0  0  0  0  0  0
    9.6980   -2.3730   -0.8900 H   0  0  0  0  0  0  0  0  0  0  0  0
    9.6980   -4.3320    0.8900 H   0  0  0  0  0  0  0  0  0  0  0  0
    9.6980   -4.3320   -0.8900 H   0  0  0  0  0  0  0  0  0  0  0  0
    6.8450   -2.9380    0.0000 H   0  0  0  0  0  0  0  0  0  0  0  0
    4.7530   -4.1560    0.0000 H   0  0  0  0  0  0  0  0  0  0  0  0
    6.8810   -7.7600    0.0000 H   0  0  0  0  0  0  0  0  0  0  0  0
    8.9510   -6.5410    0.0000 H   0  0  0  0  0  0  0  0  0  0  0  0
    3.6730   -6.1940    0.0000 H   0  0  0  0  0  0  0  0  0  0  0  0
    2.2640   -6.9570    0.0000 H   0  0  0  0  0  0  0  0  0  0  0  0
    4.3760  -10.5560    0.0000 H   0  0  0  0  0  0  0  0  0  0  0  0
    0.2490   -2.7220    0.0000 H   0  0  0  0  0  0  0  0  0  0  0  0
    1.0210   -1.3880   -0.8900 H   0  0  0  0  0  0  0  0  0  0  0  0
    1.0210   -1.3880    0.8900 H   0  0  0  0  0  0  0  0  0  0  0  0
    0.2470    0.0210    0.0000 H   0  0  0  0  0  0  0  0  0  0  0  0
    1.0220   -1.3110    0.8900 H   0  0  0  0  0  0  0  0  0  0  0  0
    1.0220   -1.3110   -0.8900 H   0  0  0  0  0  0  0  0  0  0  0  0
   -0.9350  -10.1590    0.0000 H   0  0  0  0  0  0  0  0  0  0  0  0
   -0.9340  -12.5590    0.0000 H   0  0  0  0  0  0  0  0  0  0  0  0
    1.1610  -13.7560    0.0000 H   0  0  0  0  0  0  0  0  0  0  0  0
    3.2340  -12.5350    0.0000 H   0  0  0  0  0  0  0  0  0  0  0  0
  1  2  2  0  0  0  0
  1  4  1  0  0  0  0
  1 26  1  0  0  0  0
  2  3  1  0  0  0  0
  2 27  1  0  0  0  0
  3  6  2  0  0  0  0
  3 36  1  0  0  0  0
  4  5  2  0  0  0  0
  4 37  1  0  0  0  0
  5  6  1  0  0  0  0
  5 10  1  0  0  0  0
  6  7  1  0  0  0  0
  7  8  1  0  0  0  0
  7 38  1  0  0  0  0
  7 39  1  0  0  0  0
  8  9  1  0  0  0  0
  8 11  1  0  0  0  0
  9 10  1  0  0  0  0
  9 40  1  0  0  0  0
  9 41  1  0  0  0  0
 10 42  1  0  0  0  0
 10 43  1  0  0  0  0
 11 12  1  0  0  0  0
 11 44  1  0  0  0  0
 11 45  1  0  0  0  0
 12 13  1  0  0  0  0
 12 46  1  0  0  0  0
 12 47  1  0  0  0  0
 13 14  1  0  0  0  0
 13 18  2  0  0  0  0
 14 15  2  0  0  0  0
 14 48  1  0  0  0  0
 15 16  1  0  0  0  0
 15 49  1  0  0  0  0
 16 17  2  0  0  0  0
 16 19  1  0  0  0  0
 17 18  1  0  0  0  0
 17 50  1  0  0  0  0
 18 51  1  0  0  0  0
 19 20  1  0  0  0  0
 19 52  1  0  0  0  0
 20 21  1  0  0  0  0
 20 22  2  0  0  0  0
 21 23  1  0  0  0  0
 21 25  2  0  0  0  0
 23 24  2  0  0  0  0
 23 53  1  0  0  0  0
 24 31  1  0  0  0  0
 25 30  1  0  0  0  0
 25 54  1  0  0  0  0
 26 29  1  0  0  0  0
 27 28  1  0  0  0  0
 28 55  1  0  0  0  0
 28 56  1  0  0  0  0
 28 57  1  0  0  0  0
 29 58  1  0  0  0  0
 29 59  1  0  0  0  0
 29 60  1  0  0  0  0
 30 31  1  0  0  0  0
 30 35  2  0  0  0  0
 31 32  2  0  0  0  0
 32 33  1  0  0  0  0
 32 61  1  0  0  0  0
 33 34  2  0  0  0  0
 33 62  1  0  0  0  0
 34 35  1  0  0  0  0
 34 63  1  0  0  0  0
 35 64  1  0  0  0  0
M  END
>  <StdInChI>
InChI=1S/C29H29N3O3/c1-34-27-16-21-12-14-32(19-24(21)17-28(27)35-2)13-11-20-7-9-25(10-8-20)31-29(33)23-15-22-5-3-4-6-26(22)30-18-23/h3-10,15-18H,11-14,19H2,1-2H3,(H,31,33)

>  <StdInChIKey>
JRAUGJQOFHLBMH-UHFFFAOYSA-N

>  <SMILES>
C1(C=C2C(CN(CCC3=CC=C(NC(=O)C4C=C5C=CC=CC5=NC=4)C=C3)CC2)=CC=1OC)OC

>  <CSID>
23318920

>  <P-glycoprotein 1+CHEMBL Compound_ID (Concatenate)>
CHEMBL258909, CHEMBL258909

>  <BCPR>
0

>  <Pgp>
1

>  <Class>
1

$$$$
Row844
  MOE2013           2D

 52 53  0  0  1  0  0  0  0  0999 V2000
    8.0620   -1.2500    0.0000 O   0  0  0  0  0  0  0  0  0  0  0  0
    6.3300   -0.2500    0.0000 O   0  0  0  0  0  0  0  0  0  0  0  0
    8.9280    0.2500    0.0000 O   0  0  0  0  0  0  0  0  0  0  0  0
    4.5980   -1.2500    0.0000 N   0  0  3  0  0  0  0  0  0  0  0  0
    6.3300   -1.2500    0.0000 C   0  0  1  0  0  0  0  0  0  0  0  0
    5.4640   -1.7500    0.0000 C   0  0  0  0  0  0  0  0  0  0  0  0
    7.1960   -1.7500    0.0000 C   0  0  0  0  0  0  0  0  0  0  0  0
    3.7320   -1.7500    0.0000 C   0  0  0  0  0  0  0  0  0  0  0  0
   10.6600    0.2500    0.0000 C   0  0  0  0  0  0  0  0  0  0  0  0
   10.6600    1.2500    0.0000 C   0  0  0  0  0  0  0  0  0  0  0  0
    2.8660   -1.2500    0.0000 C   0  0  0  0  0  0  0  0  0  0  0  0
    9.7940   -1.2500    0.0000 C   0  0  0  0  0  0  0  0  0  0  0  0
    8.9280   -1.7500    0.0000 C   0  0  0  0  0  0  0  0  0  0  0  0
    9.7940   -0.2500    0.0000 C   0  0  0  0  0  0  0  0  0  0  0  0
   11.5260    1.7500    0.0000 C   0  0  0  0  0  0  0  0  0  0  0  0
   10.6600   -1.7500    0.0000 C   0  0  0  0  0  0  0  0  0  0  0  0
    8.9280   -2.7500    0.0000 C   0  0  0  0  0  0  0  0  0  0  0  0
    2.0000   -1.7500    0.0000 C   0  0  0  0  0  0  0  0  0  0  0  0
   10.6600   -2.7500    0.0000 C   0  0  0  0  0  0  0  0  0  0  0  0
   11.5260    2.7500    0.0000 C   0  0  0  0  0  0  0  0  0  0  0  0
   12.3920    1.2500    0.0000 C   0  0  0  0  0  0  0  0  0  0  0  0
    9.7940   -3.2500    0.0000 C   0  0  0  0  0  0  0  0  0  0  0  0
   12.3920    3.2500    0.0000 C   0  0  0  0  0  0  0  0  0  0  0  0
   13.2580    1.7500    0.0000 C   0  0  0  0  0  0  0  0  0  0  0  0
   13.2580    2.7500    0.0000 C   0  0  0  0  0  0  0  0  0  0  0  0
    6.8670   -0.9400    0.0000 H   0  0  0  0  0  0  0  0  0  0  0  0
    5.0660   -2.2250    0.0000 H   0  0  0  0  0  0  0  0  0  0  0  0
    5.8630   -2.2250    0.0000 H   0  0  0  0  0  0  0  0  0  0  0  0
    6.7980   -2.2250    0.0000 H   0  0  0  0  0  0  0  0  0  0  0  0
    7.5950   -2.2250    0.0000 H   0  0  0  0  0  0  0  0  0  0  0  0
    4.5980   -0.6300    0.0000 H   0  0  0  0  0  0  0  0  0  0  0  0
    3.3340   -2.2250    0.0000 H   0  0  0  0  0  0  0  0  0  0  0  0
    4.1310   -2.2250    0.0000 H   0  0  0  0  0  0  0  0  0  0  0  0
   10.8720   -0.3330    0.0000 H   0  0  0  0  0  0  0  0  0  0  0  0
   11.2710    0.3580    0.0000 H   0  0  0  0  0  0  0  0  0  0  0  0
   10.0500    1.1420    0.0000 H   0  0  0  0  0  0  0  0  0  0  0  0
   10.4480    1.8330    0.0000 H   0  0  0  0  0  0  0  0  0  0  0  0
    3.2650   -0.7750    0.0000 H   0  0  0  0  0  0  0  0  0  0  0  0
    2.4680   -0.7750    0.0000 H   0  0  0  0  0  0  0  0  0  0  0  0
   11.1970   -1.4400    0.0000 H   0  0  0  0  0  0  0  0  0  0  0  0
    5.7930    0.0600    0.0000 H   0  0  0  0  0  0  0  0  0  0  0  0
    8.3910   -3.0600    0.0000 H   0  0  0  0  0  0  0  0  0  0  0  0
    1.6900   -1.2130    0.0000 H   0  0  0  0  0  0  0  0  0  0  0  0
    1.4630   -2.0600    0.0000 H   0  0  0  0  0  0  0  0  0  0  0  0
    2.3100   -2.2870    0.0000 H   0  0  0  0  0  0  0  0  0  0  0  0
   10.9890    3.0600    0.0000 H   0  0  0  0  0  0  0  0  0  0  0  0
   12.3920    0.6300    0.0000 H   0  0  0  0  0  0  0  0  0  0  0  0
   11.1970   -3.0600    0.0000 H   0  0  0  0  0  0  0  0  0  0  0  0
    9.7940   -3.8700    0.0000 H   0  0  0  0  0  0  0  0  0  0  0  0
   12.3920    3.8700    0.0000 H   0  0  0  0  0  0  0  0  0  0  0  0
   13.7950    1.4400    0.0000 H   0  0  0  0  0  0  0  0  0  0  0  0
   13.7950    3.0600    0.0000 H   0  0  0  0  0  0  0  0  0  0  0  0
  1  7  1  0  0  0  0
  1 13  1  0  0  0  0
  2  5  1  0  0  0  0
  2 41  1  0  0  0  0
  3 14  2  0  0  0  0
  4  6  1  0  0  0  0
  4  8  1  0  0  0  0
  4 31  1  0  0  0  0
  5  6  1  0  0  0  0
  5  7  1  6  0  0  0
  5 26  1  1  0  0  0
  6 27  1  0  0  0  0
  6 28  1  0  0  0  0
  7 29  1  0  0  0  0
  7 30  1  0  0  0  0
  8 11  1  0  0  0  0
  8 32  1  0  0  0  0
  8 33  1  0  0  0  0
  9 10  1  0  0  0  0
  9 14  1  0  0  0  0
  9 34  1  0  0  0  0
  9 35  1  0  0  0  0
 10 15  1  0  0  0  0
 10 36  1  0  0  0  0
 10 37  1  0  0  0  0
 11 18  1  0  0  0  0
 11 38  1  0  0  0  0
 11 39  1  0  0  0  0
 12 13  1  0  0  0  0
 12 14  1  0  0  0  0
 12 16  2  0  0  0  0
 13 17  2  0  0  0  0
 15 20  2  0  0  0  0
 15 21  1  0  0  0  0
 16 19  1  0  0  0  0
 16 40  1  0  0  0  0
 17 22  1  0  0  0  0
 17 42  1  0  0  0  0
 18 43  1  0  0  0  0
 18 44  1  0  0  0  0
 18 45  1  0  0  0  0
 19 22  2  0  0  0  0
 19 48  1  0  0  0  0
 20 23  1  0  0  0  0
 20 46  1  0  0  0  0
 21 24  2  0  0  0  0
 21 47  1  0  0  0  0
 22 49  1  0  0  0  0
 23 25  2  0  0  0  0
 23 50  1  0  0  0  0
 24 25  1  0  0  0  0
 24 51  1  0  0  0  0
 25 52  1  0  0  0  0
M  END
>  <StdInChI>
InChI=1S/C21H27NO3/c1-2-14-22-15-18(23)16-25-21-11-7-6-10-19(21)20(24)13-12-17-8-4-3-5-9-17/h3-11,18,22-23H,2,12-16H2,1H3/t18-/m0/s1

>  <StdInChIKey>
JWHAUXFOSRPERK-SFHVURJKSA-N

>  <SMILES>
O(C1=C([H])C([H])=C([H])C([H])=C1C(C([H])([H])C([H])([H])C1C([H])=C([H])C([H])=C([H])C=1[H])=O)C([H])([H])[C@]([H])(C([H])([H])N([H])C([H])([H])C([H])([H])C([H])([H])[H])O[H]

>  <CSID>
160687

>  <P-glycoprotein 1+CHEMBL Compound_ID (Concatenate)>
CHEMBL1322675

>  <BCPR>
0

>  <Pgp>
1

>  <Class>
1

$$$$
Row931
  MOE2013           2D

 41 43  0  0  0  0  0  0  0  0999 V2000
    6.3300    2.5000    0.0000 Cl  0  0  0  0  0  0  0  0  0  0  0  0
    6.3300   -2.5000    0.0000 Cl  0  0  0  0  0  0  0  0  0  0  0  0
    3.3660    0.3660    0.0000 F   0  0  0  0  0  0  0  0  0  0  0  0
    2.3660   -1.3660    0.0000 F   0  0  0  0  0  0  0  0  0  0  0  0
    2.0000    0.0000    0.0000 F   0  0  0  0  0  0  0  0  0  0  0  0
    5.4640    1.0000    0.0000 O   0  0  0  0  0  0  0  0  0  0  0  0
    9.7940    0.5000    0.0000 N   0  0  0  0  0  0  0  0  0  0  0  0
   10.7080    0.9070    0.0000 N   0  0  0  0  0  0  0  0  0  0  0  0
    8.0620    0.5000    0.0000 N   0  0  0  0  0  0  0  0  0  0  0  0
    6.3300   -0.5000    0.0000 N   0  0  0  0  0  0  0  0  0  0  0  0
    9.8990   -0.4940    0.0000 C   0  0  0  0  0  0  0  0  0  0  0  0
    8.9280    1.0000    0.0000 C   0  0  0  0  0  0  0  0  0  0  0  0
   10.8770   -0.7020    0.0000 C   0  0  0  0  0  0  0  0  0  0  0  0
   11.3770    0.1640    0.0000 C   0  0  0  0  0  0  0  0  0  0  0  0
    7.1960    1.0000    0.0000 C   0  0  0  0  0  0  0  0  0  0  0  0
    5.4640   -1.0000    0.0000 C   0  0  0  0  0  0  0  0  0  0  0  0
    9.1560   -1.1640    0.0000 C   0  0  0  0  0  0  0  0  0  0  0  0
    8.9280    2.0000    0.0000 C   0  0  0  0  0  0  0  0  0  0  0  0
    3.7320   -1.0000    0.0000 C   0  0  0  0  0  0  0  0  0  0  0  0
    4.5980   -0.5000    0.0000 C   0  0  0  0  0  0  0  0  0  0  0  0
    6.3300    0.5000    0.0000 C   0  0  0  0  0  0  0  0  0  0  0  0
    7.1960    2.0000    0.0000 C   0  0  0  0  0  0  0  0  0  0  0  0
    8.0620    2.5000    0.0000 C   0  0  0  0  0  0  0  0  0  0  0  0
   12.3710    0.2680    0.0000 C   0  0  0  0  0  0  0  0  0  0  0  0
    5.4640   -2.0000    0.0000 C   0  0  0  0  0  0  0  0  0  0  0  0
    3.7320   -2.0000    0.0000 C   0  0  0  0  0  0  0  0  0  0  0  0
    4.5980   -2.5000    0.0000 C   0  0  0  0  0  0  0  0  0  0  0  0
    2.8660   -0.5000    0.0000 C   0  0  0  0  0  0  0  0  0  0  0  0
   11.1290   -1.2690    0.0000 H   0  0  0  0  0  0  0  0  0  0  0  0
    8.7410   -0.7030    0.0000 H   0  0  0  0  0  0  0  0  0  0  0  0
    8.6950   -1.5780    0.0000 H   0  0  0  0  0  0  0  0  0  0  0  0
    9.5700   -1.6240    0.0000 H   0  0  0  0  0  0  0  0  0  0  0  0
    9.4650    2.3100    0.0000 H   0  0  0  0  0  0  0  0  0  0  0  0
    4.5980    0.1200    0.0000 H   0  0  0  0  0  0  0  0  0  0  0  0
    6.8670   -0.8100    0.0000 H   0  0  0  0  0  0  0  0  0  0  0  0
    8.0620    3.1200    0.0000 H   0  0  0  0  0  0  0  0  0  0  0  0
   12.4360   -0.3480    0.0000 H   0  0  0  0  0  0  0  0  0  0  0  0
   12.9880    0.3330    0.0000 H   0  0  0  0  0  0  0  0  0  0  0  0
   12.3070    0.8850    0.0000 H   0  0  0  0  0  0  0  0  0  0  0  0
    3.1950   -2.3100    0.0000 H   0  0  0  0  0  0  0  0  0  0  0  0
    4.5980   -3.1200    0.0000 H   0  0  0  0  0  0  0  0  0  0  0  0
  1 22  1  0  0  0  0
  2 25  1  0  0  0  0
  3 28  1  0  0  0  0
  4 28  1  0  0  0  0
  5 28  1  0  0  0  0
  6 21  2  0  0  0  0
  7  8  1  0  0  0  0
  7 11  1  0  0  0  0
  7 12  1  0  0  0  0
  8 14  2  0  0  0  0
  9 12  2  0  0  0  0
  9 15  1  0  0  0  0
 10 16  1  0  0  0  0
 10 21  1  0  0  0  0
 10 35  1  0  0  0  0
 11 13  2  0  0  0  0
 11 17  1  0  0  0  0
 12 18  1  0  0  0  0
 13 14  1  0  0  0  0
 13 29  1  0  0  0  0
 14 24  1  0  0  0  0
 15 21  1  0  0  0  0
 15 22  2  0  0  0  0
 16 20  2  0  0  0  0
 16 25  1  0  0  0  0
 17 30  1  0  0  0  0
 17 31  1  0  0  0  0
 17 32  1  0  0  0  0
 18 23  2  0  0  0  0
 18 33  1  0  0  0  0
 19 20  1  0  0  0  0
 19 26  2  0  0  0  0
 19 28  1  0  0  0  0
 20 34  1  0  0  0  0
 22 23  1  0  0  0  0
 23 36  1  0  0  0  0
 24 37  1  0  0  0  0
 24 38  1  0  0  0  0
 24 39  1  0  0  0  0
 25 27  2  0  0  0  0
 26 27  1  0  0  0  0
 26 40  1  0  0  0  0
 27 41  1  0  0  0  0
M  END
>  <StdInChI>
InChI=1S/C18H13Cl2F3N4O/c1-9-7-10(2)27(26-9)15-6-5-13(20)16(25-15)17(28)24-14-8-11(18(21,22)23)3-4-12(14)19/h3-8H,1-2H3,(H,24,28)

>  <StdInChIKey>
KSXWBLCIUPCRJR-UHFFFAOYSA-N

>  <SMILES>
ClC1C([H])=C([H])C(=NC=1C(N([H])C1=C(C([H])=C([H])C(C(F)(F)F)=C1[H])Cl)=O)N1C(C([H])([H])[H])=C([H])C(C([H])([H])[H])=N1

>  <CSID>
1793154

>  <P-glycoprotein 1+CHEMBL Compound_ID (Concatenate)>
CHEMBL1526865

>  <BCPR>
0

>  <Pgp>
1

>  <Class>
1

$$$$
Row999
  MOE2013           3D

 49 51  0  0  0  0  0  0  0  0999 V2000
    6.1130    0.0000    0.0000 Cl  0  0  0  0  0  0  0  0  0  0  0  0
    1.1430  -16.5660    0.0000 F   0  0  0  0  0  0  0  0  0  0  0  0
    2.7830   -3.4460    0.0000 O   0  0  0  0  0  0  0  0  0  0  0  0
    0.0000  -10.5860    0.0000 O   0  0  0  0  0  0  0  0  0  0  0  0
    3.4460   -7.2560    0.0000 N   0  0  0  0  0  0  0  0  0  0  0  0
    3.4460   -4.6060    0.0000 C   0  0  0  0  0  0  0  0  0  0  0  0
    2.3030   -5.2680    0.0000 C   0  0  0  0  0  0  0  0  0  0  0  0
    4.6060   -5.2680    0.0000 C   0  0  0  0  0  0  0  0  0  0  0  0
    2.3030   -6.5940    0.0000 C   0  0  0  0  0  0  0  0  0  0  0  0
    4.6060   -6.5940    0.0000 C   0  0  0  0  0  0  0  0  0  0  0  0
    3.4460   -8.5980    0.0000 C   0  0  0  0  0  0  0  0  0  0  0  0
    4.1250   -3.4460    0.0000 C   0  0  0  0  0  0  0  0  0  0  0  0
    2.3030   -9.2610    0.0000 C   0  0  0  0  0  0  0  0  0  0  0  0
    3.4460   -2.3030    0.0000 C   0  0  0  0  0  0  0  0  0  0  0  0
    5.4500   -3.4460    0.0000 C   0  0  0  0  0  0  0  0  0  0  0  0
    2.3030  -10.5860    0.0000 C   0  0  0  0  0  0  0  0  0  0  0  0
    4.1250   -1.1430    0.0000 C   0  0  0  0  0  0  0  0  0  0  0  0
    6.1130   -2.3030    0.0000 C   0  0  0  0  0  0  0  0  0  0  0  0
    1.1430  -11.2490    0.0000 C   0  0  0  0  0  0  0  0  0  0  0  0
    5.4500   -1.1430    0.0000 C   0  0  0  0  0  0  0  0  0  0  0  0
    1.1430  -12.5740    0.0000 C   0  0  0  0  0  0  0  0  0  0  0  0
    2.3030  -13.2370    0.0000 C   0  0  0  0  0  0  0  0  0  0  0  0
    0.0000  -13.2370    0.0000 C   0  0  0  0  0  0  0  0  0  0  0  0
    2.3030  -14.5780    0.0000 C   0  0  0  0  0  0  0  0  0  0  0  0
    0.0000  -14.5780    0.0000 C   0  0  0  0  0  0  0  0  0  0  0  0
    1.1430  -15.2410    0.0000 C   0  0  0  0  0  0  0  0  0  0  0  0
    1.8450   -3.6480    0.0000 H   0  0  0  0  0  0  0  0  0  0  0  0
    1.7580   -4.9540   -0.8900 H   0  0  0  0  0  0  0  0  0  0  0  0
    1.7580   -4.9540    0.8900 H   0  0  0  0  0  0  0  0  0  0  0  0
    5.1500   -4.9520    0.8900 H   0  0  0  0  0  0  0  0  0  0  0  0
    5.1500   -4.9520   -0.8900 H   0  0  0  0  0  0  0  0  0  0  0  0
    1.7580   -6.9080    0.8900 H   0  0  0  0  0  0  0  0  0  0  0  0
    1.7580   -6.9080   -0.8900 H   0  0  0  0  0  0  0  0  0  0  0  0
    5.1500   -6.9100   -0.8900 H   0  0  0  0  0  0  0  0  0  0  0  0
    5.1500   -6.9100    0.8900 H   0  0  0  0  0  0  0  0  0  0  0  0
    3.9910   -8.9120    0.8900 H   0  0  0  0  0  0  0  0  0  0  0  0
    3.9910   -8.9120   -0.8900 H   0  0  0  0  0  0  0  0  0  0  0  0
    1.7580   -8.9470   -0.8900 H   0  0  0  0  0  0  0  0  0  0  0  0
    1.7580   -8.9470    0.8900 H   0  0  0  0  0  0  0  0  0  0  0  0
    2.3660   -2.3060    0.0000 H   0  0  0  0  0  0  0  0  0  0  0  0
    5.9890   -4.3820    0.0000 H   0  0  0  0  0  0  0  0  0  0  0  0
    2.8470  -10.9020    0.8900 H   0  0  0  0  0  0  0  0  0  0  0  0
    2.8470  -10.9020   -0.8900 H   0  0  0  0  0  0  0  0  0  0  0  0
    3.5880   -0.2060    0.0000 H   0  0  0  0  0  0  0  0  0  0  0  0
    7.1930   -2.3060    0.0000 H   0  0  0  0  0  0  0  0  0  0  0  0
    3.2370  -12.6950    0.0000 H   0  0  0  0  0  0  0  0  0  0  0  0
   -0.9360  -12.6980    0.0000 H   0  0  0  0  0  0  0  0  0  0  0  0
    3.2370  -15.1200    0.0000 H   0  0  0  0  0  0  0  0  0  0  0  0
   -0.9360  -15.1170    0.0000 H   0  0  0  0  0  0  0  0  0  0  0  0
  1 20  1  0  0  0  0
  2 26  1  0  0  0  0
  3  6  1  0  0  0  0
  3 27  1  0  0  0  0
  4 19  2  0  0  0  0
  5  9  1  0  0  0  0
  5 10  1  0  0  0  0
  5 11  1  0  0  0  0
  6  7  1  0  0  0  0
  6  8  1  0  0  0  0
  6 12  1  0  0  0  0
  7  9  1  0  0  0  0
  7 28  1  0  0  0  0
  7 29  1  0  0  0  0
  8 10  1  0  0  0  0
  8 30  1  0  0  0  0
  8 31  1  0  0  0  0
  9 32  1  0  0  0  0
  9 33  1  0  0  0  0
 10 34  1  0  0  0  0
 10 35  1  0  0  0  0
 11 13  1  0  0  0  0
 11 36  1  0  0  0  0
 11 37  1  0  0  0  0
 12 14  2  0  0  0  0
 12 15  1  0  0  0  0
 13 16  1  0  0  0  0
 13 38  1  0  0  0  0
 13 39  1  0  0  0  0
 14 17  1  0  0  0  0
 14 40  1  0  0  0  0
 15 18  2  0  0  0  0
 15 41  1  0  0  0  0
 16 19  1  0  0  0  0
 16 42  1  0  0  0  0
 16 43  1  0  0  0  0
 17 20  2  0  0  0  0
 17 44  1  0  0  0  0
 18 20  1  0  0  0  0
 18 45  1  0  0  0  0
 19 21  1  0  0  0  0
 21 22  2  0  0  0  0
 21 23  1  0  0  0  0
 22 24  1  0  0  0  0
 22 46  1  0  0  0  0
 23 25  2  0  0  0  0
 23 47  1  0  0  0  0
 24 26  2  0  0  0  0
 24 48  1  0  0  0  0
 25 26  1  0  0  0  0
 25 49  1  0  0  0  0
M  END
>  <StdInChI>
InChI=1S/C21H23ClFNO2/c22-18-7-5-17(6-8-18)21(26)11-14-24(15-12-21)13-1-2-20(25)16-3-9-19(23)10-4-16/h3-10,26H,1-2,11-15H2

>  <StdInChIKey>
LNEPOXFFQSENCJ-UHFFFAOYSA-N

>  <SMILES>
ClC1C=CC(=CC=1)C1(CCN(CCCC(C2C=CC(=CC=2)F)=O)CC1)O

>  <CSID>
3438

>  <P-glycoprotein 1+CHEMBL Compound_ID (Concatenate)>
CHEMBL54, CHEMBL54

>  <BCPR>
0

>  <Pgp>
1

>  <Class>
1

$$$$
Row1062
  MOE2013           3D

 59 62  0  0  1  0  0  0  0  0999 V2000
    3.4180   -0.6840    0.0000 C   0  0  0  0  0  0  0  0  0  0  0  0
    3.4180   -2.0080    0.0000 C   0  0  0  0  0  0  0  0  0  0  0  0
    4.5610   -2.6700    0.0000 C   0  0  0  0  0  0  0  0  0  0  0  0
    4.5610   -0.0110    0.0000 C   0  0  0  0  0  0  0  0  0  0  0  0
    5.7150   -0.6730    0.0000 C   0  0  0  0  0  0  0  0  0  0  0  0
    5.7150   -2.0190    0.0000 C   0  0  0  0  0  0  0  0  0  0  0  0
    6.8680   -2.6810    0.0000 C   0  0  0  0  0  0  0  0  0  0  0  0
    8.0330   -2.0190    0.0000 N   0  0  3  0  0  0  0  0  0  0  0  0
    8.0330   -0.6730    0.0000 C   0  0  0  0  0  0  0  0  0  0  0  0
    6.8680    0.0000    0.0000 C   0  0  0  0  0  0  0  0  0  0  0  0
    9.1760   -2.6810    0.0000 C   0  0  0  0  0  0  0  0  0  0  0  0
    9.1760   -4.0160    0.0000 C   0  0  0  0  0  0  0  0  0  0  0  0
    8.0330   -4.6890    0.0000 C   0  0  0  0  0  0  0  0  0  0  0  0
    6.8790   -4.0160    0.0000 C   0  0  0  0  0  0  0  0  0  0  0  0
    5.7360   -4.6890    0.0000 C   0  0  0  0  0  0  0  0  0  0  0  0
    5.7360   -6.0140    0.0000 C   0  0  0  0  0  0  0  0  0  0  0  0
    6.9010   -6.6760    0.0000 C   0  0  0  0  0  0  0  0  0  0  0  0
    8.0440   -6.0030    0.0000 C   0  0  0  0  0  0  0  0  0  0  0  0
    4.5930   -6.6870    0.0000 N   0  0  0  0  0  0  0  0  0  0  0  0
    4.5930   -8.0120    0.0000 C   0  0  0  0  0  0  0  0  0  0  0  0
    3.4500   -8.6840    0.0000 C   0  0  0  0  0  0  0  0  0  0  0  0
    5.7470   -8.6740    0.0000 O   0  0  0  0  0  0  0  0  0  0  0  0
    2.2650   -0.0110    0.0000 O   0  0  0  0  0  0  0  0  0  0  0  0
    2.2650   -2.6700    0.0000 O   0  0  0  0  0  0  0  0  0  0  0  0
    1.1110   -2.0080    0.0000 C   0  0  0  0  0  0  0  0  0  0  0  0
    1.1110   -0.6840    0.0000 C   0  0  0  0  0  0  0  0  0  0  0  0
    2.2970   -8.0220    0.0000 C   0  0  0  0  0  0  0  0  0  0  0  0
    1.1540   -8.6950    0.0000 C   0  0  0  0  0  0  0  0  0  0  0  0
    1.1640  -10.0200    0.0000 C   0  0  0  0  0  0  0  0  0  0  0  0
    2.3180  -10.6820    0.0000 C   0  0  0  0  0  0  0  0  0  0  0  0
    3.4610  -10.0090    0.0000 C   0  0  0  0  0  0  0  0  0  0  0  0
    0.0000   -8.0330    0.0000 Br  0  0  0  0  0  0  0  0  0  0  0  0
    4.5550   -3.7500    0.0000 H   0  0  0  0  0  0  0  0  0  0  0  0
    4.5550    1.0690    0.0000 H   0  0  0  0  0  0  0  0  0  0  0  0
    6.8670   -3.3100   -0.8900 H   0  0  0  0  0  0  0  0  0  0  0  0
    6.8670   -3.3100    0.8900 H   0  0  0  0  0  0  0  0  0  0  0  0
    8.5780   -0.3580   -0.8900 H   0  0  0  0  0  0  0  0  0  0  0  0
    8.5780   -0.3580    0.8900 H   0  0  0  0  0  0  0  0  0  0  0  0
    6.8670    0.6290    0.8900 H   0  0  0  0  0  0  0  0  0  0  0  0
    6.8670    0.6290   -0.8900 H   0  0  0  0  0  0  0  0  0  0  0  0
    9.7210   -2.3670    0.8900 H   0  0  0  0  0  0  0  0  0  0  0  0
    9.7210   -2.3670   -0.8900 H   0  0  0  0  0  0  0  0  0  0  0  0
    9.7220   -4.3280    0.8900 H   0  0  0  0  0  0  0  0  0  0  0  0
    9.7220   -4.3280   -0.8900 H   0  0  0  0  0  0  0  0  0  0  0  0
    6.8770   -2.9360    0.0000 H   0  0  0  0  0  0  0  0  0  0  0  0
    4.7980   -4.1530    0.0000 H   0  0  0  0  0  0  0  0  0  0  0  0
    6.9090   -7.7560    0.0000 H   0  0  0  0  0  0  0  0  0  0  0  0
    8.9840   -6.5350    0.0000 H   0  0  0  0  0  0  0  0  0  0  0  0
    3.7160   -6.1860    0.0000 H   0  0  0  0  0  0  0  0  0  0  0  0
    0.2840   -2.7190    0.0000 H   0  0  0  0  0  0  0  0  0  0  0  0
    1.0520   -1.3810   -0.8900 H   0  0  0  0  0  0  0  0  0  0  0  0
    1.0520   -1.3810    0.8900 H   0  0  0  0  0  0  0  0  0  0  0  0
    0.2790    0.0210    0.0000 H   0  0  0  0  0  0  0  0  0  0  0  0
    1.0560   -1.3110    0.8900 H   0  0  0  0  0  0  0  0  0  0  0  0
    1.0560   -1.3110   -0.8900 H   0  0  0  0  0  0  0  0  0  0  0  0
    2.2910   -6.9420    0.0000 H   0  0  0  0  0  0  0  0  0  0  0  0
    0.2310  -10.5650    0.0000 H   0  0  0  0  0  0  0  0  0  0  0  0
    2.3240  -11.7620    0.0000 H   0  0  0  0  0  0  0  0  0  0  0  0
    4.4010  -10.5410    0.0000 H   0  0  0  0  0  0  0  0  0  0  0  0
  1  2  2  0  0  0  0
  1  4  1  0  0  0  0
  1 23  1  0  0  0  0
  2  3  1  0  0  0  0
  2 24  1  0  0  0  0
  3  6  2  0  0  0  0
  3 33  1  0  0  0  0
  4  5  2  0  0  0  0
  4 34  1  0  0  0  0
  5  6  1  0  0  0  0
  5 10  1  0  0  0  0
  6  7  1  0  0  0  0
  7  8  1  0  0  0  0
  7 35  1  0  0  0  0
  7 36  1  0  0  0  0
  8  9  1  0  0  0  0
  8 11  1  0  0  0  0
  9 10  1  0  0  0  0
  9 37  1  0  0  0  0
  9 38  1  0  0  0  0
 10 39  1  0  0  0  0
 10 40  1  0  0  0  0
 11 12  1  0  0  0  0
 11 41  1  0  0  0  0
 11 42  1  0  0  0  0
 12 13  1  0  0  0  0
 12 43  1  0  0  0  0
 12 44  1  0  0  0  0
 13 14  1  0  0  0  0
 13 18  2  0  0  0  0
 14 15  2  0  0  0  0
 14 45  1  0  0  0  0
 15 16  1  0  0  0  0
 15 46  1  0  0  0  0
 16 17  2  0  0  0  0
 16 19  1  0  0  0  0
 17 18  1  0  0  0  0
 17 47  1  0  0  0  0
 18 48  1  0  0  0  0
 19 20  1  0  0  0  0
 19 49  1  0  0  0  0
 20 21  1  0  0  0  0
 20 22  2  0  0  0  0
 21 27  1  0  0  0  0
 21 31  2  0  0  0  0
 23 26  1  0  0  0  0
 24 25  1  0  0  0  0
 25 50  1  0  0  0  0
 25 51  1  0  0  0  0
 25 52  1  0  0  0  0
 26 53  1  0  0  0  0
 26 54  1  0  0  0  0
 26 55  1  0  0  0  0
 27 28  2  0  0  0  0
 27 56  1  0  0  0  0
 28 29  1  0  0  0  0
 28 32  1  0  0  0  0
 29 30  2  0  0  0  0
 29 57  1  0  0  0  0
 30 31  1  0  0  0  0
 30 58  1  0  0  0  0
 31 59  1  0  0  0  0
M  END
>  <StdInChI>
InChI=1S/C26H27BrN2O3/c1-31-24-15-19-11-13-29(17-21(19)16-25(24)32-2)12-10-18-6-8-23(9-7-18)28-26(30)20-4-3-5-22(27)14-20/h3-9,14-16H,10-13,17H2,1-2H3,(H,28,30)

>  <StdInChIKey>
MCBGDRCVFPXMCN-UHFFFAOYSA-N

>  <SMILES>
C1(=C(C=C2CN(CCC3=CC=C(NC(=O)C4C=CC=C(Br)C=4)C=C3)CCC2=C1)OC)OC

>  <CSID>
23319237

>  <P-glycoprotein 1+CHEMBL Compound_ID (Concatenate)>
CHEMBL259789, CHEMBL259789

>  <BCPR>
0

>  <Pgp>
1

>  <Class>
1

$$$$
Row1070
  MOE2013           3D

 58 61  0  0  1  0  0  0  0  0999 V2000
    2.3070   -0.6840    0.0000 C   0  0  0  0  0  0  0  0  0  0  0  0
    2.2960   -2.0080    0.0000 C   0  0  0  0  0  0  0  0  0  0  0  0
    3.4500   -2.6700    0.0000 C   0  0  0  0  0  0  0  0  0  0  0  0
    3.4500   -0.0110    0.0000 C   0  0  0  0  0  0  0  0  0  0  0  0
    4.6030   -0.6730    0.0000 C   0  0  0  0  0  0  0  0  0  0  0  0
    4.6030   -2.0180    0.0000 C   0  0  0  0  0  0  0  0  0  0  0  0
    5.7560   -2.6810    0.0000 C   0  0  0  0  0  0  0  0  0  0  0  0
    6.9200   -2.0180    0.0000 N   0  0  3  0  0  0  0  0  0  0  0  0
    6.9200   -0.6730    0.0000 C   0  0  0  0  0  0  0  0  0  0  0  0
    5.7560    0.0000    0.0000 C   0  0  0  0  0  0  0  0  0  0  0  0
    8.0630   -2.6810    0.0000 C   0  0  0  0  0  0  0  0  0  0  0  0
    8.0630   -4.0160    0.0000 C   0  0  0  0  0  0  0  0  0  0  0  0
    6.9200   -4.6880    0.0000 C   0  0  0  0  0  0  0  0  0  0  0  0
    5.7670   -4.0160    0.0000 C   0  0  0  0  0  0  0  0  0  0  0  0
    4.6240   -4.6880    0.0000 C   0  0  0  0  0  0  0  0  0  0  0  0
    4.6240   -6.0130    0.0000 C   0  0  0  0  0  0  0  0  0  0  0  0
    5.7880   -6.6750    0.0000 C   0  0  0  0  0  0  0  0  0  0  0  0
    6.9310   -6.0020    0.0000 C   0  0  0  0  0  0  0  0  0  0  0  0
    3.4820   -6.6860    0.0000 N   0  0  0  0  0  0  0  0  0  0  0  0
    3.4820   -8.0100    0.0000 C   0  0  0  0  0  0  0  0  0  0  0  0
    2.3390   -8.6830    0.0000 C   0  0  0  0  0  0  0  0  0  0  0  0
    4.6350   -8.6720    0.0000 O   0  0  0  0  0  0  0  0  0  0  0  0
    1.1530   -0.0110    0.0000 O   0  0  0  0  0  0  0  0  0  0  0  0
    1.1530   -2.6700    0.0000 O   0  0  0  0  0  0  0  0  0  0  0  0
    0.0000   -2.0080    0.0000 C   0  0  0  0  0  0  0  0  0  0  0  0
    0.0000   -0.6840    0.0000 C   0  0  0  0  0  0  0  0  0  0  0  0
    1.1860   -8.0210    0.0000 C   0  0  0  0  0  0  0  0  0  0  0  0
    0.0430   -8.6930    0.0000 N   0  0  0  0  0  0  0  0  0  0  0  0
    0.0430  -10.0180    0.0000 C   0  0  0  0  0  0  0  0  0  0  0  0
    1.2070  -10.6800    0.0000 C   0  0  0  0  0  0  0  0  0  0  0  0
    2.3500  -10.0070    0.0000 C   0  0  0  0  0  0  0  0  0  0  0  0
    3.4470   -3.7500    0.0000 H   0  0  0  0  0  0  0  0  0  0  0  0
    3.4440    1.0690    0.0000 H   0  0  0  0  0  0  0  0  0  0  0  0
    5.7550   -3.3100   -0.8900 H   0  0  0  0  0  0  0  0  0  0  0  0
    5.7550   -3.3100    0.8900 H   0  0  0  0  0  0  0  0  0  0  0  0
    7.4650   -0.3590   -0.8900 H   0  0  0  0  0  0  0  0  0  0  0  0
    7.4650   -0.3590    0.8900 H   0  0  0  0  0  0  0  0  0  0  0  0
    5.7550    0.6290    0.8900 H   0  0  0  0  0  0  0  0  0  0  0  0
    5.7550    0.6290   -0.8900 H   0  0  0  0  0  0  0  0  0  0  0  0
    8.6080   -2.3670    0.8900 H   0  0  0  0  0  0  0  0  0  0  0  0
    8.6080   -2.3670   -0.8900 H   0  0  0  0  0  0  0  0  0  0  0  0
    8.6090   -4.3290    0.8900 H   0  0  0  0  0  0  0  0  0  0  0  0
    8.6090   -4.3290   -0.8900 H   0  0  0  0  0  0  0  0  0  0  0  0
    5.7650   -2.9360    0.0000 H   0  0  0  0  0  0  0  0  0  0  0  0
    3.6870   -4.1520    0.0000 H   0  0  0  0  0  0  0  0  0  0  0  0
    5.7960   -7.7550    0.0000 H   0  0  0  0  0  0  0  0  0  0  0  0
    7.8710   -6.5340    0.0000 H   0  0  0  0  0  0  0  0  0  0  0  0
    2.6050   -6.1850    0.0000 H   0  0  0  0  0  0  0  0  0  0  0  0
   -0.8270   -2.7180    0.0000 H   0  0  0  0  0  0  0  0  0  0  0  0
   -0.0590   -1.3810   -0.8900 H   0  0  0  0  0  0  0  0  0  0  0  0
   -0.0590   -1.3810    0.8900 H   0  0  0  0  0  0  0  0  0  0  0  0
   -0.8320    0.0200    0.0000 H   0  0  0  0  0  0  0  0  0  0  0  0
   -0.0550   -1.3110    0.8900 H   0  0  0  0  0  0  0  0  0  0  0  0
   -0.0550   -1.3110   -0.8900 H   0  0  0  0  0  0  0  0  0  0  0  0
    1.1800   -6.9410    0.0000 H   0  0  0  0  0  0  0  0  0  0  0  0
   -0.8910  -10.5610    0.0000 H   0  0  0  0  0  0  0  0  0  0  0  0
    1.2150  -11.7600    0.0000 H   0  0  0  0  0  0  0  0  0  0  0  0
    3.2900  -10.5390    0.0000 H   0  0  0  0  0  0  0  0  0  0  0  0
  1  2  2  0  0  0  0
  1  4  1  0  0  0  0
  1 23  1  0  0  0  0
  2  3  1  0  0  0  0
  2 24  1  0  0  0  0
  3  6  2  0  0  0  0
  3 32  1  0  0  0  0
  4  5  2  0  0  0  0
  4 33  1  0  0  0  0
  5  6  1  0  0  0  0
  5 10  1  0  0  0  0
  6  7  1  0  0  0  0
  7  8  1  0  0  0  0
  7 34  1  0  0  0  0
  7 35  1  0  0  0  0
  8  9  1  0  0  0  0
  8 11  1  0  0  0  0
  9 10  1  0  0  0  0
  9 36  1  0  0  0  0
  9 37  1  0  0  0  0
 10 38  1  0  0  0  0
 10 39  1  0  0  0  0
 11 12  1  0  0  0  0
 11 40  1  0  0  0  0
 11 41  1  0  0  0  0
 12 13  1  0  0  0  0
 12 42  1  0  0  0  0
 12 43  1  0  0  0  0
 13 14  1  0  0  0  0
 13 18  2  0  0  0  0
 14 15  2  0  0  0  0
 14 44  1  0  0  0  0
 15 16  1  0  0  0  0
 15 45  1  0  0  0  0
 16 17  2  0  0  0  0
 16 19  1  0  0  0  0
 17 18  1  0  0  0  0
 17 46  1  0  0  0  0
 18 47  1  0  0  0  0
 19 20  1  0  0  0  0
 19 48  1  0  0  0  0
 20 21  1  0  0  0  0
 20 22  2  0  0  0  0
 21 27  1  0  0  0  0
 21 31  2  0  0  0  0
 23 26  1  0  0  0  0
 24 25  1  0  0  0  0
 25 49  1  0  0  0  0
 25 50  1  0  0  0  0
 25 51  1  0  0  0  0
 26 52  1  0  0  0  0
 26 53  1  0  0  0  0
 26 54  1  0  0  0  0
 27 28  2  0  0  0  0
 27 55  1  0  0  0  0
 28 29  1  0  0  0  0
 29 30  2  0  0  0  0
 29 56  1  0  0  0  0
 30 31  1  0  0  0  0
 30 57  1  0  0  0  0
 31 58  1  0  0  0  0
M  END
>  <StdInChI>
InChI=1S/C25H27N3O3/c1-30-23-14-19-10-13-28(17-21(19)15-24(23)31-2)12-9-18-5-7-22(8-6-18)27-25(29)20-4-3-11-26-16-20/h3-8,11,14-16H,9-10,12-13,17H2,1-2H3,(H,27,29)

>  <StdInChIKey>
MDBYETDBYDWXIF-UHFFFAOYSA-N

>  <SMILES>
C1(=C(C=C2CN(CCC3=CC=C(NC(=O)C4C=CC=NC=4)C=C3)CCC2=C1)OC)OC

>  <CSID>
23319060

>  <P-glycoprotein 1+CHEMBL Compound_ID (Concatenate)>
CHEMBL409480, CHEMBL409480

>  <BCPR>
0

>  <Pgp>
1

>  <Class>
1

$$$$
Row1236
  MOE2013           3D

 81 86  0  0  1  0  0  0  0  0999 V2000
    1.1600   -8.6600    0.0000 C   0  0  0  0  0  0  0  0  0  0  0  0
    2.2930   -7.9860    0.0000 C   0  0  0  0  0  0  0  0  0  0  0  0
    2.2930   -6.6640    0.0000 C   0  0  0  0  0  0  0  0  0  0  0  0
    3.4530   -5.9890    0.0000 C   0  0  0  0  0  0  0  0  0  0  0  0
    4.5860   -6.6640    0.0000 C   0  0  0  0  0  0  0  0  0  0  0  0
    5.7460   -5.9890    0.0000 C   0  0  0  0  0  0  0  0  0  0  0  0
    4.5860   -7.9860    0.0000 C   0  0  0  0  0  0  0  0  0  0  0  0
    3.4530   -8.6600    0.0000 C   0  0  0  0  0  0  0  0  0  0  0  0
    1.1600   -9.9820    0.0000 O   0  0  0  0  0  0  0  0  0  0  0  0
    0.0000   -7.9860    0.0000 O   0  0  0  0  0  0  0  0  0  0  0  0
    5.7460   -4.6670    0.0000 O   0  0  0  0  0  0  0  0  0  0  0  0
    6.9070   -6.6640    0.0000 N   0  0  0  0  0  0  0  0  0  0  0  0
    1.1600   -5.9890    0.0000 N   0  0  0  0  0  0  0  0  0  0  0  0
    1.1600   -4.6670    0.0000 C   0  0  0  0  0  0  0  0  0  0  0  0
    0.0000   -3.9930    0.0000 O   0  0  0  0  0  0  0  0  0  0  0  0
    5.7460   -1.9960    0.0000 N   0  0  0  0  0  0  0  0  0  0  0  0
    5.7460   -0.6740    0.0000 C   0  0  0  0  0  0  0  0  0  0  0  0
    4.5860    0.0000    0.0000 C   0  0  0  0  0  0  0  0  0  0  0  0
    3.4530   -0.6740    0.0000 C   0  0  0  0  0  0  0  0  0  0  0  0
    3.4530   -1.9960    0.0000 C   0  0  0  0  0  0  0  0  0  0  0  0
    2.2930   -2.6710    0.0000 C   0  0  0  0  0  0  0  0  0  0  0  0
    2.2930   -3.9930    0.0000 C   0  0  0  0  0  0  0  0  0  0  0  0
    3.4530   -4.6670    0.0000 C   0  0  0  0  0  0  0  0  0  0  0  0
    4.5860   -3.9930    0.0000 C   0  0  0  0  0  0  0  0  0  0  0  0
    4.5860   -2.6710    0.0000 C   0  0  0  0  0  0  0  0  0  0  0  0
    8.0670   -5.9890    0.0000 C   0  0  0  0  0  0  0  0  0  0  0  0
    8.0670   -4.6670    0.0000 C   0  0  0  0  0  0  0  0  0  0  0  0
    9.2000   -3.9930    0.0000 C   0  0  0  0  0  0  0  0  0  0  0  0
   10.3600   -4.6670    0.0000 C   0  0  0  0  0  0  0  0  0  0  0  0
   10.3600   -5.9890    0.0000 C   0  0  0  0  0  0  0  0  0  0  0  0
    9.2000   -6.6640    0.0000 C   0  0  0  0  0  0  0  0  0  0  0  0
   11.5200   -3.9930    0.0000 C   0  0  0  0  0  0  0  0  0  0  0  0
   12.6530   -4.6670    0.0000 C   0  0  0  0  0  0  0  0  0  0  0  0
   14.9730   -4.6670    0.0000 C   0  0  0  0  0  0  0  0  0  0  0  0
   13.8130   -3.9930    0.0000 N   0  0  3  0  0  0  0  0  0  0  0  0
   13.8130   -2.6710    0.0000 C   0  0  0  0  0  0  0  0  0  0  0  0
   14.9730   -1.9960    0.0000 C   0  0  0  0  0  0  0  0  0  0  0  0
   16.1060   -2.6710    0.0000 C   0  0  0  0  0  0  0  0  0  0  0  0
   17.2660   -1.9960    0.0000 C   0  0  0  0  0  0  0  0  0  0  0  0
   18.4270   -2.6710    0.0000 C   0  0  0  0  0  0  0  0  0  0  0  0
   18.4270   -3.9930    0.0000 C   0  0  0  0  0  0  0  0  0  0  0  0
   17.2660   -4.6670    0.0000 C   0  0  0  0  0  0  0  0  0  0  0  0
   16.1060   -3.9930    0.0000 C   0  0  0  0  0  0  0  0  0  0  0  0
   19.5600   -4.6670    0.0000 O   0  0  0  0  0  0  0  0  0  0  0  0
   20.7200   -3.9930    0.0000 C   0  0  0  0  0  0  0  0  0  0  0  0
   19.5600   -1.9960    0.0000 O   0  0  0  0  0  0  0  0  0  0  0  0
   20.7200   -2.6710    0.0000 C   0  0  0  0  0  0  0  0  0  0  0  0
    3.4590   -4.9090    0.0000 H   0  0  0  0  0  0  0  0  0  0  0  0
    5.5250   -8.5200    0.0000 H   0  0  0  0  0  0  0  0  0  0  0  0
    3.4590   -9.7400    0.0000 H   0  0  0  0  0  0  0  0  0  0  0  0
   -0.7880   -8.5340    0.0000 H   0  0  0  0  0  0  0  0  0  0  0  0
    6.9070   -7.6740    0.0000 H   0  0  0  0  0  0  0  0  0  0  0  0
    0.2820   -6.4880    0.0000 H   0  0  0  0  0  0  0  0  0  0  0  0
    6.6820   -0.1350    0.0000 H   0  0  0  0  0  0  0  0  0  0  0  0
    4.5800    1.0800    0.0000 H   0  0  0  0  0  0  0  0  0  0  0  0
    2.5140   -0.1400    0.0000 H   0  0  0  0  0  0  0  0  0  0  0  0
    1.3570   -2.1330    0.0000 H   0  0  0  0  0  0  0  0  0  0  0  0
    3.4590   -5.7470    0.0000 H   0  0  0  0  0  0  0  0  0  0  0  0
    5.5250   -4.5270    0.0000 H   0  0  0  0  0  0  0  0  0  0  0  0
    7.1280   -4.1330    0.0000 H   0  0  0  0  0  0  0  0  0  0  0  0
    9.1940   -2.9130    0.0000 H   0  0  0  0  0  0  0  0  0  0  0  0
   11.2960   -6.5270    0.0000 H   0  0  0  0  0  0  0  0  0  0  0  0
    9.1940   -7.7440    0.0000 H   0  0  0  0  0  0  0  0  0  0  0  0
   11.5230   -3.3640    0.8900 H   0  0  0  0  0  0  0  0  0  0  0  0
   11.5230   -3.3640   -0.8900 H   0  0  0  0  0  0  0  0  0  0  0  0
   12.6500   -5.2960   -0.8900 H   0  0  0  0  0  0  0  0  0  0  0  0
   12.6500   -5.2960    0.8900 H   0  0  0  0  0  0  0  0  0  0  0  0
   14.9760   -5.2960   -0.8900 H   0  0  0  0  0  0  0  0  0  0  0  0
   14.9760   -5.2960    0.8900 H   0  0  0  0  0  0  0  0  0  0  0  0
   13.2670   -2.3570    0.8900 H   0  0  0  0  0  0  0  0  0  0  0  0
   13.2670   -2.3570   -0.8900 H   0  0  0  0  0  0  0  0  0  0  0  0
   14.9760   -1.3670    0.8900 H   0  0  0  0  0  0  0  0  0  0  0  0
   14.9760   -1.3670   -0.8900 H   0  0  0  0  0  0  0  0  0  0  0  0
   17.2660   -0.9160    0.0000 H   0  0  0  0  0  0  0  0  0  0  0  0
   17.2660   -5.7470    0.0000 H   0  0  0  0  0  0  0  0  0  0  0  0
   21.5500   -4.6990    0.0000 H   0  0  0  0  0  0  0  0  0  0  0  0
   20.7760   -3.3660    0.8900 H   0  0  0  0  0  0  0  0  0  0  0  0
   20.7760   -3.3660   -0.8900 H   0  0  0  0  0  0  0  0  0  0  0  0
   21.5510   -1.9650    0.0000 H   0  0  0  0  0  0  0  0  0  0  0  0
   20.7760   -3.2980   -0.8900 H   0  0  0  0  0  0  0  0  0  0  0  0
   20.7760   -3.2980    0.8900 H   0  0  0  0  0  0  0  0  0  0  0  0
  1  2  1  0  0  0  0
  1  9  2  0  0  0  0
  1 10  1  0  0  0  0
  2  3  1  0  0  0  0
  2  8  2  0  0  0  0
  3  4  2  0  0  0  0
  3 13  1  0  0  0  0
  4  5  1  0  0  0  0
  4 48  1  0  0  0  0
  5  6  1  0  0  0  0
  5  7  2  0  0  0  0
  6 11  2  0  0  0  0
  6 12  1  0  0  0  0
  7  8  1  0  0  0  0
  7 49  1  0  0  0  0
  8 50  1  0  0  0  0
 10 51  1  0  0  0  0
 12 26  1  0  0  0  0
 12 52  1  0  0  0  0
 13 14  1  0  0  0  0
 13 53  1  0  0  0  0
 14 15  2  0  0  0  0
 14 22  1  0  0  0  0
 16 17  1  0  0  0  0
 16 25  2  0  0  0  0
 17 18  2  0  0  0  0
 17 54  1  0  0  0  0
 18 19  1  0  0  0  0
 18 55  1  0  0  0  0
 19 20  2  0  0  0  0
 19 56  1  0  0  0  0
 20 21  1  0  0  0  0
 20 25  1  0  0  0  0
 21 22  2  0  0  0  0
 21 57  1  0  0  0  0
 22 23  1  0  0  0  0
 23 24  2  0  0  0  0
 23 58  1  0  0  0  0
 24 25  1  0  0  0  0
 24 59  1  0  0  0  0
 26 27  1  0  0  0  0
 26 31  2  0  0  0  0
 27 28  2  0  0  0  0
 27 60  1  0  0  0  0
 28 29  1  0  0  0  0
 28 61  1  0  0  0  0
 29 30  2  0  0  0  0
 29 32  1  0  0  0  0
 30 31  1  0  0  0  0
 30 62  1  0  0  0  0
 31 63  1  0  0  0  0
 32 33  1  0  0  0  0
 32 64  1  0  0  0  0
 32 65  1  0  0  0  0
 33 35  1  0  0  0  0
 33 66  1  0  0  0  0
 33 67  1  0  0  0  0
 34 35  1  0  0  0  0
 34 43  1  0  0  0  0
 34 68  1  0  0  0  0
 34 69  1  0  0  0  0
 35 36  1  0  0  0  0
 36 37  1  0  0  0  0
 36 70  1  0  0  0  0
 36 71  1  0  0  0  0
 37 38  1  0  0  0  0
 37 72  1  0  0  0  0
 37 73  1  0  0  0  0
 38 39  1  0  0  0  0
 38 43  2  0  0  0  0
 39 40  2  0  0  0  0
 39 74  1  0  0  0  0
 40 41  1  0  0  0  0
 40 46  1  0  0  0  0
 41 42  2  0  0  0  0
 41 44  1  0  0  0  0
 42 43  1  0  0  0  0
 42 75  1  0  0  0  0
 44 45  1  0  0  0  0
 45 76  1  0  0  0  0
 45 77  1  0  0  0  0
 45 78  1  0  0  0  0
 46 47  1  0  0  0  0
 47 79  1  0  0  0  0
 47 80  1  0  0  0  0
 47 81  1  0  0  0  0
M  END
>  <StdInChI>
InChI=1S/C37H34N4O6.C2HF3O2/c1-46-33-20-24-14-17-41(22-28(24)21-34(33)47-2)16-13-23-5-9-29(10-6-23)39-35(42)27-7-11-30(37(44)45)32(19-27)40-36(43)26-8-12-31-25(18-26)4-3-15-38-31;3-2(4,5)1(6)7/h3-12,15,18-21H,13-14,16-17,22H2,1-2H3,(H,39,42)(H,40,43)(H,44,45);(H,6,7)

>  <StdInChIKey>
NXMNEMZQCUWYLO-UHFFFAOYSA-N

>  <SMILES>
C(C(F)(F)F)(O)=O.C(O)(=O)C1=CC=C(C(NC2=CC=C(CCN3CCC4=C(C=C(OC)C(OC)=C4)C3)C=C2)=O)C=C1NC(C1=CC=C2C(=C1)C=CC=N2)=O

>  <CSID>
26337751

>  <P-glycoprotein 1+CHEMBL Compound_ID (Concatenate)>
CHEMBL1779519

>  <BCPR>
0

>  <Pgp>
1

>  <Class>
1

$$$$
Row1261
  MOE2013           2D

 60 64  0  0  0  0  0  0  0  0999 V2000
    9.7620   -3.4760    0.0000 O   0  0  0  0  0  0  0  0  0  0  0  0
    8.2620   -0.8780    0.0000 O   0  0  0  0  0  0  0  0  0  0  0  0
    4.9890    4.3420    0.0000 O   0  0  0  0  0  0  0  0  0  0  0  0
    4.9890    0.8310    0.0000 O   0  0  0  0  0  0  0  0  0  0  0  0
    5.2620   -0.8780    0.0000 O   0  0  0  0  0  0  0  0  0  0  0  0
    7.7620   -3.4760    0.0000 N   0  0  0  0  0  0  0  0  0  0  0  0
    5.2620    2.5860    0.0000 N   0  0  0  0  0  0  0  0  0  0  0  0
    6.7620   -1.7440    0.0000 N   0  0  0  0  0  0  0  0  0  0  0  0
    8.2620   -2.6100    0.0000 C   0  0  0  0  0  0  0  0  0  0  0  0
    8.2620   -4.3420    0.0000 C   0  0  0  0  0  0  0  0  0  0  0  0
    6.7620   -3.4760    0.0000 C   0  0  0  0  0  0  0  0  0  0  0  0
    9.2620   -2.6100    0.0000 C   0  0  0  0  0  0  0  0  0  0  0  0
    9.2620   -4.3420    0.0000 C   0  0  0  0  0  0  0  0  0  0  0  0
    6.2620   -2.6100    0.0000 C   0  0  0  0  0  0  0  0  0  0  0  0
    6.2620    2.5860    0.0000 C   0  0  0  0  0  0  0  0  0  0  0  0
    6.2620   -4.3420    0.0000 C   0  0  0  0  0  0  0  0  0  0  0  0
    6.7620    1.7200    0.0000 C   0  0  0  0  0  0  0  0  0  0  0  0
    3.7320    3.0860    0.0000 C   0  0  0  0  0  0  0  0  0  0  0  0
    3.7320    2.0860    0.0000 C   0  0  0  0  0  0  0  0  0  0  0  0
    4.6780    3.3910    0.0000 C   0  0  0  0  0  0  0  0  0  0  0  0
    4.6780    1.7820    0.0000 C   0  0  0  0  0  0  0  0  0  0  0  0
    6.7620   -0.0120    0.0000 C   0  0  0  0  0  0  0  0  0  0  0  0
    5.2620   -2.6100    0.0000 C   0  0  0  0  0  0  0  0  0  0  0  0
    6.2620    0.8540    0.0000 C   0  0  0  0  0  0  0  0  0  0  0  0
    6.2620   -0.8780    0.0000 C   0  0  0  0  0  0  0  0  0  0  0  0
    5.2620   -4.3420    0.0000 C   0  0  0  0  0  0  0  0  0  0  0  0
    7.7620    1.7200    0.0000 C   0  0  0  0  0  0  0  0  0  0  0  0
    4.7620   -3.4760    0.0000 C   0  0  0  0  0  0  0  0  0  0  0  0
    7.7620   -0.0120    0.0000 C   0  0  0  0  0  0  0  0  0  0  0  0
    2.8660    3.5860    0.0000 C   0  0  0  0  0  0  0  0  0  0  0  0
    2.8660    1.5860    0.0000 C   0  0  0  0  0  0  0  0  0  0  0  0
    8.2620    0.8540    0.0000 C   0  0  0  0  0  0  0  0  0  0  0  0
    2.0000    3.0860    0.0000 C   0  0  0  0  0  0  0  0  0  0  0  0
    2.0000    2.0860    0.0000 C   0  0  0  0  0  0  0  0  0  0  0  0
    9.2620   -0.8780    0.0000 C   0  0  0  0  0  0  0  0  0  0  0  0
    7.6790   -2.3980    0.0000 H   0  0  0  0  0  0  0  0  0  0  0  0
    8.3700   -1.9990    0.0000 H   0  0  0  0  0  0  0  0  0  0  0  0
    8.3700   -4.9520    0.0000 H   0  0  0  0  0  0  0  0  0  0  0  0
    7.6790   -4.5540    0.0000 H   0  0  0  0  0  0  0  0  0  0  0  0
    9.1540   -1.9990    0.0000 H   0  0  0  0  0  0  0  0  0  0  0  0
    9.8440   -2.3980    0.0000 H   0  0  0  0  0  0  0  0  0  0  0  0
    9.8440   -4.5540    0.0000 H   0  0  0  0  0  0  0  0  0  0  0  0
    9.1540   -4.9520    0.0000 H   0  0  0  0  0  0  0  0  0  0  0  0
    6.1540    3.1970    0.0000 H   0  0  0  0  0  0  0  0  0  0  0  0
    6.8440    2.7980    0.0000 H   0  0  0  0  0  0  0  0  0  0  0  0
    6.5720   -4.8790    0.0000 H   0  0  0  0  0  0  0  0  0  0  0  0
    7.3820   -1.7440    0.0000 H   0  0  0  0  0  0  0  0  0  0  0  0
    4.9520   -2.0730    0.0000 H   0  0  0  0  0  0  0  0  0  0  0  0
    5.6420    0.8540    0.0000 H   0  0  0  0  0  0  0  0  0  0  0  0
    4.9520   -4.8790    0.0000 H   0  0  0  0  0  0  0  0  0  0  0  0
    8.0720    2.2570    0.0000 H   0  0  0  0  0  0  0  0  0  0  0  0
    4.1420   -3.4760    0.0000 H   0  0  0  0  0  0  0  0  0  0  0  0
    2.8660    4.2060    0.0000 H   0  0  0  0  0  0  0  0  0  0  0  0
    2.8660    0.9660    0.0000 H   0  0  0  0  0  0  0  0  0  0  0  0
    8.8820    0.8540    0.0000 H   0  0  0  0  0  0  0  0  0  0  0  0
    1.4630    3.3960    0.0000 H   0  0  0  0  0  0  0  0  0  0  0  0
    1.4630    1.7760    0.0000 H   0  0  0  0  0  0  0  0  0  0  0  0
    9.2620   -1.4980    0.0000 H   0  0  0  0  0  0  0  0  0  0  0  0
    9.8820   -0.8780    0.0000 H   0  0  0  0  0  0  0  0  0  0  0  0
    9.2620   -0.2580    0.0000 H   0  0  0  0  0  0  0  0  0  0  0  0
  1 12  1  0  0  0  0
  1 13  1  0  0  0  0
  2 29  1  0  0  0  0
  2 35  1  0  0  0  0
  3 20  2  0  0  0  0
  4 21  2  0  0  0  0
  5 25  2  0  0  0  0
  6  9  1  0  0  0  0
  6 10  1  0  0  0  0
  6 11  1  0  0  0  0
  7 15  1  0  0  0  0
  7 20  1  0  0  0  0
  7 21  1  0  0  0  0
  8 14  1  0  0  0  0
  8 25  1  0  0  0  0
  8 47  1  0  0  0  0
  9 12  1  0  0  0  0
  9 36  1  0  0  0  0
  9 37  1  0  0  0  0
 10 13  1  0  0  0  0
 10 38  1  0  0  0  0
 10 39  1  0  0  0  0
 11 14  2  0  0  0  0
 11 16  1  0  0  0  0
 12 40  1  0  0  0  0
 12 41  1  0  0  0  0
 13 42  1  0  0  0  0
 13 43  1  0  0  0  0
 14 23  1  0  0  0  0
 15 17  1  0  0  0  0
 15 44  1  0  0  0  0
 15 45  1  0  0  0  0
 16 26  2  0  0  0  0
 16 46  1  0  0  0  0
 17 24  2  0  0  0  0
 17 27  1  0  0  0  0
 18 19  2  0  0  0  0
 18 20  1  0  0  0  0
 18 30  1  0  0  0  0
 19 21  1  0  0  0  0
 19 31  1  0  0  0  0
 22 24  1  0  0  0  0
 22 25  1  0  0  0  0
 22 29  2  0  0  0  0
 23 28  2  0  0  0  0
 23 48  1  0  0  0  0
 24 49  1  0  0  0  0
 26 28  1  0  0  0  0
 26 50  1  0  0  0  0
 27 32  2  0  0  0  0
 27 51  1  0  0  0  0
 28 52  1  0  0  0  0
 29 32  1  0  0  0  0
 30 33  2  0  0  0  0
 30 53  1  0  0  0  0
 31 34  2  0  0  0  0
 31 54  1  0  0  0  0
 32 55  1  0  0  0  0
 33 34  1  0  0  0  0
 33 56  1  0  0  0  0
 34 57  1  0  0  0  0
 35 58  1  0  0  0  0
 35 59  1  0  0  0  0
 35 60  1  0  0  0  0
M  END
>  <StdInChI>
InChI=1S/C27H25N3O5/c1-34-24-11-10-18(17-30-26(32)19-6-2-3-7-20(19)27(30)33)16-21(24)25(31)28-22-8-4-5-9-23(22)29-12-14-35-15-13-29/h2-11,16H,12-15,17H2,1H3,(H,28,31)

>  <StdInChIKey>
OFUSYHKQYUTAKZ-UHFFFAOYSA-N

>  <SMILES>
O1C([H])([H])C([H])([H])N(C2=C([H])C([H])=C([H])C([H])=C2N([H])C(C2=C(C([H])=C([H])C(=C2[H])C([H])([H])N2C(C3=C([H])C([H])=C([H])C([H])=C3C2=O)=O)OC([H])([H])[H])=O)C([H])([H])C1([H])[H]

>  <CSID>
1582304

>  <P-glycoprotein 1+CHEMBL Compound_ID (Concatenate)>
CHEMBL1453808

>  <BCPR>
0

>  <Pgp>
1

>  <Class>
1

$$$$
Row1296
  MOE2013           3D

 61 64  0  0  1  0  0  0  0  0999 V2000
    1.1020  -11.5020    0.0000 C   0  0  0  0  0  0  0  0  0  0  0  0
    1.1020  -10.2270    0.0000 O   0  0  0  0  0  0  0  0  0  0  0  0
    2.2180   -9.5890    0.0000 C   0  0  0  0  0  0  0  0  0  0  0  0
    3.3200  -10.2270    0.0000 C   0  0  0  0  0  0  0  0  0  0  0  0
    4.4230   -9.5890    0.0000 C   0  0  0  0  0  0  0  0  0  0  0  0
    4.4230   -8.3010    0.0000 C   0  0  0  0  0  0  0  0  0  0  0  0
    3.3200   -7.6630    0.0000 C   0  0  0  0  0  0  0  0  0  0  0  0
    2.2180   -8.3010    0.0000 C   0  0  0  0  0  0  0  0  0  0  0  0
    1.1020   -7.6630    0.0000 O   0  0  0  0  0  0  0  0  0  0  0  0
    0.0000   -8.3010    0.0000 C   0  0  0  0  0  0  0  0  0  0  0  0
    5.5380   -7.6630    0.0000 C   0  0  0  0  0  0  0  0  0  0  0  0
    6.6410   -8.3010    0.0000 N   0  0  3  0  0  0  0  0  0  0  0  0
    6.6410   -9.5890    0.0000 C   0  0  0  0  0  0  0  0  0  0  0  0
    5.5380  -10.2270    0.0000 C   0  0  0  0  0  0  0  0  0  0  0  0
    7.7430   -7.6630    0.0000 C   0  0  0  0  0  0  0  0  0  0  0  0
    7.7430   -6.3880    0.0000 C   0  0  0  0  0  0  0  0  0  0  0  0
    8.8590   -5.7510    0.0000 C   0  0  0  0  0  0  0  0  0  0  0  0
    9.9610   -6.3880    0.0000 C   0  0  0  0  0  0  0  0  0  0  0  0
   11.0630   -5.7510    0.0000 C   0  0  0  0  0  0  0  0  0  0  0  0
   11.0630   -4.4760    0.0000 C   0  0  0  0  0  0  0  0  0  0  0  0
    9.9610   -3.8380    0.0000 C   0  0  0  0  0  0  0  0  0  0  0  0
    8.8590   -4.4760    0.0000 C   0  0  0  0  0  0  0  0  0  0  0  0
   12.1790   -3.8380    0.0000 N   0  0  0  0  0  0  0  0  0  0  0  0
   12.1790   -2.5500    0.0000 C   0  0  0  0  0  0  0  0  0  0  0  0
   13.2810   -1.9120    0.0000 O   0  0  0  0  0  0  0  0  0  0  0  0
   11.0630   -1.9120    0.0000 C   0  0  0  0  0  0  0  0  0  0  0  0
   11.0630   -0.6380    0.0000 C   0  0  0  0  0  0  0  0  0  0  0  0
    9.9610    0.0000    0.0000 C   0  0  0  0  0  0  0  0  0  0  0  0
    8.8590   -0.6380    0.0000 C   0  0  0  0  0  0  0  0  0  0  0  0
    8.8590   -1.9120    0.0000 C   0  0  0  0  0  0  0  0  0  0  0  0
    9.9610   -2.5500    0.0000 C   0  0  0  0  0  0  0  0  0  0  0  0
    9.9610   -5.1130    0.0000 N   0  3  0  0  0  0  0  0  0  0  0  0
    9.4030   -5.4320    0.0000 O   0  0  0  0  0  0  0  0  0  0  0  0
   12.1790   -6.3880    0.0000 O   0  5  0  0  0  0  0  0  0  0  0  0
    0.0740  -11.8650    0.0000 H   0  0  0  0  0  0  0  0  0  0  0  0
    1.6160  -11.8650    0.8900 H   0  0  0  0  0  0  0  0  0  0  0  0
    1.6160  -11.8650   -0.8900 H   0  0  0  0  0  0  0  0  0  0  0  0
    3.3200  -11.3070    0.0000 H   0  0  0  0  0  0  0  0  0  0  0  0
    3.3200   -6.5830    0.0000 H   0  0  0  0  0  0  0  0  0  0  0  0
   -0.8290   -7.5940    0.0000 H   0  0  0  0  0  0  0  0  0  0  0  0
   -0.0570   -8.9280    0.8900 H   0  0  0  0  0  0  0  0  0  0  0  0
   -0.0570   -8.9280   -0.8900 H   0  0  0  0  0  0  0  0  0  0  0  0
    5.5390   -7.0340    0.8900 H   0  0  0  0  0  0  0  0  0  0  0  0
    5.5390   -7.0340   -0.8900 H   0  0  0  0  0  0  0  0  0  0  0  0
    7.1860   -9.9030    0.8900 H   0  0  0  0  0  0  0  0  0  0  0  0
    7.1860   -9.9030   -0.8900 H   0  0  0  0  0  0  0  0  0  0  0  0
    5.5390  -10.8560   -0.8900 H   0  0  0  0  0  0  0  0  0  0  0  0
    5.5390  -10.8560    0.8900 H   0  0  0  0  0  0  0  0  0  0  0  0
    8.2880   -7.9770   -0.8900 H   0  0  0  0  0  0  0  0  0  0  0  0
    8.2880   -7.9770    0.8900 H   0  0  0  0  0  0  0  0  0  0  0  0
    7.1990   -6.0720    0.8900 H   0  0  0  0  0  0  0  0  0  0  0  0
    7.1990   -6.0720   -0.8900 H   0  0  0  0  0  0  0  0  0  0  0  0
    9.9610   -7.4680    0.0000 H   0  0  0  0  0  0  0  0  0  0  0  0
   11.9980   -6.2910    0.0000 H   0  0  0  0  0  0  0  0  0  0  0  0
    9.9610   -2.7580    0.0000 H   0  0  0  0  0  0  0  0  0  0  0  0
    7.9230   -3.9370    0.0000 H   0  0  0  0  0  0  0  0  0  0  0  0
   13.0530   -4.3450    0.0000 H   0  0  0  0  0  0  0  0  0  0  0  0
   11.9990   -0.0990    0.0000 H   0  0  0  0  0  0  0  0  0  0  0  0
    9.9610    1.0800    0.0000 H   0  0  0  0  0  0  0  0  0  0  0  0
    7.9230   -0.0990    0.0000 H   0  0  0  0  0  0  0  0  0  0  0  0
    7.9230   -2.4510    0.0000 H   0  0  0  0  0  0  0  0  0  0  0  0
  1  2  1  0  0  0  0
  1 35  1  0  0  0  0
  1 36  1  0  0  0  0
  1 37  1  0  0  0  0
  2  3  1  0  0  0  0
  3  4  1  0  0  0  0
  3  8  2  0  0  0  0
  4  5  2  0  0  0  0
  4 38  1  0  0  0  0
  5  6  1  0  0  0  0
  5 14  1  0  0  0  0
  6  7  2  0  0  0  0
  6 11  1  0  0  0  0
  7  8  1  0  0  0  0
  7 39  1  0  0  0  0
  8  9  1  0  0  0  0
  9 10  1  0  0  0  0
 10 40  1  0  0  0  0
 10 41  1  0  0  0  0
 10 42  1  0  0  0  0
 11 12  1  0  0  0  0
 11 43  1  0  0  0  0
 11 44  1  0  0  0  0
 12 13  1  0  0  0  0
 12 15  1  0  0  0  0
 13 14  1  0  0  0  0
 13 45  1  0  0  0  0
 13 46  1  0  0  0  0
 14 47  1  0  0  0  0
 14 48  1  0  0  0  0
 15 16  1  0  0  0  0
 15 49  1  0  0  0  0
 15 50  1  0  0  0  0
 16 17  1  0  0  0  0
 16 51  1  0  0  0  0
 16 52  1  0  0  0  0
 17 18  1  0  0  0  0
 17 22  2  0  0  0  0
 18 19  2  0  0  0  0
 18 53  1  0  0  0  0
 19 20  1  0  0  0  0
 19 54  1  0  0  0  0
 20 21  2  0  0  0  0
 20 23  1  0  0  0  0
 21 22  1  0  0  0  0
 21 55  1  0  0  0  0
 22 56  1  0  0  0  0
 23 24  1  0  0  0  0
 23 57  1  0  0  0  0
 24 25  2  0  0  0  0
 24 26  1  0  0  0  0
 26 27  1  0  0  0  0
 26 31  2  0  0  0  0
 27 28  2  0  0  0  0
 27 58  1  0  0  0  0
 28 29  1  0  0  0  0
 28 59  1  0  0  0  0
 29 30  2  0  0  0  0
 29 60  1  0  0  0  0
 30 31  1  0  0  0  0
 30 61  1  0  0  0  0
 31 32  1  0  0  0  0
 32 33  2  0  0  0  0
 32 34  1  0  0  0  0
M  CHG  1  32   1
M  CHG  1  34  -1
M  END
>  <StdInChI>
InChI=1S/C26H27N3O5/c1-33-24-15-19-12-14-28(17-20(19)16-25(24)34-2)13-11-18-7-9-21(10-8-18)27-26(30)22-5-3-4-6-23(22)29(31)32/h3-10,15-16H,11-14,17H2,1-2H3,(H,27,30)

>  <StdInChIKey>
OPEFHOQGDRRMFK-UHFFFAOYSA-N

>  <SMILES>
COC1=C(OC)C=C2CN(CCC3=CC=C(NC(C4=C([N+]([O-])=O)C=CC=C4)=O)C=C3)CCC2=C1

>  <CSID>
19424551

>  <P-glycoprotein 1+CHEMBL Compound_ID (Concatenate)>
CHEMBL442464, CHEMBL442464

>  <BCPR>
0

>  <Pgp>
1

>  <Class>
1

$$$$
Row1334
  MOE2013           3D

 69 72  0  0  1  0  0  0  0  0999 V2000
    4.5560   -0.6830    0.0000 C   0  0  0  0  0  0  0  0  0  0  0  0
    4.5560   -2.0140    0.0000 C   0  0  0  0  0  0  0  0  0  0  0  0
    5.7060   -2.6730    0.0000 C   0  0  0  0  0  0  0  0  0  0  0  0
    5.7060   -0.0120    0.0000 C   0  0  0  0  0  0  0  0  0  0  0  0
    6.8570   -0.6710    0.0000 C   0  0  0  0  0  0  0  0  0  0  0  0
    6.8570   -2.0140    0.0000 C   0  0  0  0  0  0  0  0  0  0  0  0
    8.0080   -2.6850    0.0000 C   0  0  0  0  0  0  0  0  0  0  0  0
    9.1710   -2.0140    0.0000 N   0  0  3  0  0  0  0  0  0  0  0  0
    9.1710   -0.6710    0.0000 C   0  0  0  0  0  0  0  0  0  0  0  0
    8.0080    0.0000    0.0000 C   0  0  0  0  0  0  0  0  0  0  0  0
   10.3220   -2.6850    0.0000 C   0  0  0  0  0  0  0  0  0  0  0  0
   10.3220   -4.0160    0.0000 C   0  0  0  0  0  0  0  0  0  0  0  0
    9.1710   -4.6880    0.0000 C   0  0  0  0  0  0  0  0  0  0  0  0
    8.0200   -4.0160    0.0000 C   0  0  0  0  0  0  0  0  0  0  0  0
    6.8810   -4.6880    0.0000 C   0  0  0  0  0  0  0  0  0  0  0  0
    6.8810   -6.0180    0.0000 C   0  0  0  0  0  0  0  0  0  0  0  0
    8.0440   -6.6780    0.0000 C   0  0  0  0  0  0  0  0  0  0  0  0
    9.1830   -6.0060    0.0000 C   0  0  0  0  0  0  0  0  0  0  0  0
    5.7300   -6.6780    0.0000 N   0  0  0  0  0  0  0  0  0  0  0  0
    5.7420   -8.0080    0.0000 C   0  0  0  0  0  0  0  0  0  0  0  0
    4.5920   -8.6800    0.0000 C   0  0  0  0  0  0  0  0  0  0  0  0
    6.8930   -8.6680    0.0000 O   0  0  0  0  0  0  0  0  0  0  0  0
    3.4050   -0.0120    0.0000 O   0  0  0  0  0  0  0  0  0  0  0  0
    3.4050   -2.6730    0.0000 O   0  0  0  0  0  0  0  0  0  0  0  0
    2.2540   -2.0140    0.0000 C   0  0  0  0  0  0  0  0  0  0  0  0
    2.2660   -0.6830    0.0000 C   0  0  0  0  0  0  0  0  0  0  0  0
    3.4410   -8.0200    0.0000 C   0  0  0  0  0  0  0  0  0  0  0  0
    2.3020   -8.6920    0.0000 C   0  0  0  0  0  0  0  0  0  0  0  0
    2.3020  -10.0220    0.0000 C   0  0  0  0  0  0  0  0  0  0  0  0
    3.4650  -10.6820    0.0000 C   0  0  0  0  0  0  0  0  0  0  0  0
    4.6040   -9.9980    0.0000 C   0  0  0  0  0  0  0  0  0  0  0  0
    1.1510   -8.0320    0.0000 O   0  0  0  0  0  0  0  0  0  0  0  0
    0.0000   -8.7040    0.0000 C   0  0  0  0  0  0  0  0  0  0  0  0
    1.1630  -10.6940    0.0000 O   0  0  0  0  0  0  0  0  0  0  0  0
    0.0120  -10.0340    0.0000 C   0  0  0  0  0  0  0  0  0  0  0  0
    5.7660  -10.6580    0.0000 N   0  3  0  0  0  0  0  0  0  0  0  0
    6.9170   -9.9860    0.0000 O   0  0  0  0  0  0  0  0  0  0  0  0
    5.7780  -11.9880    0.0000 O   0  5  0  0  0  0  0  0  0  0  0  0
    5.7060   -3.7530    0.0000 H   0  0  0  0  0  0  0  0  0  0  0  0
    5.7020    1.0680    0.0000 H   0  0  0  0  0  0  0  0  0  0  0  0
    8.0070   -3.3140   -0.8900 H   0  0  0  0  0  0  0  0  0  0  0  0
    8.0070   -3.3140    0.8900 H   0  0  0  0  0  0  0  0  0  0  0  0
    9.7160   -0.3560   -0.8900 H   0  0  0  0  0  0  0  0  0  0  0  0
    9.7160   -0.3560    0.8900 H   0  0  0  0  0  0  0  0  0  0  0  0
    8.0070    0.6290    0.8900 H   0  0  0  0  0  0  0  0  0  0  0  0
    8.0070    0.6290   -0.8900 H   0  0  0  0  0  0  0  0  0  0  0  0
   10.8680   -2.3710    0.8900 H   0  0  0  0  0  0  0  0  0  0  0  0
   10.8680   -2.3710   -0.8900 H   0  0  0  0  0  0  0  0  0  0  0  0
   10.8680   -4.3290    0.8900 H   0  0  0  0  0  0  0  0  0  0  0  0
   10.8680   -4.3290   -0.8900 H   0  0  0  0  0  0  0  0  0  0  0  0
    8.0180   -2.9360    0.0000 H   0  0  0  0  0  0  0  0  0  0  0  0
    5.9430   -4.1520    0.0000 H   0  0  0  0  0  0  0  0  0  0  0  0
    8.0530   -7.7580    0.0000 H   0  0  0  0  0  0  0  0  0  0  0  0
   10.1230   -6.5370    0.0000 H   0  0  0  0  0  0  0  0  0  0  0  0
    4.8540   -6.1760    0.0000 H   0  0  0  0  0  0  0  0  0  0  0  0
    1.4280   -2.7250    0.0000 H   0  0  0  0  0  0  0  0  0  0  0  0
    2.1940   -1.3880   -0.8900 H   0  0  0  0  0  0  0  0  0  0  0  0
    2.1940   -1.3880    0.8900 H   0  0  0  0  0  0  0  0  0  0  0  0
    1.4310    0.0180    0.0000 H   0  0  0  0  0  0  0  0  0  0  0  0
    2.2140   -1.3100    0.8900 H   0  0  0  0  0  0  0  0  0  0  0  0
    2.2140   -1.3100   -0.8900 H   0  0  0  0  0  0  0  0  0  0  0  0
    3.4340   -6.9400    0.0000 H   0  0  0  0  0  0  0  0  0  0  0  0
    3.4780  -11.7620    0.0000 H   0  0  0  0  0  0  0  0  0  0  0  0
   -0.8320   -8.0000    0.0000 H   0  0  0  0  0  0  0  0  0  0  0  0
   -0.0550   -9.3310    0.8900 H   0  0  0  0  0  0  0  0  0  0  0  0
   -0.0550   -9.3310   -0.8900 H   0  0  0  0  0  0  0  0  0  0  0  0
   -0.8140  -10.7450    0.0000 H   0  0  0  0  0  0  0  0  0  0  0  0
   -0.0480   -9.4080   -0.8900 H   0  0  0  0  0  0  0  0  0  0  0  0
   -0.0480   -9.4080    0.8900 H   0  0  0  0  0  0  0  0  0  0  0  0
  1  2  2  0  0  0  0
  1  4  1  0  0  0  0
  1 23  1  0  0  0  0
  2  3  1  0  0  0  0
  2 24  1  0  0  0  0
  3  6  2  0  0  0  0
  3 39  1  0  0  0  0
  4  5  2  0  0  0  0
  4 40  1  0  0  0  0
  5  6  1  0  0  0  0
  5 10  1  0  0  0  0
  6  7  1  0  0  0  0
  7  8  1  0  0  0  0
  7 41  1  0  0  0  0
  7 42  1  0  0  0  0
  8  9  1  0  0  0  0
  8 11  1  0  0  0  0
  9 10  1  0  0  0  0
  9 43  1  0  0  0  0
  9 44  1  0  0  0  0
 10 45  1  0  0  0  0
 10 46  1  0  0  0  0
 11 12  1  0  0  0  0
 11 47  1  0  0  0  0
 11 48  1  0  0  0  0
 12 13  1  0  0  0  0
 12 49  1  0  0  0  0
 12 50  1  0  0  0  0
 13 14  1  0  0  0  0
 13 18  2  0  0  0  0
 14 15  2  0  0  0  0
 14 51  1  0  0  0  0
 15 16  1  0  0  0  0
 15 52  1  0  0  0  0
 16 17  2  0  0  0  0
 16 19  1  0  0  0  0
 17 18  1  0  0  0  0
 17 53  1  0  0  0  0
 18 54  1  0  0  0  0
 19 20  1  0  0  0  0
 19 55  1  0  0  0  0
 20 21  1  0  0  0  0
 20 22  2  0  0  0  0
 21 27  1  0  0  0  0
 21 31  2  0  0  0  0
 23 26  1  0  0  0  0
 24 25  1  0  0  0  0
 25 56  1  0  0  0  0
 25 57  1  0  0  0  0
 25 58  1  0  0  0  0
 26 59  1  0  0  0  0
 26 60  1  0  0  0  0
 26 61  1  0  0  0  0
 27 28  2  0  0  0  0
 27 62  1  0  0  0  0
 28 29  1  0  0  0  0
 28 32  1  0  0  0  0
 29 30  2  0  0  0  0
 29 34  1  0  0  0  0
 30 31  1  0  0  0  0
 30 63  1  0  0  0  0
 31 36  1  0  0  0  0
 32 33  1  0  0  0  0
 33 64  1  0  0  0  0
 33 65  1  0  0  0  0
 33 66  1  0  0  0  0
 34 35  1  0  0  0  0
 35 67  1  0  0  0  0
 35 68  1  0  0  0  0
 35 69  1  0  0  0  0
 36 37  2  0  0  0  0
 36 38  1  0  0  0  0
M  CHG  1  36   1
M  CHG  1  38  -1
M  END
>  <StdInChI>
InChI=1S/C28H31N3O7/c1-35-24-13-19-10-12-30(17-20(19)14-25(24)36-2)11-9-18-5-7-21(8-6-18)29-28(32)22-15-26(37-3)27(38-4)16-23(22)31(33)34/h5-8,13-16H,9-12,17H2,1-4H3,(H,29,32)

>  <StdInChIKey>
OZTAZMFFYFNCJK-UHFFFAOYSA-N

>  <SMILES>
C1(C=C2CCN(CCC3=CC=C(C=C3)NC(=O)C3C([N+]([O-])=O)=CC(OC)=C(OC)C=3)CC2=CC=1OC)OC

>  <CSID>
23319294

>  <P-glycoprotein 1+CHEMBL Compound_ID (Concatenate)>
CHEMBL258574, CHEMBL258574

>  <BCPR>
0

>  <Pgp>
1

>  <Class>
1

$$$$
Row1379
  MOE2013           3D

101103  0  0  1  0  0  0  0  0999 V2000
    3.4180   -2.7950    0.0000 C   0  0  0  0  0  0  0  0  0  0  0  0
    2.2960   -2.0650    0.0000 C   0  0  0  0  0  0  0  0  0  0  0  0
    2.3680   -0.7300    0.0000 C   0  0  0  0  0  0  0  0  0  0  0  0
    1.2460    0.0000    0.0000 C   0  0  0  0  0  0  0  0  0  0  0  0
    0.0710   -0.6050    0.0000 C   0  0  0  0  0  0  0  0  0  0  0  0
    0.0000   -1.9400    0.0000 C   0  0  0  0  0  0  0  0  0  0  0  0
    1.1220   -2.6530    0.0000 C   0  0  0  0  0  0  0  0  0  0  0  0
    5.0020   -5.0920    0.0000 C   0  0  0  0  0  0  0  0  0  0  0  0
    6.0530   -5.9100    0.0000 N   0  0  0  0  0  0  0  0  0  0  0  0
    7.1570   -5.1810    0.0000 C   0  0  1  0  0  0  0  0  0  0  0  0
    6.8010   -3.8990    0.0000 C   0  0  0  0  0  0  0  0  0  0  0  0
    5.4650   -3.8450    0.0000 C   0  0  1  0  0  0  0  0  0  0  0  0
    6.0000   -7.2460    0.0000 C   0  0  0  0  0  0  0  0  0  0  0  0
    4.8240   -7.8690    0.0000 O   0  0  0  0  0  0  0  0  0  0  0  0
    7.1210   -7.9580    0.0000 O   0  0  0  0  0  0  0  0  0  0  0  0
    7.0680   -9.2750    0.0000 C   0  0  0  0  0  0  0  0  0  0  0  0
    8.1890   -9.9870    0.0000 C   0  0  0  0  0  0  0  0  0  0  0  0
    5.8930   -9.8980    0.0000 C   0  0  0  0  0  0  0  0  0  0  0  0
    7.0500  -10.6100    0.0000 C   0  0  0  0  0  0  0  0  0  0  0  0
    4.7530   -2.7240    0.0000 O   0  0  0  0  0  0  0  0  0  0  0  0
    8.3140   -5.8390    0.0000 C   0  0  0  0  0  0  0  0  0  0  0  0
    8.3140   -7.1740    0.0000 O   0  0  0  0  0  0  0  0  0  0  0  0
   10.6100   -5.8390    0.0000 C   0  0  2  0  0  0  0  0  0  0  0  0
   11.7680   -5.1810    0.0000 C   0  0  0  0  0  0  0  0  0  0  0  0
   10.6100   -7.1740    0.0000 C   0  0  0  0  0  0  0  0  0  0  0  0
   11.7680   -7.8330    0.0000 C   0  0  0  0  0  0  0  0  0  0  0  0
   11.7680   -9.1680    0.0000 C   0  0  0  0  0  0  0  0  0  0  0  0
   12.9250   -9.8270    0.0000 C   0  0  0  0  0  0  0  0  0  0  0  0
   14.0640  -11.8210    0.0000 C   0  0  0  0  0  0  0  0  0  0  0  0
   14.0640  -13.1560    0.0000 O   0  0  0  0  0  0  0  0  0  0  0  0
   15.2210  -11.1620    0.0000 O   0  0  0  0  0  0  0  0  0  0  0  0
   15.2210  -13.8150    0.0000 C   0  0  0  0  0  0  0  0  0  0  0  0
   15.2210  -15.1500    0.0000 C   0  0  0  0  0  0  0  0  0  0  0  0
   14.0820  -15.8090    0.0000 C   0  0  0  0  0  0  0  0  0  0  0  0
   14.0820  -17.1440    0.0000 C   0  0  0  0  0  0  0  0  0  0  0  0
   15.2210  -17.8030    0.0000 C   0  0  0  0  0  0  0  0  0  0  0  0
   16.3780  -17.1260    0.0000 C   0  0  0  0  0  0  0  0  0  0  0  0
   16.3780  -15.8090    0.0000 C   0  0  0  0  0  0  0  0  0  0  0  0
   12.9250   -5.8390    0.0000 O   0  0  0  0  0  0  0  0  0  0  0  0
   11.7680   -3.8450    0.0000 O   0  0  0  0  0  0  0  0  0  0  0  0
   14.0640   -5.1630    0.0000 C   0  0  0  0  0  0  0  0  0  0  0  0
   15.2210   -5.8220    0.0000 C   0  0  0  0  0  0  0  0  0  0  0  0
   14.0640   -3.8450    0.0000 C   0  0  0  0  0  0  0  0  0  0  0  0
   15.2210   -4.4860    0.0000 C   0  0  0  0  0  0  0  0  0  0  0  0
    9.4530   -5.1810    0.0000 N   0  0  0  0  0  0  0  0  0  0  0  0
   12.9250  -11.1620    0.0000 N   0  0  0  0  0  0  0  0  0  0  0  0
    3.2550   -3.4030   -0.8900 H   0  0  0  0  0  0  0  0  0  0  0  0
    3.2550   -3.4030    0.8900 H   0  0  0  0  0  0  0  0  0  0  0  0
    2.2960   -2.0650   -1.0900 H   0  0  0  0  0  0  0  0  0  0  0  0
    2.9290   -0.4450    0.8900 H   0  0  0  0  0  0  0  0  0  0  0  0
    2.9290   -0.4450   -0.8900 H   0  0  0  0  0  0  0  0  0  0  0  0
    1.2780    0.6290    0.8900 H   0  0  0  0  0  0  0  0  0  0  0  0
    1.2780    0.6290   -0.8900 H   0  0  0  0  0  0  0  0  0  0  0  0
   -0.4570   -0.2630   -0.8900 H   0  0  0  0  0  0  0  0  0  0  0  0
   -0.4570   -0.2630    0.8900 H   0  0  0  0  0  0  0  0  0  0  0  0
   -0.5590   -2.2280   -0.8900 H   0  0  0  0  0  0  0  0  0  0  0  0
   -0.5590   -2.2280    0.8900 H   0  0  0  0  0  0  0  0  0  0  0  0
    1.0900   -3.2820   -0.8900 H   0  0  0  0  0  0  0  0  0  0  0  0
    1.0900   -3.2820    0.8900 H   0  0  0  0  0  0  0  0  0  0  0  0
    4.3970   -5.2640   -0.8900 H   0  0  0  0  0  0  0  0  0  0  0  0
    4.3970   -5.2640    0.8900 H   0  0  0  0  0  0  0  0  0  0  0  0
    7.1570   -5.1810   -1.0900 H   0  0  0  0  0  0  0  0  0  0  0  0
    7.1920   -3.4060   -0.8900 H   0  0  0  0  0  0  0  0  0  0  0  0
    7.1920   -3.4060    0.8900 H   0  0  0  0  0  0  0  0  0  0  0  0
    5.4650   -3.8450    1.0900 H   0  0  0  0  0  0  0  0  0  0  0  0
    7.9450  -11.0490    0.0000 H   0  0  0  0  0  0  0  0  0  0  0  0
    8.7710   -9.7480    0.8900 H   0  0  0  0  0  0  0  0  0  0  0  0
    8.7710   -9.7480   -0.8900 H   0  0  0  0  0  0  0  0  0  0  0  0
    6.0530  -10.9760    0.0000 H   0  0  0  0  0  0  0  0  0  0  0  0
    5.3310   -9.6140   -0.8900 H   0  0  0  0  0  0  0  0  0  0  0  0
    5.3310   -9.6140    0.8900 H   0  0  0  0  0  0  0  0  0  0  0  0
    6.0180  -10.9590    0.0000 H   0  0  0  0  0  0  0  0  0  0  0  0
    7.5590  -10.9800    0.8900 H   0  0  0  0  0  0  0  0  0  0  0  0
    7.5590  -10.9800   -0.8900 H   0  0  0  0  0  0  0  0  0  0  0  0
   10.6100   -5.8390    1.0900 H   0  0  0  0  0  0  0  0  0  0  0  0
   10.0660   -7.4900    0.8900 H   0  0  0  0  0  0  0  0  0  0  0  0
   10.0660   -7.4900   -0.8900 H   0  0  0  0  0  0  0  0  0  0  0  0
   12.3120   -7.5170   -0.8900 H   0  0  0  0  0  0  0  0  0  0  0  0
   12.3120   -7.5170    0.8900 H   0  0  0  0  0  0  0  0  0  0  0  0
   11.2240   -9.4840   -0.8900 H   0  0  0  0  0  0  0  0  0  0  0  0
   11.2240   -9.4840    0.8900 H   0  0  0  0  0  0  0  0  0  0  0  0
   13.4690   -9.5110    0.8900 H   0  0  0  0  0  0  0  0  0  0  0  0
   13.4690   -9.5110   -0.8900 H   0  0  0  0  0  0  0  0  0  0  0  0
   15.7650  -13.4990   -0.8900 H   0  0  0  0  0  0  0  0  0  0  0  0
   15.7650  -13.4990    0.8900 H   0  0  0  0  0  0  0  0  0  0  0  0
   13.1460  -15.2690    0.0000 H   0  0  0  0  0  0  0  0  0  0  0  0
   13.1460  -17.6840    0.0000 H   0  0  0  0  0  0  0  0  0  0  0  0
   15.2240  -18.8830    0.0000 H   0  0  0  0  0  0  0  0  0  0  0  0
   17.3150  -17.6630    0.0000 H   0  0  0  0  0  0  0  0  0  0  0  0
   17.3120  -15.2660    0.0000 H   0  0  0  0  0  0  0  0  0  0  0  0
   16.0450   -5.1090    0.0000 H   0  0  0  0  0  0  0  0  0  0  0  0
   15.2820   -6.4480   -0.8900 H   0  0  0  0  0  0  0  0  0  0  0  0
   15.2820   -6.4480    0.8900 H   0  0  0  0  0  0  0  0  0  0  0  0
   15.0920   -3.4820    0.0000 H   0  0  0  0  0  0  0  0  0  0  0  0
   13.5500   -3.4820    0.8900 H   0  0  0  0  0  0  0  0  0  0  0  0
   13.5500   -3.4820   -0.8900 H   0  0  0  0  0  0  0  0  0  0  0  0
   15.0160   -3.4160    0.0000 H   0  0  0  0  0  0  0  0  0  0  0  0
   15.7940   -4.7460   -0.8900 H   0  0  0  0  0  0  0  0  0  0  0  0
   15.7940   -4.7460    0.8900 H   0  0  0  0  0  0  0  0  0  0  0  0
    9.4500   -4.1710    0.0000 H   0  0  0  0  0  0  0  0  0  0  0  0
   12.0500  -11.6670    0.0000 H   0  0  0  0  0  0  0  0  0  0  0  0
  1  2  1  0  0  0  0
  1 20  1  0  0  0  0
  1 47  1  0  0  0  0
  1 48  1  0  0  0  0
  2  3  1  0  0  0  0
  2  7  1  0  0  0  0
  2 49  1  0  0  0  0
  3  4  1  0  0  0  0
  3 50  1  0  0  0  0
  3 51  1  0  0  0  0
  4  5  1  0  0  0  0
  4 52  1  0  0  0  0
  4 53  1  0  0  0  0
  5  6  1  0  0  0  0
  5 54  1  0  0  0  0
  5 55  1  0  0  0  0
  6  7  1  0  0  0  0
  6 56  1  0  0  0  0
  6 57  1  0  0  0  0
  7 58  1  0  0  0  0
  7 59  1  0  0  0  0
  8  9  1  0  0  0  0
  8 12  1  0  0  0  0
  8 60  1  0  0  0  0
  8 61  1  0  0  0  0
  9 10  1  0  0  0  0
  9 13  1  0  0  0  0
 10 11  1  0  0  0  0
 10 21  1  0  0  0  0
 10 62  1  0  0  0  0
 11 12  1  0  0  0  0
 11 63  1  0  0  0  0
 11 64  1  0  0  0  0
 12 20  1  0  0  0  0
 12 65  1  0  0  0  0
 13 14  2  0  0  0  0
 13 15  1  0  0  0  0
 15 16  1  0  0  0  0
 16 17  1  0  0  0  0
 16 18  1  0  0  0  0
 16 19  1  0  0  0  0
 17 66  1  0  0  0  0
 17 67  1  0  0  0  0
 17 68  1  0  0  0  0
 18 69  1  0  0  0  0
 18 70  1  0  0  0  0
 18 71  1  0  0  0  0
 19 72  1  0  0  0  0
 19 73  1  0  0  0  0
 19 74  1  0  0  0  0
 21 22  2  0  0  0  0
 21 45  1  0  0  0  0
 23 24  1  0  0  0  0
 23 25  1  0  0  0  0
 23 45  1  0  0  0  0
 23 75  1  0  0  0  0
 24 39  1  0  0  0  0
 24 40  2  0  0  0  0
 25 26  1  0  0  0  0
 25 76  1  0  0  0  0
 25 77  1  0  0  0  0
 26 27  1  0  0  0  0
 26 78  1  0  0  0  0
 26 79  1  0  0  0  0
 27 28  1  0  0  0  0
 27 80  1  0  0  0  0
 27 81  1  0  0  0  0
 28 46  1  0  0  0  0
 28 82  1  0  0  0  0
 28 83  1  0  0  0  0
 29 30  1  0  0  0  0
 29 31  2  0  0  0  0
 29 46  1  0  0  0  0
 30 32  1  0  0  0  0
 32 33  1  0  0  0  0
 32 84  1  0  0  0  0
 32 85  1  0  0  0  0
 33 34  1  0  0  0  0
 33 38  2  0  0  0  0
 34 35  2  0  0  0  0
 34 86  1  0  0  0  0
 35 36  1  0  0  0  0
 35 87  1  0  0  0  0
 36 37  2  0  0  0  0
 36 88  1  0  0  0  0
 37 38  1  0  0  0  0
 37 89  1  0  0  0  0
 38 90  1  0  0  0  0
 39 41  1  0  0  0  0
 41 42  1  0  0  0  0
 41 43  1  0  0  0  0
 41 44  1  0  0  0  0
 42 91  1  0  0  0  0
 42 92  1  0  0  0  0
 42 93  1  0  0  0  0
 43 94  1  0  0  0  0
 43 95  1  0  0  0  0
 43 96  1  0  0  0  0
 44 97  1  0  0  0  0
 44 98  1  0  0  0  0
 44 99  1  0  0  0  0
 45100  1  0  0  0  0
 46101  1  0  0  0  0
M  END
>  <StdInChI>
InChI=1S/C35H55N3O8/c1-34(2,3)45-31(40)28(19-13-14-20-36-32(41)44-24-26-17-11-8-12-18-26)37-30(39)29-21-27(43-23-25-15-9-7-10-16-25)22-38(29)33(42)46-35(4,5)6/h8,11-12,17-18,25,27-29H,7,9-10,13-16,19-24H2,1-6H3,(H,36,41)(H,37,39)/t27-,28+,29+/m1/s1

>  <StdInChIKey>
PJBWRSPVKCDCKE-ULNSLHSMSA-N

>  <SMILES>
C(O[C@@H]1C[C@@H](C(N[C@@H](CCCCNC(=O)OCC2C=CC=CC=2)C(=O)OC(C)(C)C)=O)N(C(OC(C)(C)C)=O)C1)C1CCCCC1

>  <CSID>
26350729

>  <P-glycoprotein 1+CHEMBL Compound_ID (Concatenate)>
CHEMBL1253375

>  <BCPR>
0

>  <Pgp>
1

>  <Class>
1

$$$$
Row1409
  MOE2013           3D

 66 70  0  0  1  0  0  0  0  0999 V2000
   -1.5440   -0.6010    0.0000 C   0  0  0  0  0  0  0  0  0  0  0  0
   -1.5440    1.0520    0.0000 C   0  0  0  0  0  0  0  0  0  0  0  0
   -2.2580   -0.1920    0.0000 C   0  0  0  0  0  0  0  0  0  0  0  0
   -2.2580    0.6340    0.0000 C   0  0  0  0  0  0  0  0  0  0  0  0
   -3.6860   -0.1920    0.0000 C   0  0  0  0  0  0  0  0  0  0  0  0
   -2.9690   -0.6070    0.0000 O   0  0  0  0  0  0  0  0  0  0  0  0
   -0.8310    0.6340    0.0000 C   0  0  0  0  0  0  0  0  0  0  0  0
   -0.8300   -0.1920    0.0000 C   0  0  0  0  0  0  0  0  0  0  0  0
    0.5960    0.6360    0.0000 C   0  0  0  0  0  0  0  0  0  0  0  0
   -0.1200    1.0510    0.0000 O   0  0  0  0  0  0  0  0  0  0  0  0
   -1.5440    1.8780    0.0000 O   0  0  0  0  0  0  0  0  0  0  0  0
   -1.5450   -1.4270    0.0000 O   0  0  0  0  0  0  0  0  0  0  0  0
    1.1770    1.2270    0.0000 C   0  0  0  0  0  0  0  0  0  0  0  0
    1.4770    0.2500    0.0000 C   0  0  0  0  0  0  0  0  0  0  0  0
   -4.2770   -0.7760    0.0000 C   0  0  0  0  0  0  0  0  0  0  0  0
   -4.4070    0.2210    0.0000 C   0  0  0  0  0  0  0  0  0  0  0  0
   -3.6860    0.6340    0.0000 C   0  0  1  0  0  0  0  0  0  0  0  0
   -2.9730    1.0460    0.0000 C   0  0  1  0  0  0  0  0  0  0  0  0
   -2.9730    1.8650    0.0000 C   0  0  0  0  0  0  0  0  0  0  0  0
   -3.6840    2.2780    0.0000 C   0  0  1  0  0  0  0  0  0  0  0  0
   -4.3970    1.8660    0.0000 C   0  0  0  0  0  0  0  0  0  0  0  0
   -4.3980    1.0410    0.0000 C   0  0  0  0  0  0  0  0  0  0  0  0
   -3.6830    3.1040    0.0000 C   0  0  0  0  0  0  0  0  0  0  0  0
   -3.6810    1.5360    0.0000 H   0  0  0  0  0  0  0  0  0  0  0  0
    0.6010   -1.0640    0.0000 H   0  0  0  0  0  0  0  0  0  0  0  0
    0.5970   -0.1900    0.0000 C   0  0  1  0  0  0  0  0  0  0  0  0
   -0.1190   -0.5990    0.0000 C   0  0  1  0  0  0  0  0  0  0  0  0
   -0.1230   -1.4190    0.0000 C   0  0  0  0  0  0  0  0  0  0  0  0
    0.5870   -1.8360    0.0000 C   0  0  1  0  0  0  0  0  0  0  0  0
    1.3040   -1.4280    0.0000 C   0  0  0  0  0  0  0  0  0  0  0  0
    1.3090   -0.6020    0.0000 C   0  0  0  0  0  0  0  0  0  0  0  0
   -2.9630    0.3460    0.0000 H   0  0  0  0  0  0  0  0  0  0  0  0
   -0.1500    0.3130    0.0000 H   0  0  0  0  0  0  0  0  0  0  0  0
    0.5820   -2.6630    0.0000 C   0  0  0  0  0  0  0  0  0  0  0  0
    2.1650    0.7660    0.0000 H   0  0  0  0  0  0  0  0  0  0  0  0
    1.0650    1.8460    0.8900 H   0  0  0  0  0  0  0  0  0  0  0  0
    1.0650    1.8460   -0.8900 H   0  0  0  0  0  0  0  0  0  0  0  0
    1.3970   -0.8370    0.0000 H   0  0  0  0  0  0  0  0  0  0  0  0
    2.0160    0.5750    0.8900 H   0  0  0  0  0  0  0  0  0  0  0  0
    2.0160    0.5750   -0.8900 H   0  0  0  0  0  0  0  0  0  0  0  0
   -5.2580   -0.3000    0.0000 H   0  0  0  0  0  0  0  0  0  0  0  0
   -4.1740   -1.3970    0.8900 H   0  0  0  0  0  0  0  0  0  0  0  0
   -4.1740   -1.3970   -0.8900 H   0  0  0  0  0  0  0  0  0  0  0  0
   -4.2110    1.2930    0.0000 H   0  0  0  0  0  0  0  0  0  0  0  0
   -4.9780   -0.0440    0.8900 H   0  0  0  0  0  0  0  0  0  0  0  0
   -4.9780   -0.0440   -0.8900 H   0  0  0  0  0  0  0  0  0  0  0  0
   -2.4280    2.1790    0.8900 H   0  0  0  0  0  0  0  0  0  0  0  0
   -2.4280    2.1790   -0.8900 H   0  0  0  0  0  0  0  0  0  0  0  0
   -3.6840    2.2780   -1.0900 H   0  0  0  0  0  0  0  0  0  0  0  0
   -4.9420    2.1810    0.8900 H   0  0  0  0  0  0  0  0  0  0  0  0
   -4.9420    2.1810   -0.8900 H   0  0  0  0  0  0  0  0  0  0  0  0
   -4.9430    0.7250   -0.8900 H   0  0  0  0  0  0  0  0  0  0  0  0
   -4.9430    0.7250    0.8900 H   0  0  0  0  0  0  0  0  0  0  0  0
   -3.6830    3.4670    1.0280 H   0  0  0  0  0  0  0  0  0  0  0  0
   -4.5730    3.4680   -0.5140 H   0  0  0  0  0  0  0  0  0  0  0  0
   -2.7930    3.4660   -0.5140 H   0  0  0  0  0  0  0  0  0  0  0  0
   -0.6700   -1.7300    0.8900 H   0  0  0  0  0  0  0  0  0  0  0  0
   -0.6700   -1.7300   -0.8900 H   0  0  0  0  0  0  0  0  0  0  0  0
    0.5870   -1.8360   -1.0900 H   0  0  0  0  0  0  0  0  0  0  0  0
    1.8470   -1.7460    0.8900 H   0  0  0  0  0  0  0  0  0  0  0  0
    1.8470   -1.7460   -0.8900 H   0  0  0  0  0  0  0  0  0  0  0  0
    1.8550   -0.2890   -0.8900 H   0  0  0  0  0  0  0  0  0  0  0  0
    1.8550   -0.2890    0.8900 H   0  0  0  0  0  0  0  0  0  0  0  0
    0.5800   -3.0260    1.0280 H   0  0  0  0  0  0  0  0  0  0  0  0
    1.4700   -3.0320   -0.5140 H   0  0  0  0  0  0  0  0  0  0  0  0
   -0.3100   -3.0210   -0.5140 H   0  0  0  0  0  0  0  0  0  0  0  0
  1  3  1  0  0  0  0
  1  8  1  0  0  0  0
  1 12  2  0  0  0  0
  2  4  1  0  0  0  0
  2  7  1  0  0  0  0
  2 11  2  0  0  0  0
  3  4  2  0  0  0  0
  3  6  1  0  0  0  0
  4 18  1  0  0  0  0
  5  6  1  0  0  0  0
  5 15  1  0  0  0  0
  5 16  1  0  0  0  0
  5 17  1  0  0  0  0
  7  8  2  0  0  0  0
  7 10  1  0  0  0  0
  8 27  1  0  0  0  0
  9 10  1  0  0  0  0
  9 13  1  0  0  0  0
  9 14  1  0  0  0  0
  9 26  1  0  0  0  0
 13 35  1  0  0  0  0
 13 36  1  0  0  0  0
 13 37  1  0  0  0  0
 14 38  1  0  0  0  0
 14 39  1  0  0  0  0
 14 40  1  0  0  0  0
 15 41  1  0  0  0  0
 15 42  1  0  0  0  0
 15 43  1  0  0  0  0
 16 44  1  0  0  0  0
 16 45  1  0  0  0  0
 16 46  1  0  0  0  0
 17 18  1  0  0  0  0
 17 22  1  0  0  0  0
 17 24  1  1  0  0  0
 18 19  1  0  0  0  0
 18 32  1  6  0  0  0
 19 20  1  0  0  0  0
 19 47  1  0  0  0  0
 19 48  1  0  0  0  0
 20 21  1  0  0  0  0
 20 23  1  0  0  0  0
 20 49  1  0  0  0  0
 21 22  1  0  0  0  0
 21 50  1  0  0  0  0
 21 51  1  0  0  0  0
 22 52  1  0  0  0  0
 22 53  1  0  0  0  0
 23 54  1  0  0  0  0
 23 55  1  0  0  0  0
 23 56  1  0  0  0  0
 26 25  1  1  0  0  0
 26 27  1  0  0  0  0
 26 31  1  0  0  0  0
 27 28  1  0  0  0  0
 27 33  1  6  0  0  0
 28 29  1  0  0  0  0
 28 57  1  0  0  0  0
 28 58  1  0  0  0  0
 29 30  1  0  0  0  0
 29 34  1  0  0  0  0
 29 59  1  0  0  0  0
 30 31  1  0  0  0  0
 30 60  1  0  0  0  0
 30 61  1  0  0  0  0
 31 62  1  0  0  0  0
 31 63  1  0  0  0  0
 34 64  1  0  0  0  0
 34 65  1  0  0  0  0
 34 66  1  0  0  0  0
M  END
>  <StdInChI>
InChI=1S/C26H36O4/c1-13-7-9-17-15(11-13)19-21(27)24-20(22(28)23(19)29-25(17,3)4)16-12-14(2)8-10-18(16)26(5,6)30-24/h13-18H,7-12H2,1-6H3/t13-,14-,15-,16-,17-,18-/m1/s1

>  <StdInChIKey>
PREXAGWWLAMIAK-TYENPDHQSA-N

>  <SMILES>
C1(=O)C2[C@]3([H])C[C@H](C)CC[C@@]3([H])C(C)(C)OC=2C(=O)C2[C@]3([H])C[C@H](C)CC[C@]3(C(C)(OC=21)C)[H] |&1:3,6,10,20,23,27|

>  <CSID>
24715737

>  <P-glycoprotein 1+CHEMBL Compound_ID (Concatenate)>
CHEMBL513403

>  <BCPR>
0

>  <Pgp>
1

>  <Class>
1

$$$$
Row1417
  MOE2013           3D

 96 98  0  0  1  0  0  0  0  0999 V2000
    4.3490   -5.7130    0.0000 C   0  0  0  0  0  0  0  0  0  0  0  0
    5.4000   -6.5420    0.0000 N   0  0  0  0  0  0  0  0  0  0  0  0
    6.5050   -5.8050    0.0000 C   0  0  1  0  0  0  0  0  0  0  0  0
    6.1370   -4.5150    0.0000 C   0  0  0  0  0  0  0  0  0  0  0  0
    4.8100   -4.4780    0.0000 C   0  0  1  0  0  0  0  0  0  0  0  0
    5.3440   -7.8690    0.0000 C   0  0  0  0  0  0  0  0  0  0  0  0
    4.1650   -8.4770    0.0000 O   0  0  0  0  0  0  0  0  0  0  0  0
    6.4680   -8.5880    0.0000 O   0  0  0  0  0  0  0  0  0  0  0  0
    6.4130   -9.9150    0.0000 C   0  0  0  0  0  0  0  0  0  0  0  0
    7.5370  -10.6150    0.0000 C   0  0  0  0  0  0  0  0  0  0  0  0
    5.2340  -10.5230    0.0000 C   0  0  0  0  0  0  0  0  0  0  0  0
    6.4130  -11.2420    0.0000 C   0  0  0  0  0  0  0  0  0  0  0  0
    4.0910   -3.3540    0.0000 O   0  0  0  0  0  0  0  0  0  0  0  0
    2.7640   -3.4090    0.0000 C   0  0  0  0  0  0  0  0  0  0  0  0
    7.6480   -6.4680    0.0000 C   0  0  0  0  0  0  0  0  0  0  0  0
    9.9700   -6.4680    0.0000 C   0  0  2  0  0  0  0  0  0  0  0  0
   11.1120   -5.8050    0.0000 C   0  0  0  0  0  0  0  0  0  0  0  0
    9.9700   -7.7950    0.0000 C   0  0  0  0  0  0  0  0  0  0  0  0
   11.1120   -8.4590    0.0000 C   0  0  0  0  0  0  0  0  0  0  0  0
   11.1120   -9.7860    0.0000 C   0  0  0  0  0  0  0  0  0  0  0  0
   12.2740  -10.4490    0.0000 C   0  0  0  0  0  0  0  0  0  0  0  0
   13.4160  -12.4580    0.0000 C   0  0  0  0  0  0  0  0  0  0  0  0
   13.4160  -13.7850    0.0000 O   0  0  0  0  0  0  0  0  0  0  0  0
   14.5770  -11.7760    0.0000 O   0  0  0  0  0  0  0  0  0  0  0  0
   14.5770  -14.4480    0.0000 C   0  0  0  0  0  0  0  0  0  0  0  0
   14.5770  -15.7750    0.0000 C   0  0  0  0  0  0  0  0  0  0  0  0
   13.4160  -16.4380    0.0000 C   0  0  0  0  0  0  0  0  0  0  0  0
   13.4160  -17.7650    0.0000 C   0  0  0  0  0  0  0  0  0  0  0  0
   14.5770  -18.4290    0.0000 C   0  0  0  0  0  0  0  0  0  0  0  0
   15.7380  -17.7650    0.0000 C   0  0  0  0  0  0  0  0  0  0  0  0
   15.7200  -16.4380    0.0000 C   0  0  0  0  0  0  0  0  0  0  0  0
   12.2740   -6.4680    0.0000 O   0  0  0  0  0  0  0  0  0  0  0  0
   11.1120   -4.4780    0.0000 O   0  0  0  0  0  0  0  0  0  0  0  0
   13.4160   -5.8050    0.0000 C   0  0  0  0  0  0  0  0  0  0  0  0
   14.5770   -6.4500    0.0000 C   0  0  0  0  0  0  0  0  0  0  0  0
   13.4160   -4.4600    0.0000 C   0  0  0  0  0  0  0  0  0  0  0  0
   14.5590   -5.1230    0.0000 C   0  0  0  0  0  0  0  0  0  0  0  0
    8.8090   -5.8050    0.0000 N   0  0  3  0  0  0  0  0  0  0  0  0
   12.2740  -11.7760    0.0000 N   0  0  0  0  0  0  0  0  0  0  0  0
    2.0460   -2.3040    0.0000 C   0  0  0  0  0  0  0  0  0  0  0  0
    2.6540   -1.1240    0.0000 C   0  0  0  0  0  0  0  0  0  0  0  0
    1.9350    0.0000    0.0000 C   0  0  0  0  0  0  0  0  0  0  0  0
    0.6080   -0.0550    0.0000 C   0  0  0  0  0  0  0  0  0  0  0  0
    0.0000   -1.2530    0.0000 C   0  0  0  0  0  0  0  0  0  0  0  0
    0.7190   -2.3590    0.0000 C   0  0  0  0  0  0  0  0  0  0  0  0
    3.7430   -5.8830   -0.8900 H   0  0  0  0  0  0  0  0  0  0  0  0
    3.7430   -5.8830    0.8900 H   0  0  0  0  0  0  0  0  0  0  0  0
    6.5050   -5.8050   -1.0900 H   0  0  0  0  0  0  0  0  0  0  0  0
    6.5230   -4.0180   -0.8900 H   0  0  0  0  0  0  0  0  0  0  0  0
    6.5230   -4.0180    0.8900 H   0  0  0  0  0  0  0  0  0  0  0  0
    4.8100   -4.4780    1.0900 H   0  0  0  0  0  0  0  0  0  0  0  0
    7.3020  -11.6790    0.0000 H   0  0  0  0  0  0  0  0  0  0  0  0
    8.1170  -10.3710    0.8900 H   0  0  0  0  0  0  0  0  0  0  0  0
    8.1170  -10.3710   -0.8900 H   0  0  0  0  0  0  0  0  0  0  0  0
    5.3820  -11.6030    0.0000 H   0  0  0  0  0  0  0  0  0  0  0  0
    4.6760  -10.2330   -0.8900 H   0  0  0  0  0  0  0  0  0  0  0  0
    4.6760  -10.2330    0.8900 H   0  0  0  0  0  0  0  0  0  0  0  0
    5.3850  -11.6050    0.0000 H   0  0  0  0  0  0  0  0  0  0  0  0
    6.9270  -11.6050    0.8900 H   0  0  0  0  0  0  0  0  0  0  0  0
    6.9270  -11.6050   -0.8900 H   0  0  0  0  0  0  0  0  0  0  0  0
    2.4750   -3.9680   -0.8900 H   0  0  0  0  0  0  0  0  0  0  0  0
    2.4750   -3.9680    0.8900 H   0  0  0  0  0  0  0  0  0  0  0  0
    7.6460   -7.0970   -0.8900 H   0  0  0  0  0  0  0  0  0  0  0  0
    7.6460   -7.0970    0.8900 H   0  0  0  0  0  0  0  0  0  0  0  0
    9.9700   -6.4680    1.0900 H   0  0  0  0  0  0  0  0  0  0  0  0
    9.4250   -8.1090    0.8900 H   0  0  0  0  0  0  0  0  0  0  0  0
    9.4250   -8.1090   -0.8900 H   0  0  0  0  0  0  0  0  0  0  0  0
   11.6570   -8.1450   -0.8900 H   0  0  0  0  0  0  0  0  0  0  0  0
   11.6570   -8.1450    0.8900 H   0  0  0  0  0  0  0  0  0  0  0  0
   10.5680  -10.1020   -0.8900 H   0  0  0  0  0  0  0  0  0  0  0  0
   10.5680  -10.1020    0.8900 H   0  0  0  0  0  0  0  0  0  0  0  0
   12.8180  -10.1330    0.8900 H   0  0  0  0  0  0  0  0  0  0  0  0
   12.8180  -10.1330   -0.8900 H   0  0  0  0  0  0  0  0  0  0  0  0
   15.1210  -14.1320   -0.8900 H   0  0  0  0  0  0  0  0  0  0  0  0
   15.1210  -14.1320    0.8900 H   0  0  0  0  0  0  0  0  0  0  0  0
   12.4820  -15.8960    0.0000 H   0  0  0  0  0  0  0  0  0  0  0  0
   12.4820  -18.3070    0.0000 H   0  0  0  0  0  0  0  0  0  0  0  0
   14.5770  -19.5090    0.0000 H   0  0  0  0  0  0  0  0  0  0  0  0
   16.6760  -18.3010    0.0000 H   0  0  0  0  0  0  0  0  0  0  0  0
   16.6520  -15.8930    0.0000 H   0  0  0  0  0  0  0  0  0  0  0  0
   15.3940   -5.7280    0.0000 H   0  0  0  0  0  0  0  0  0  0  0  0
   14.6450   -7.0760   -0.8900 H   0  0  0  0  0  0  0  0  0  0  0  0
   14.6450   -7.0760    0.8900 H   0  0  0  0  0  0  0  0  0  0  0  0
   14.4440   -4.0970    0.0000 H   0  0  0  0  0  0  0  0  0  0  0  0
   12.9020   -4.0970    0.8900 H   0  0  0  0  0  0  0  0  0  0  0  0
   12.9020   -4.0970   -0.8900 H   0  0  0  0  0  0  0  0  0  0  0  0
   15.3980   -5.8190    0.0000 H   0  0  0  0  0  0  0  0  0  0  0  0
   14.6080   -4.4960    0.8900 H   0  0  0  0  0  0  0  0  0  0  0  0
   14.6080   -4.4960   -0.8900 H   0  0  0  0  0  0  0  0  0  0  0  0
    8.8090   -5.2220    0.8250 H   0  0  0  0  0  0  0  0  0  0  0  0
   11.3960  -12.2750    0.0000 H   0  0  0  0  0  0  0  0  0  0  0  0
    3.7330   -1.0740    0.0000 H   0  0  0  0  0  0  0  0  0  0  0  0
    2.4340    0.9580    0.0000 H   0  0  0  0  0  0  0  0  0  0  0  0
    0.0240    0.8540    0.0000 H   0  0  0  0  0  0  0  0  0  0  0  0
   -1.0780   -1.3110    0.0000 H   0  0  0  0  0  0  0  0  0  0  0  0
    0.2240   -3.3190    0.0000 H   0  0  0  0  0  0  0  0  0  0  0  0
  1  2  1  0  0  0  0
  1  5  1  0  0  0  0
  1 46  1  0  0  0  0
  1 47  1  0  0  0  0
  2  3  1  0  0  0  0
  2  6  1  0  0  0  0
  3  4  1  0  0  0  0
  3 15  1  0  0  0  0
  3 48  1  0  0  0  0
  4  5  1  0  0  0  0
  4 49  1  0  0  0  0
  4 50  1  0  0  0  0
  5 13  1  0  0  0  0
  5 51  1  0  0  0  0
  6  7  2  0  0  0  0
  6  8  1  0  0  0  0
  8  9  1  0  0  0  0
  9 10  1  0  0  0  0
  9 11  1  0  0  0  0
  9 12  1  0  0  0  0
 10 52  1  0  0  0  0
 10 53  1  0  0  0  0
 10 54  1  0  0  0  0
 11 55  1  0  0  0  0
 11 56  1  0  0  0  0
 11 57  1  0  0  0  0
 12 58  1  0  0  0  0
 12 59  1  0  0  0  0
 12 60  1  0  0  0  0
 13 14  1  0  0  0  0
 14 40  1  0  0  0  0
 14 61  1  0  0  0  0
 14 62  1  0  0  0  0
 15 38  1  0  0  0  0
 15 63  1  0  0  0  0
 15 64  1  0  0  0  0
 16 17  1  0  0  0  0
 16 18  1  0  0  0  0
 16 38  1  0  0  0  0
 16 65  1  0  0  0  0
 17 32  1  0  0  0  0
 17 33  2  0  0  0  0
 18 19  1  0  0  0  0
 18 66  1  0  0  0  0
 18 67  1  0  0  0  0
 19 20  1  0  0  0  0
 19 68  1  0  0  0  0
 19 69  1  0  0  0  0
 20 21  1  0  0  0  0
 20 70  1  0  0  0  0
 20 71  1  0  0  0  0
 21 39  1  0  0  0  0
 21 72  1  0  0  0  0
 21 73  1  0  0  0  0
 22 23  1  0  0  0  0
 22 24  2  0  0  0  0
 22 39  1  0  0  0  0
 23 25  1  0  0  0  0
 25 26  1  0  0  0  0
 25 74  1  0  0  0  0
 25 75  1  0  0  0  0
 26 27  1  0  0  0  0
 26 31  2  0  0  0  0
 27 28  2  0  0  0  0
 27 76  1  0  0  0  0
 28 29  1  0  0  0  0
 28 77  1  0  0  0  0
 29 30  2  0  0  0  0
 29 78  1  0  0  0  0
 30 31  1  0  0  0  0
 30 79  1  0  0  0  0
 31 80  1  0  0  0  0
 32 34  1  0  0  0  0
 34 35  1  0  0  0  0
 34 36  1  0  0  0  0
 34 37  1  0  0  0  0
 35 81  1  0  0  0  0
 35 82  1  0  0  0  0
 35 83  1  0  0  0  0
 36 84  1  0  0  0  0
 36 85  1  0  0  0  0
 36 86  1  0  0  0  0
 37 87  1  0  0  0  0
 37 88  1  0  0  0  0
 37 89  1  0  0  0  0
 38 90  1  0  0  0  0
 39 91  1  0  0  0  0
 40 41  1  0  0  0  0
 40 45  2  0  0  0  0
 41 42  2  0  0  0  0
 41 92  1  0  0  0  0
 42 43  1  0  0  0  0
 42 93  1  0  0  0  0
 43 44  2  0  0  0  0
 43 94  1  0  0  0  0
 44 45  1  0  0  0  0
 44 95  1  0  0  0  0
 45 96  1  0  0  0  0
M  END
>  <StdInChI>
InChI=1S/C35H51N3O7/c1-34(2,3)44-31(39)30(19-13-14-20-36-32(40)43-25-27-17-11-8-12-18-27)37-22-28-21-29(42-24-26-15-9-7-10-16-26)23-38(28)33(41)45-35(4,5)6/h7-12,15-18,28-30,37H,13-14,19-25H2,1-6H3,(H,36,40)/t28-,29+,30-/m0/s1

>  <StdInChIKey>
PTVBRWZQHJAIAX-JBOQNHBVSA-N

>  <SMILES>
C1[C@H](OCC2C=CC=CC=2)C[C@@H](CN[C@@H](CCCCNC(=O)OCC2C=CC=CC=2)C(=O)OC(C)(C)C)N1C(OC(C)(C)C)=O

>  <CSID>
26351161

>  <P-glycoprotein 1+CHEMBL Compound_ID (Concatenate)>
CHEMBL1253372

>  <BCPR>
0

>  <Pgp>
1

>  <Class>
1

$$$$
Row1447
  MOE2013           3D

 60 63  0  0  1  0  0  0  0  0999 V2000
    0.0140   -4.6910    0.0000 C   0  0  0  0  0  0  0  0  0  0  0  0
    0.0140   -6.0290    0.0000 C   0  0  0  0  0  0  0  0  0  0  0  0
    1.1590   -6.6910    0.0000 C   0  0  0  0  0  0  0  0  0  0  0  0
    1.1590   -4.0280    0.0000 C   0  0  0  0  0  0  0  0  0  0  0  0
    2.3040   -4.6910    0.0000 C   0  0  0  0  0  0  0  0  0  0  0  0
    2.3180   -6.0290    0.0000 C   0  0  0  0  0  0  0  0  0  0  0  0
    3.4770   -6.6910    0.0000 C   0  0  0  0  0  0  0  0  0  0  0  0
    4.6360   -6.0150    0.0000 C   0  0  0  0  0  0  0  0  0  0  0  0
    4.6220   -4.6770    0.0000 C   0  0  0  0  0  0  0  0  0  0  0  0
    3.4630   -4.0010    0.0000 C   0  0  0  0  0  0  0  0  0  0  0  0
    3.4490   -2.6760    0.0000 C   0  0  0  0  0  0  0  0  0  0  0  0
    4.5940   -2.0140    0.0000 C   0  0  0  0  0  0  0  0  0  0  0  0
    5.7530   -2.6630    0.0000 C   0  0  0  0  0  0  0  0  0  0  0  0
    6.8980   -2.0000    0.0000 N   0  0  3  0  0  0  0  0  0  0  0  0
    8.0570   -2.6630    0.0000 C   0  0  0  0  0  0  0  0  0  0  0  0
    8.0430    0.0000    0.0000 C   0  0  0  0  0  0  0  0  0  0  0  0
    6.8980   -0.6760    0.0000 C   0  0  0  0  0  0  0  0  0  0  0  0
    9.2020   -0.6620    0.0000 C   0  0  0  0  0  0  0  0  0  0  0  0
    9.2020   -2.0000    0.0000 C   0  0  0  0  0  0  0  0  0  0  0  0
   10.3470   -2.6630    0.0000 C   0  0  0  0  0  0  0  0  0  0  0  0
   11.4920   -2.0000    0.0000 C   0  0  0  0  0  0  0  0  0  0  0  0
   11.4920   -0.6620    0.0000 C   0  0  0  0  0  0  0  0  0  0  0  0
   10.3470    0.0000    0.0000 C   0  0  0  0  0  0  0  0  0  0  0  0
   12.6510    0.0000    0.0000 O   0  0  0  0  0  0  0  0  0  0  0  0
   13.7960   -0.6620    0.0000 C   0  0  0  0  0  0  0  0  0  0  0  0
   12.6510   -2.6630    0.0000 O   0  0  0  0  0  0  0  0  0  0  0  0
   12.6510   -3.9870    0.0000 C   0  0  0  0  0  0  0  0  0  0  0  0
    1.1450   -8.0150    0.0000 O   0  0  0  0  0  0  0  0  0  0  0  0
    0.0000   -8.6780    0.0000 C   0  0  0  0  0  0  0  0  0  0  0  0
   -0.9220   -4.1520    0.0000 H   0  0  0  0  0  0  0  0  0  0  0  0
   -0.9210   -6.5690    0.0000 H   0  0  0  0  0  0  0  0  0  0  0  0
    1.1590   -2.9480    0.0000 H   0  0  0  0  0  0  0  0  0  0  0  0
    3.4800   -7.3200    0.8900 H   0  0  0  0  0  0  0  0  0  0  0  0
    3.4800   -7.3200   -0.8900 H   0  0  0  0  0  0  0  0  0  0  0  0
    5.1830   -6.3260    0.8900 H   0  0  0  0  0  0  0  0  0  0  0  0
    5.1830   -6.3260   -0.8900 H   0  0  0  0  0  0  0  0  0  0  0  0
    5.1660   -4.3610   -0.8900 H   0  0  0  0  0  0  0  0  0  0  0  0
    5.1660   -4.3610    0.8900 H   0  0  0  0  0  0  0  0  0  0  0  0
    2.5110   -2.1410    0.0000 H   0  0  0  0  0  0  0  0  0  0  0  0
    4.5900   -1.3850    0.8900 H   0  0  0  0  0  0  0  0  0  0  0  0
    4.5900   -1.3850   -0.8900 H   0  0  0  0  0  0  0  0  0  0  0  0
    5.7580   -3.2920   -0.8900 H   0  0  0  0  0  0  0  0  0  0  0  0
    5.7580   -3.2920    0.8900 H   0  0  0  0  0  0  0  0  0  0  0  0
    8.0590   -3.2920    0.8900 H   0  0  0  0  0  0  0  0  0  0  0  0
    8.0590   -3.2920   -0.8900 H   0  0  0  0  0  0  0  0  0  0  0  0
    8.0380    0.6290   -0.8900 H   0  0  0  0  0  0  0  0  0  0  0  0
    8.0380    0.6290    0.8900 H   0  0  0  0  0  0  0  0  0  0  0  0
    6.3510   -0.3640   -0.8900 H   0  0  0  0  0  0  0  0  0  0  0  0
    6.3510   -0.3640    0.8900 H   0  0  0  0  0  0  0  0  0  0  0  0
   10.3470   -3.7430    0.0000 H   0  0  0  0  0  0  0  0  0  0  0  0
   10.3470    1.0800    0.0000 H   0  0  0  0  0  0  0  0  0  0  0  0
   14.6250    0.0460    0.0000 H   0  0  0  0  0  0  0  0  0  0  0  0
   13.8530   -1.2890   -0.8900 H   0  0  0  0  0  0  0  0  0  0  0  0
   13.8530   -1.2890    0.8900 H   0  0  0  0  0  0  0  0  0  0  0  0
   13.6790   -4.3500    0.0000 H   0  0  0  0  0  0  0  0  0  0  0  0
   12.1370   -4.3500   -0.8900 H   0  0  0  0  0  0  0  0  0  0  0  0
   12.1370   -4.3500    0.8900 H   0  0  0  0  0  0  0  0  0  0  0  0
    0.2010   -9.7490    0.0000 H   0  0  0  0  0  0  0  0  0  0  0  0
   -0.5720   -8.4150   -0.8900 H   0  0  0  0  0  0  0  0  0  0  0  0
   -0.5720   -8.4150    0.8900 H   0  0  0  0  0  0  0  0  0  0  0  0
  1  2  1  0  0  0  0
  1  4  2  0  0  0  0
  1 30  1  0  0  0  0
  2  3  2  0  0  0  0
  2 31  1  0  0  0  0
  3  6  1  0  0  0  0
  3 28  1  0  0  0  0
  4  5  1  0  0  0  0
  4 32  1  0  0  0  0
  5  6  2  0  0  0  0
  5 10  1  0  0  0  0
  6  7  1  0  0  0  0
  7  8  1  0  0  0  0
  7 33  1  0  0  0  0
  7 34  1  0  0  0  0
  8  9  1  0  0  0  0
  8 35  1  0  0  0  0
  8 36  1  0  0  0  0
  9 10  1  0  0  0  0
  9 37  1  0  0  0  0
  9 38  1  0  0  0  0
 10 11  2  0  0  0  0
 11 12  1  0  0  0  0
 11 39  1  0  0  0  0
 12 13  1  0  0  0  0
 12 40  1  0  0  0  0
 12 41  1  0  0  0  0
 13 14  1  0  0  0  0
 13 42  1  0  0  0  0
 13 43  1  0  0  0  0
 14 15  1  0  0  0  0
 14 17  1  0  0  0  0
 15 19  1  0  0  0  0
 15 44  1  0  0  0  0
 15 45  1  0  0  0  0
 16 17  1  0  0  0  0
 16 18  1  0  0  0  0
 16 46  1  0  0  0  0
 16 47  1  0  0  0  0
 17 48  1  0  0  0  0
 17 49  1  0  0  0  0
 18 19  2  0  0  0  0
 18 23  1  0  0  0  0
 19 20  1  0  0  0  0
 20 21  2  0  0  0  0
 20 50  1  0  0  0  0
 21 22  1  0  0  0  0
 21 26  1  0  0  0  0
 22 23  2  0  0  0  0
 22 24  1  0  0  0  0
 23 51  1  0  0  0  0
 24 25  1  0  0  0  0
 25 52  1  0  0  0  0
 25 53  1  0  0  0  0
 25 54  1  0  0  0  0
 26 27  1  0  0  0  0
 27 55  1  0  0  0  0
 27 56  1  0  0  0  0
 27 57  1  0  0  0  0
 28 29  1  0  0  0  0
 29 58  1  0  0  0  0
 29 59  1  0  0  0  0
 29 60  1  0  0  0  0
M  END
>  <StdInChI>
InChI=1S/C25H31NO3/c1-27-23-11-5-9-21-18(7-4-10-22(21)23)8-6-13-26-14-12-19-15-24(28-2)25(29-3)16-20(19)17-26/h5,8-9,11,15-16H,4,6-7,10,12-14,17H2,1-3H3/b18-8+

>  <StdInChIKey>
QBMVDXXIQASRIE-QGMBQPNBSA-N

>  <SMILES>
C1C=C2C(CCC/C/2=C\CCN2CCC3C=C(OC)C(OC)=CC=3C2)=C(OC)C=1

>  <CSID>
23318717

>  <P-glycoprotein 1+CHEMBL Compound_ID (Concatenate)>
CHEMBL260599, CHEMBL260599, CHEMBL260599, CHEMBL260599

>  <BCPR>
0

>  <Pgp>
1

>  <Class>
1

$$$$
Row1458
  MOE2013           3D

 84 89  0  0  1  0  0  0  0  0999 V2000
   14.1240   -3.7940    0.0000 O   0  0  0  0  0  0  0  0  0  0  0  0
   13.0100   -6.0820    0.0000 O   0  0  0  0  0  0  0  0  0  0  0  0
   11.1140   -7.4020    0.0000 O   0  0  0  0  0  0  0  0  0  0  0  0
    9.0100   -6.3090    0.0000 O   0  0  0  0  0  0  0  0  0  0  0  0
    1.1550   -4.5160    0.0000 O   0  0  0  0  0  0  0  0  0  0  0  0
   13.9380   -1.3610    0.0000 O   0  0  0  0  0  0  0  0  0  0  0  0
   18.7420   -4.6800    0.0000 O   0  0  0  0  0  0  0  0  0  0  0  0
   18.5780   -0.0410    0.0000 O   0  0  0  0  0  0  0  0  0  0  0  0
   20.0000   -2.3500    0.0000 O   0  0  0  0  0  0  0  0  0  0  0  0
    8.5770   -1.8970    0.0000 N   0  0  3  0  0  0  0  0  0  0  0  0
    5.8970   -4.2680    0.0000 N   0  0  0  0  0  0  0  0  0  0  0  0
   10.1240   -4.2060    0.0000 C   0  0  1  0  0  0  0  0  0  0  0  0
   10.7010   -2.8040    0.0000 C   0  0  1  0  0  0  0  0  0  0  0  0
    8.0210   -3.1750    0.0000 C   0  0  2  0  0  0  0  0  0  0  0  0
   10.9070   -5.1140    0.0000 C   0  0  1  0  0  0  0  0  0  0  0  0
    8.8040   -4.2060    0.0000 C   0  0  0  0  0  0  0  0  0  0  0  0
    6.7010   -3.1130    0.0000 C   0  0  0  0  0  0  0  0  0  0  0  0
    9.9180   -1.8970    0.0000 C   0  0  0  0  0  0  0  0  0  0  0  0
    5.9180   -2.0820    0.0000 C   0  0  0  0  0  0  0  0  0  0  0  0
   12.2270   -5.0520    0.0000 C   0  0  2  0  0  0  0  0  0  0  0  0
   12.0210   -2.8040    0.0000 C   0  0  0  0  0  0  0  0  0  0  0  0
   12.8040   -3.7730    0.0000 C   0  0  1  0  0  0  0  0  0  0  0  0
    4.7010   -2.4950    0.0000 C   0  0  0  0  0  0  0  0  0  0  0  0
    7.7940   -0.8660    0.0000 C   0  0  0  0  0  0  0  0  0  0  0  0
   10.3510   -6.3090    0.0000 C   0  0  0  0  0  0  0  0  0  0  0  0
    4.6390   -3.8350    0.0000 C   0  0  0  0  0  0  0  0  0  0  0  0
    6.4540   -0.8660    0.0000 C   0  0  0  0  0  0  0  0  0  0  0  0
    3.4640   -1.8350    0.0000 C   0  0  0  0  0  0  0  0  0  0  0  0
    3.4640   -4.5160    0.0000 C   0  0  0  0  0  0  0  0  0  0  0  0
   14.6600   -2.3710    0.0000 C   0  0  0  0  0  0  0  0  0  0  0  0
    2.3090   -3.8350    0.0000 C   0  0  0  0  0  0  0  0  0  0  0  0
    2.3090   -2.4950    0.0000 C   0  0  0  0  0  0  0  0  0  0  0  0
   16.0000   -2.3710    0.0000 C   0  0  0  0  0  0  0  0  0  0  0  0
   14.3300   -6.0820    0.0000 C   0  0  0  0  0  0  0  0  0  0  0  0
   10.5570   -8.6190    0.0000 C   0  0  0  0  0  0  0  0  0  0  0  0
   16.7220   -3.5260    0.0000 C   0  0  0  0  0  0  0  0  0  0  0  0
   16.5980   -1.1960    0.0000 C   0  0  0  0  0  0  0  0  0  0  0  0
   18.0620   -3.5260    0.0000 C   0  0  0  0  0  0  0  0  0  0  0  0
   17.9380   -1.1960    0.0000 C   0  0  0  0  0  0  0  0  0  0  0  0
   18.6600   -2.3500    0.0000 C   0  0  0  0  0  0  0  0  0  0  0  0
    0.0000   -3.8350    0.0000 C   0  0  0  0  0  0  0  0  0  0  0  0
   20.0620   -4.6390    0.0000 C   0  0  0  0  0  0  0  0  0  0  0  0
   19.8760    0.0000    0.0000 C   0  0  0  0  0  0  0  0  0  0  0  0
   20.6190   -1.0930    0.0000 C   0  0  0  0  0  0  0  0  0  0  0  0
    9.4430   -5.2170    0.0000 H   0  0  0  0  0  0  0  0  0  0  0  0
   11.3610   -1.6290    0.0000 H   0  0  0  0  0  0  0  0  0  0  0  0
    7.3400   -4.1860    0.0000 H   0  0  0  0  0  0  0  0  0  0  0  0
    6.2100   -5.2280    0.0000 H   0  0  0  0  0  0  0  0  0  0  0  0
   10.9070   -5.1140   -1.0900 H   0  0  0  0  0  0  0  0  0  0  0  0
    8.5240   -4.7700    0.8900 H   0  0  0  0  0  0  0  0  0  0  0  0
    8.5240   -4.7700   -0.8900 H   0  0  0  0  0  0  0  0  0  0  0  0
   10.1800   -1.3250   -0.8900 H   0  0  0  0  0  0  0  0  0  0  0  0
   10.1800   -1.3250    0.8900 H   0  0  0  0  0  0  0  0  0  0  0  0
   12.2270   -5.0520    1.0900 H   0  0  0  0  0  0  0  0  0  0  0  0
   12.2920   -2.2360    0.8900 H   0  0  0  0  0  0  0  0  0  0  0  0
   12.2920   -2.2360   -0.8900 H   0  0  0  0  0  0  0  0  0  0  0  0
   12.8040   -3.7730   -1.0900 H   0  0  0  0  0  0  0  0  0  0  0  0
    8.0740   -0.3020    0.8900 H   0  0  0  0  0  0  0  0  0  0  0  0
    8.0740   -0.3020   -0.8900 H   0  0  0  0  0  0  0  0  0  0  0  0
    6.1100   -0.3390    0.8900 H   0  0  0  0  0  0  0  0  0  0  0  0
    6.1100   -0.3390   -0.8900 H   0  0  0  0  0  0  0  0  0  0  0  0
    3.4480   -0.7550    0.0000 H   0  0  0  0  0  0  0  0  0  0  0  0
    3.4600   -5.5960    0.0000 H   0  0  0  0  0  0  0  0  0  0  0  0
    1.3750   -1.9530    0.0000 H   0  0  0  0  0  0  0  0  0  0  0  0
   14.6930   -7.1100    0.0000 H   0  0  0  0  0  0  0  0  0  0  0  0
   14.6930   -5.5680    0.8900 H   0  0  0  0  0  0  0  0  0  0  0  0
   14.6930   -5.5680   -0.8900 H   0  0  0  0  0  0  0  0  0  0  0  0
   11.3400   -9.3770    0.0000 H   0  0  0  0  0  0  0  0  0  0  0  0
    9.9390   -8.7360   -0.8900 H   0  0  0  0  0  0  0  0  0  0  0  0
    9.9390   -8.7360    0.8900 H   0  0  0  0  0  0  0  0  0  0  0  0
   16.1980   -4.4710    0.0000 H   0  0  0  0  0  0  0  0  0  0  0  0
   16.0330   -0.2750    0.0000 H   0  0  0  0  0  0  0  0  0  0  0  0
   -0.8350   -4.5360    0.0000 H   0  0  0  0  0  0  0  0  0  0  0  0
   -0.0520   -3.2080   -0.8900 H   0  0  0  0  0  0  0  0  0  0  0  0
   -0.0520   -3.2080    0.8900 H   0  0  0  0  0  0  0  0  0  0  0  0
   20.4570   -5.6550    0.0000 H   0  0  0  0  0  0  0  0  0  0  0  0
   20.4090   -4.1140    0.8900 H   0  0  0  0  0  0  0  0  0  0  0  0
   20.4090   -4.1140   -0.8900 H   0  0  0  0  0  0  0  0  0  0  0  0
   20.2070    1.0390    0.0000 H   0  0  0  0  0  0  0  0  0  0  0  0
   20.2550   -0.5020   -0.8900 H   0  0  0  0  0  0  0  0  0  0  0  0
[truncated: 684,158 more chars]
