# Supplementary material for: Selectivity profiling of BCRP versus P-gp inhibition: from automated collection of polypharmacology data to multi-label learning
Source: J Cheminform. 2016 Feb 4;8:7. doi: 10.1186/s13321-016-0121-y (PMC4743411; doi:10.1186/s13321-016-0121-y)
Supplement: Supplementary file 3 — 10.1186/s13321-016-0121-y The whole dataset (2191 compounds) as used in the binary relevance—chains of classifiers script. [file 13321_2016_121_MOESM3_ESM.sdf]

10612087
  MOE2013           2D

 34 35  0  0  0  0  0  0  0  0999 V2000
    8.5990    1.9050    0.0000 O   0  0  0  0  0  0  0  0  0  0  0  0
    2.5370   -0.5950    0.0000 O   0  0  0  0  0  0  0  0  0  0  0  0
    4.2690   -3.5950    0.0000 O   0  0  0  0  0  0  0  0  0  0  0  0
    3.4030    0.9050    0.0000 O   0  0  0  0  0  0  0  0  0  0  0  0
    4.2690   -0.5950    0.0000 C   0  0  0  0  0  0  0  0  0  0  0  0
    6.0010    2.4050    0.0000 C   0  0  0  0  0  0  0  0  0  0  0  0
    3.4030   -1.0950    0.0000 C   0  0  0  0  0  0  0  0  0  0  0  0
    4.2690    0.4050    0.0000 C   0  0  0  0  0  0  0  0  0  0  0  0
    6.8670    1.9050    0.0000 C   0  0  0  0  0  0  0  0  0  0  0  0
    5.1350    1.9050    0.0000 C   0  0  0  0  0  0  0  0  0  0  0  0
    5.1350   -1.0950    0.0000 C   0  0  0  0  0  0  0  0  0  0  0  0
    6.0010    3.4050    0.0000 C   0  0  0  0  0  0  0  0  0  0  0  0
    7.7330    2.4050    0.0000 C   0  0  0  0  0  0  0  0  0  0  0  0
    5.1350    0.9050    0.0000 C   0  0  0  0  0  0  0  0  0  0  0  0
    3.4030   -2.0950    0.0000 C   0  0  0  0  0  0  0  0  0  0  0  0
    5.1350   -2.0950    0.0000 C   0  0  0  0  0  0  0  0  0  0  0  0
    4.2690   -2.5950    0.0000 C   0  0  0  0  0  0  0  0  0  0  0  0
    6.8670    3.9050    0.0000 C   0  0  0  0  0  0  0  0  0  0  0  0
    7.7330    3.4050    0.0000 C   0  0  0  0  0  0  0  0  0  0  0  0
    9.4650    2.4050    0.0000 C   0  0  0  0  0  0  0  0  0  0  0  0
    6.8670    1.2850    0.0000 H   0  0  0  0  0  0  0  0  0  0  0  0
    4.5980    2.2150    0.0000 H   0  0  0  0  0  0  0  0  0  0  0  0
    5.6720   -0.7850    0.0000 H   0  0  0  0  0  0  0  0  0  0  0  0
    5.4640    3.7150    0.0000 H   0  0  0  0  0  0  0  0  0  0  0  0
    5.6720    0.5950    0.0000 H   0  0  0  0  0  0  0  0  0  0  0  0
    2.8660   -2.4050    0.0000 H   0  0  0  0  0  0  0  0  0  0  0  0
    5.6720   -2.4050    0.0000 H   0  0  0  0  0  0  0  0  0  0  0  0
    8.2700    3.7150    0.0000 H   0  0  0  0  0  0  0  0  0  0  0  0
    6.8670    4.5250    0.0000 H   0  0  0  0  0  0  0  0  0  0  0  0
    2.0000   -0.9050    0.0000 H   0  0  0  0  0  0  0  0  0  0  0  0
   10.0020    2.7150    0.0000 H   0  0  0  0  0  0  0  0  0  0  0  0
    9.1550    2.9420    0.0000 H   0  0  0  0  0  0  0  0  0  0  0  0
    9.7750    1.8680    0.0000 H   0  0  0  0  0  0  0  0  0  0  0  0
    4.8060   -3.9050    0.0000 H   0  0  0  0  0  0  0  0  0  0  0  0
  1 13  1  0  0  0  0
  1 20  1  0  0  0  0
  2  7  1  0  0  0  0
  2 30  1  0  0  0  0
  3 17  1  0  0  0  0
  3 34  1  0  0  0  0
  4  8  2  0  0  0  0
  5  7  1  0  0  0  0
  5  8  1  0  0  0  0
  5 11  2  0  0  0  0
  6  9  2  0  0  0  0
  6 10  1  0  0  0  0
  6 12  1  0  0  0  0
  7 15  2  0  0  0  0
  8 14  1  0  0  0  0
  9 13  1  0  0  0  0
  9 21  1  0  0  0  0
 10 14  2  0  0  0  0
 10 22  1  0  0  0  0
 11 16  1  0  0  0  0
 11 23  1  0  0  0  0
 12 18  2  0  0  0  0
 12 24  1  0  0  0  0
 13 19  2  0  0  0  0
 14 25  1  0  0  0  0
 15 17  1  0  0  0  0
 15 26  1  0  0  0  0
 16 17  2  0  0  0  0
 16 27  1  0  0  0  0
 18 19  1  0  0  0  0
 18 29  1  0  0  0  0
 19 28  1  0  0  0  0
 20 31  1  0  0  0  0
 20 32  1  0  0  0  0
 20 33  1  0  0  0  0
M  END
>  <CSID>
8787453

>  <BCPR>
1

>  <Pgp>
-1

$$$$

  MOE2013           3D

 52 54  0  0  1  0  0  0  0  0999 V2000
    0.0000   -3.9900    0.0000 C   0  0  0  0  0  0  0  0  0  0  0  0
    1.1490   -4.6600    0.0000 O   0  0  0  0  0  0  0  0  0  0  0  0
    2.3090   -3.9900    0.0000 C   0  0  0  0  0  0  0  0  0  0  0  0
    3.4580   -4.6600    0.0000 C   0  0  0  0  0  0  0  0  0  0  0  0
    4.6070   -3.9900    0.0000 O   0  0  0  0  0  0  0  0  0  0  0  0
    5.7560   -4.6600    0.0000 C   0  0  0  0  0  0  0  0  0  0  0  0
    5.7560   -5.9800    0.0000 C   0  0  0  0  0  0  0  0  0  0  0  0
    6.9160   -6.6500    0.0000 C   0  0  0  0  0  0  0  0  0  0  0  0
    8.0650   -5.9800    0.0000 C   0  0  0  0  0  0  0  0  0  0  0  0
    8.0650   -4.6600    0.0000 C   0  0  0  0  0  0  0  0  0  0  0  0
    6.9160   -3.9900    0.0000 C   0  0  0  0  0  0  0  0  0  0  0  0
    9.2140   -3.9900    0.0000 C   0  0  0  0  0  0  0  0  0  0  0  0
   10.3630   -4.6600    0.0000 N   0  0  0  0  0  0  0  0  0  0  0  0
   10.3630   -5.9800    0.0000 C   0  0  0  0  0  0  0  0  0  0  0  0
    9.2140   -6.6500    0.0000 N   0  0  0  0  0  0  0  0  0  0  0  0
    9.2140   -2.6600    0.0000 N   0  0  3  0  0  0  0  0  0  0  0  0
    8.0650   -1.9900    0.0000 C   0  0  0  0  0  0  0  0  0  0  0  0
    8.0650   -0.6600    0.0000 C   0  0  0  0  0  0  0  0  0  0  0  0
    6.9160    0.0000    0.0000 C   0  0  0  0  0  0  0  0  0  0  0  0
    5.7560   -0.6600    0.0000 C   0  0  0  0  0  0  0  0  0  0  0  0
    5.7560   -1.9900    0.0000 C   0  0  0  0  0  0  0  0  0  0  0  0
    6.9160   -2.6600    0.0000 C   0  0  0  0  0  0  0  0  0  0  0  0
    4.6070   -2.6600    0.0000 C   0  0  0  0  0  0  0  0  0  0  0  0
    3.4580   -3.3200    0.0000 C   0  0  0  0  0  0  0  0  0  0  0  0
    4.6070   -6.6500    0.0000 O   0  0  0  0  0  0  0  0  0  0  0  0
    4.6070   -7.9800    0.0000 C   0  0  0  0  0  0  0  0  0  0  0  0
    3.4580   -8.6400    0.0000 C   0  0  0  0  0  0  0  0  0  0  0  0
    3.4580   -9.9700    0.0000 O   0  0  0  0  0  0  0  0  0  0  0  0
    2.3090  -10.6400    0.0000 C   0  0  0  0  0  0  0  0  0  0  0  0
   -0.8320   -4.6950    0.0000 H   0  0  0  0  0  0  0  0  0  0  0  0
   -0.0550   -3.3630   -0.8900 H   0  0  0  0  0  0  0  0  0  0  0  0
   -0.0550   -3.3630    0.8900 H   0  0  0  0  0  0  0  0  0  0  0  0
    2.3100   -3.3610    0.8900 H   0  0  0  0  0  0  0  0  0  0  0  0
    2.3100   -3.3610   -0.8900 H   0  0  0  0  0  0  0  0  0  0  0  0
    3.4580   -5.2890   -0.8900 H   0  0  0  0  0  0  0  0  0  0  0  0
    3.4580   -5.2890    0.8900 H   0  0  0  0  0  0  0  0  0  0  0  0
    6.9180   -7.7300    0.0000 H   0  0  0  0  0  0  0  0  0  0  0  0
    6.9180   -2.9100    0.0000 H   0  0  0  0  0  0  0  0  0  0  0  0
   11.2990   -6.5180    0.0000 H   0  0  0  0  0  0  0  0  0  0  0  0
   10.0900   -2.1570    0.0000 H   0  0  0  0  0  0  0  0  0  0  0  0
    9.0000   -0.1190    0.0000 H   0  0  0  0  0  0  0  0  0  0  0  0
    6.9180    1.0800    0.0000 H   0  0  0  0  0  0  0  0  0  0  0  0
    4.8220   -0.1170    0.0000 H   0  0  0  0  0  0  0  0  0  0  0  0
    6.9180   -3.7400    0.0000 H   0  0  0  0  0  0  0  0  0  0  0  0
    2.5350   -3.8500    0.0000 H   0  0  0  0  0  0  0  0  0  0  0  0
    5.1520   -8.2950    0.8900 H   0  0  0  0  0  0  0  0  0  0  0  0
    5.1520   -8.2950   -0.8900 H   0  0  0  0  0  0  0  0  0  0  0  0
    2.9130   -8.3250   -0.8900 H   0  0  0  0  0  0  0  0  0  0  0  0
    2.9130   -8.3250    0.8900 H   0  0  0  0  0  0  0  0  0  0  0  0
    2.5130  -11.7110    0.0000 H   0  0  0  0  0  0  0  0  0  0  0  0
    1.7360  -10.3790   -0.8900 H   0  0  0  0  0  0  0  0  0  0  0  0
    1.7360  -10.3790    0.8900 H   0  0  0  0  0  0  0  0  0  0  0  0
  1  2  1  0  0  0  0
  1 30  1  0  0  0  0
  1 31  1  0  0  0  0
  1 32  1  0  0  0  0
  2  3  1  0  0  0  0
  3  4  1  0  0  0  0
  3 33  1  0  0  0  0
  3 34  1  0  0  0  0
  4  5  1  0  0  0  0
  4 35  1  0  0  0  0
  4 36  1  0  0  0  0
  5  6  1  0  0  0  0
  6  7  1  0  0  0  0
  6 11  2  0  0  0  0
  7  8  2  0  0  0  0
  7 25  1  0  0  0  0
  8  9  1  0  0  0  0
  8 37  1  0  0  0  0
  9 10  1  0  0  0  0
  9 15  2  0  0  0  0
 10 11  1  0  0  0  0
 10 12  2  0  0  0  0
 11 38  1  0  0  0  0
 12 13  1  0  0  0  0
 12 16  1  0  0  0  0
 13 14  2  0  0  0  0
 14 15  1  0  0  0  0
 14 39  1  0  0  0  0
 16 17  1  0  0  0  0
 16 40  1  0  0  0  0
 17 18  1  0  0  0  0
 17 22  2  0  0  0  0
 18 19  2  0  0  0  0
 18 41  1  0  0  0  0
 19 20  1  0  0  0  0
 19 42  1  0  0  0  0
 20 21  2  0  0  0  0
 20 43  1  0  0  0  0
 21 22  1  0  0  0  0
 21 23  1  0  0  0  0
 22 44  1  0  0  0  0
 23 24  3  0  0  0  0
 24 45  1  0  0  0  0
 25 26  1  0  0  0  0
 26 27  1  0  0  0  0
 26 46  1  0  0  0  0
 26 47  1  0  0  0  0
 27 28  1  0  0  0  0
 27 48  1  0  0  0  0
 27 49  1  0  0  0  0
 28 29  1  0  0  0  0
 29 50  1  0  0  0  0
 29 51  1  0  0  0  0
 29 52  1  0  0  0  0
M  END
>  <CSID>
154044

>  <BCPR>
1

>  <Pgp>
0

$$$$

  MOE2013           3D

 33 35  0  0  0  0  0  0  0  0999 V2000
    0.0000   -2.9770    0.0000 Cl  0  0  0  0  0  0  0  0  0  0  0  0
    7.2490   -1.0100    0.0000 O   0  0  0  0  0  0  0  0  0  0  0  0
    5.0590   -1.3110    0.0000 N   0  0  0  0  0  0  0  0  0  0  0  0
    5.6830   -4.1640    0.0000 N   0  0  0  0  0  0  0  0  0  0  0  0
    3.5400   -3.1540    0.0000 C   0  0  0  0  0  0  0  0  0  0  0  0
    3.8560   -1.8580    0.0000 C   0  0  0  0  0  0  0  0  0  0  0  0
    4.3420   -4.2100    0.0000 C   0  0  0  0  0  0  0  0  0  0  0  0
    3.7320   -5.3980    0.0000 C   0  0  0  0  0  0  0  0  0  0  0  0
    2.2600   -3.5240    0.0000 C   0  0  0  0  0  0  0  0  0  0  0  0
    6.2540   -1.9050    0.0000 C   0  0  0  0  0  0  0  0  0  0  0  0
    2.9000   -0.9410    0.0000 C   0  0  0  0  0  0  0  0  0  0  0  0
    1.3030   -2.5990    0.0000 C   0  0  0  0  0  0  0  0  0  0  0  0
    6.5240   -3.2080    0.0000 C   0  0  0  0  0  0  0  0  0  0  0  0
    1.6190   -1.3110    0.0000 C   0  0  0  0  0  0  0  0  0  0  0  0
    4.4030   -6.5550    0.0000 C   0  0  0  0  0  0  0  0  0  0  0  0
    2.3980   -5.3980    0.0000 C   0  0  0  0  0  0  0  0  0  0  0  0
    5.0820    0.0000    0.0000 C   0  0  0  0  0  0  0  0  0  0  0  0
    3.7320   -7.7120    0.0000 C   0  0  0  0  0  0  0  0  0  0  0  0
    1.7350   -6.5550    0.0000 C   0  0  0  0  0  0  0  0  0  0  0  0
    2.3980   -7.7120    0.0000 C   0  0  0  0  0  0  0  0  0  0  0  0
    2.0000   -4.5720    0.0000 H   0  0  0  0  0  0  0  0  0  0  0  0
    3.1580    0.1080    0.0000 H   0  0  0  0  0  0  0  0  0  0  0  0
    7.1320   -3.3690   -0.8900 H   0  0  0  0  0  0  0  0  0  0  0  0
    7.1320   -3.3690    0.8900 H   0  0  0  0  0  0  0  0  0  0  0  0
    0.8400   -0.5630    0.0000 H   0  0  0  0  0  0  0  0  0  0  0  0
    5.4830   -6.5550    0.0000 H   0  0  0  0  0  0  0  0  0  0  0  0
    1.8560   -4.4640    0.0000 H   0  0  0  0  0  0  0  0  0  0  0  0
    4.0610    0.3810    0.0000 H   0  0  0  0  0  0  0  0  0  0  0  0
    5.6020    0.3540   -0.8900 H   0  0  0  0  0  0  0  0  0  0  0  0
    5.6020    0.3540    0.8900 H   0  0  0  0  0  0  0  0  0  0  0  0
    4.2710   -8.6480    0.0000 H   0  0  0  0  0  0  0  0  0  0  0  0
    0.6550   -6.5550    0.0000 H   0  0  0  0  0  0  0  0  0  0  0  0
    1.8560   -8.6460    0.0000 H   0  0  0  0  0  0  0  0  0  0  0  0
  1 12  1  0  0  0  0
  2 10  2  0  0  0  0
  3  6  1  0  0  0  0
  3 10  1  0  0  0  0
  3 17  1  0  0  0  0
  4  7  2  0  0  0  0
  4 13  1  0  0  0  0
  5  6  2  0  0  0  0
  5  7  1  0  0  0  0
  5  9  1  0  0  0  0
  6 11  1  0  0  0  0
  7  8  1  0  0  0  0
  8 15  2  0  0  0  0
  8 16  1  0  0  0  0
  9 12  2  0  0  0  0
  9 21  1  0  0  0  0
 10 13  1  0  0  0  0
 11 14  2  0  0  0  0
 11 22  1  0  0  0  0
 12 14  1  0  0  0  0
 13 23  1  0  0  0  0
 13 24  1  0  0  0  0
 14 25  1  0  0  0  0
 15 18  1  0  0  0  0
 15 26  1  0  0  0  0
 16 19  2  0  0  0  0
 16 27  1  0  0  0  0
 17 28  1  0  0  0  0
 17 29  1  0  0  0  0
 17 30  1  0  0  0  0
 18 20  2  0  0  0  0
 18 31  1  0  0  0  0
 19 20  1  0  0  0  0
 19 32  1  0  0  0  0
 20 33  1  0  0  0  0
M  END
>  <CSID>
2908

>  <BCPR>
0

>  <Pgp>
-1

$$$$

  MOE2013           2D

 28 30  0  0  1  0  0  0  0  0999 V2000
    0.0000   -2.0180    0.0000 C   0  0  0  0  0  0  0  0  0  0  0  0
    0.0000   -3.3450    0.0000 C   0  0  0  0  0  0  0  0  0  0  0  0
    1.1430   -4.0090    0.0000 C   0  0  0  0  0  0  0  0  0  0  0  0
    1.1430   -1.3550    0.0000 C   0  0  0  0  0  0  0  0  0  0  0  0
    2.2950   -2.0090    0.0000 C   0  0  0  0  0  0  0  0  0  0  0  0
    2.2950   -3.3450    0.0000 C   0  0  0  0  0  0  0  0  0  0  0  0
    3.4470   -4.0090    0.0000 N   0  0  3  0  0  0  0  0  0  0  0  0
    3.4370   -1.3450    0.0000 C   0  0  0  0  0  0  0  0  0  0  0  0
    4.5890   -2.0000    0.0000 C   0  0  0  0  0  0  0  0  0  0  0  0
    4.5980   -3.3450    0.0000 C   0  0  0  0  0  0  0  0  0  0  0  0
    5.7690   -4.0090    0.0000 C   0  0  0  0  0  0  0  0  0  0  0  0
    6.9210   -3.3270    0.0000 C   0  0  0  0  0  0  0  0  0  0  0  0
    6.9120   -1.9810    0.0000 C   0  0  0  0  0  0  0  0  0  0  0  0
    5.7410   -1.3270    0.0000 C   0  0  0  0  0  0  0  0  0  0  0  0
    3.4280   -0.0180    0.0000 O   0  0  0  0  0  0  0  0  0  0  0  0
    5.7320    0.0000    0.0000 O   0  0  0  0  0  0  0  0  0  0  0  0
    8.0730   -3.9810    0.0000 C   0  0  0  0  0  0  0  0  0  0  0  0
    9.2150   -4.6350    0.0000 F   0  0  0  0  0  0  0  0  0  0  0  0
    8.7360   -2.8290    0.0000 F   0  0  0  0  0  0  0  0  0  0  0  0
    7.4280   -5.1330    0.0000 F   0  0  0  0  0  0  0  0  0  0  0  0
   -0.9360   -1.4790    0.0000 H   0  0  0  0  0  0  0  0  0  0  0  0
   -0.9360   -3.8840    0.0000 H   0  0  0  0  0  0  0  0  0  0  0  0
    1.1410   -5.0890    0.0000 H   0  0  0  0  0  0  0  0  0  0  0  0
    1.1380   -0.2750    0.0000 H   0  0  0  0  0  0  0  0  0  0  0  0
    3.4470   -5.0190    0.0000 H   0  0  0  0  0  0  0  0  0  0  0  0
    5.7790   -5.0890    0.0000 H   0  0  0  0  0  0  0  0  0  0  0  0
    7.8420   -1.4310    0.0000 H   0  0  0  0  0  0  0  0  0  0  0  0
    6.5990    0.4120    0.0000 H   0  0  0  0  0  0  0  0  0  0  0  0
  1  2  2  0  0  0  0
  1  4  1  0  0  0  0
  1 21  1  0  0  0  0
  2  3  1  0  0  0  0
  2 22  1  0  0  0  0
  3  6  2  0  0  0  0
  3 23  1  0  0  0  0
  4  5  2  0  0  0  0
  4 24  1  0  0  0  0
  5  6  1  0  0  0  0
  5  8  1  0  0  0  0
  6  7  1  0  0  0  0
  7 10  1  0  0  0  0
  7 25  1  0  0  0  0
  8  9  1  0  0  0  0
  8 15  2  0  0  0  0
  9 10  1  0  0  0  0
  9 14  2  0  0  0  0
 10 11  2  0  0  0  0
 11 12  1  0  0  0  0
 11 26  1  0  0  0  0
 12 13  2  0  0  0  0
 12 17  1  0  0  0  0
 13 14  1  0  0  0  0
 13 27  1  0  0  0  0
 14 16  1  0  0  0  0
 16 28  1  0  0  0  0
 17 18  1  0  0  0  0
 17 19  1  0  0  0  0
 17 20  1  0  0  0  0
M  END
>  <CSID>
23290577

>  <BCPR>
0

>  <Pgp>
-1

$$$$

  MOE2013           3D

 64 65  0  0  1  0  0  0  0  0999 V2000
    7.0040   -3.0120    0.0000 N   0  0  0  0  0  0  0  0  0  0  0  0
    5.5380   -2.9660    0.0000 C   0  0  0  0  0  0  0  0  0  0  0  0
    3.6090   -2.0300    0.0000 O   0  0  0  0  0  0  0  0  0  0  0  0
    4.8050   -2.0300    0.0000 C   0  0  1  0  0  0  0  0  0  0  0  0
    2.5830   -3.0570    0.0000 C   0  0  0  0  0  0  0  0  0  0  0  0
    6.9820   -5.4930    0.0000 C   0  0  2  0  0  0  0  0  0  0  0  0
    4.6920   -6.6660    0.0000 C   0  0  0  0  0  0  0  0  0  0  0  0
    5.3240   -5.4930    0.0000 C   0  0  1  0  0  0  0  0  0  0  0  0
    3.3610   -6.6660    0.0000 C   0  0  0  0  0  0  0  0  0  0  0  0
    1.1500   -3.4290    0.0000 C   0  0  2  0  0  0  0  0  0  0  0  0
    2.5600   -5.2670    0.0000 O   0  0  0  0  0  0  0  0  0  0  0  0
    4.6920   -3.8120    0.0000 O   0  0  0  0  0  0  0  0  0  0  0  0
    7.8280   -6.3390    0.0000 C   0  0  0  0  0  0  0  0  0  0  0  0
    1.1500   -4.8950    0.0000 C   0  0  0  0  0  0  0  0  0  0  0  0
    3.8240   -3.7780    0.0000 O   0  0  0  0  0  0  0  0  0  0  0  0
    2.7410   -7.6810    0.0000 O   0  0  0  0  0  0  0  0  0  0  0  0
    5.1210   -0.8800    0.0000 C   0  0  0  0  0  0  0  0  0  0  0  0
    7.9630   -2.2670    0.0000 C   0  0  0  0  0  0  0  0  0  0  0  0
    4.2750   -4.9060    0.0000 O   0  0  0  0  0  0  0  0  0  0  0  0
    3.1240   -5.2110    0.0000 C   0  0  0  0  0  0  0  0  0  0  0  0
    8.9890   -6.0340    0.0000 C   0  0  0  0  0  0  0  0  0  0  0  0
    2.8200   -4.0490    0.0000 O   0  0  0  0  0  0  0  0  0  0  0  0
    0.0000   -2.5260    0.0000 C   0  0  0  0  0  0  0  0  0  0  0  0
    6.2820   -0.5860    0.0000 C   0  0  0  0  0  0  0  0  0  0  0  0
    4.2970    0.0000    0.0000 C   0  0  0  0  0  0  0  0  0  0  0  0
    9.2710   -4.8840    0.0000 C   0  0  0  0  0  0  0  0  0  0  0  0
    9.8130   -6.8800    0.0000 C   0  0  0  0  0  0  0  0  0  0  0  0
    1.6580   -3.7450    0.0000 C   0  0  0  0  0  0  0  0  0  0  0  0
   10.9740   -6.5760    0.0000 C   0  0  0  0  0  0  0  0  0  0  0  0
   10.4330   -4.5790    0.0000 C   0  0  0  0  0  0  0  0  0  0  0  0
   11.2790   -5.4250    0.0000 C   0  0  0  0  0  0  0  0  0  0  0  0
    4.8050   -2.0300   -1.0900 H   0  0  0  0  0  0  0  0  0  0  0  0
    6.9820   -5.4930   -1.0900 H   0  0  0  0  0  0  0  0  0  0  0  0
    5.0150   -7.2060    0.8900 H   0  0  0  0  0  0  0  0  0  0  0  0
    5.0150   -7.2060   -0.8900 H   0  0  0  0  0  0  0  0  0  0  0  0
    5.3240   -5.4930   -1.0900 H   0  0  0  0  0  0  0  0  0  0  0  0
    1.1500   -3.4290    1.0900 H   0  0  0  0  0  0  0  0  0  0  0  0
    7.6640   -6.9460    0.8900 H   0  0  0  0  0  0  0  0  0  0  0  0
    7.6640   -6.9460   -0.8900 H   0  0  0  0  0  0  0  0  0  0  0  0
    0.6510   -5.2790   -0.8900 H   0  0  0  0  0  0  0  0  0  0  0  0
    0.6510   -5.2790    0.8900 H   0  0  0  0  0  0  0  0  0  0  0  0
    5.1210   -0.8800   -1.0900 H   0  0  0  0  0  0  0  0  0  0  0  0
    8.8800   -2.8560    0.0000 H   0  0  0  0  0  0  0  0  0  0  0  0
    7.9350   -1.6380    0.8900 H   0  0  0  0  0  0  0  0  0  0  0  0
    7.9350   -1.6380   -0.8900 H   0  0  0  0  0  0  0  0  0  0  0  0
    2.8070   -5.7550   -0.8900 H   0  0  0  0  0  0  0  0  0  0  0  0
    2.8070   -5.7550    0.8900 H   0  0  0  0  0  0  0  0  0  0  0  0
   -0.2860   -2.3020   -1.0280 H   0  0  0  0  0  0  0  0  0  0  0  0
    0.2640   -1.6020    0.5140 H   0  0  0  0  0  0  0  0  0  0  0  0
   -0.8350   -3.0020    0.5140 H   0  0  0  0  0  0  0  0  0  0  0  0
    6.6340   -0.4970    1.0280 H   0  0  0  0  0  0  0  0  0  0  0  0
    6.4160    0.3660   -0.5140 H   0  0  0  0  0  0  0  0  0  0  0  0
    6.8530   -1.3600   -0.5140 H   0  0  0  0  0  0  0  0  0  0  0  0
    4.0490    0.2650    1.0280 H   0  0  0  0  0  0  0  0  0  0  0  0
    3.3990   -0.3430   -0.5140 H   0  0  0  0  0  0  0  0  0  0  0  0
    4.6980    0.8740   -0.5140 H   0  0  0  0  0  0  0  0  0  0  0  0
    8.5010   -4.1270    0.0000 H   0  0  0  0  0  0  0  0  0  0  0  0
    9.5240   -7.9210    0.0000 H   0  0  0  0  0  0  0  0  0  0  0  0
    1.5670   -2.6590    0.0000 H   0  0  0  0  0  0  0  0  0  0  0  0
    1.1760   -4.1500    0.8900 H   0  0  0  0  0  0  0  0  0  0  0  0
    1.1760   -4.1500   -0.8900 H   0  0  0  0  0  0  0  0  0  0  0  0
   11.7370   -7.3410    0.0000 H   0  0  0  0  0  0  0  0  0  0  0  0
   10.7150   -3.5370    0.0000 H   0  0  0  0  0  0  0  0  0  0  0  0
   12.3220   -5.1440    0.0000 H   0  0  0  0  0  0  0  0  0  0  0  0
  1  2  1  0  0  0  0
  1  6  1  0  0  0  0
  1 18  1  0  0  0  0
  2  4  1  0  0  0  0
  2 12  2  0  0  0  0
  3  4  1  0  0  0  0
  3  5  1  0  0  0  0
  4 17  1  0  0  0  0
  4 32  1  0  0  0  0
  5 10  1  0  0  0  0
  5 15  2  0  0  0  0
  6  8  1  0  0  0  0
  6 13  1  0  0  0  0
  6 33  1  0  0  0  0
  7  8  1  0  0  0  0
  7  9  1  0  0  0  0
  7 34  1  0  0  0  0
  7 35  1  0  0  0  0
  8 19  1  0  0  0  0
  8 36  1  0  0  0  0
  9 11  1  0  0  0  0
  9 16  2  0  0  0  0
 10 14  1  0  0  0  0
 10 23  1  0  0  0  0
 10 37  1  0  0  0  0
 11 14  1  0  0  0  0
 13 21  1  0  0  0  0
 13 38  1  0  0  0  0
 13 39  1  0  0  0  0
 14 40  1  0  0  0  0
 14 41  1  0  0  0  0
 17 24  1  0  0  0  0
 17 25  1  0  0  0  0
 17 42  1  0  0  0  0
 18 43  1  0  0  0  0
 18 44  1  0  0  0  0
 18 45  1  0  0  0  0
 19 20  1  0  0  0  0
 20 22  1  0  0  0  0
 20 46  1  0  0  0  0
 20 47  1  0  0  0  0
 21 26  1  0  0  0  0
 21 27  2  0  0  0  0
 22 28  1  0  0  0  0
 23 48  1  0  0  0  0
 23 49  1  0  0  0  0
 23 50  1  0  0  0  0
 24 51  1  0  0  0  0
 24 52  1  0  0  0  0
 24 53  1  0  0  0  0
 25 54  1  0  0  0  0
 25 55  1  0  0  0  0
 25 56  1  0  0  0  0
 26 30  2  0  0  0  0
 26 57  1  0  0  0  0
 27 29  1  0  0  0  0
 27 58  1  0  0  0  0
 28 59  1  0  0  0  0
 28 60  1  0  0  0  0
 28 61  1  0  0  0  0
 29 31  2  0  0  0  0
 29 62  1  0  0  0  0
 30 31  1  0  0  0  0
 30 63  1  0  0  0  0
 31 64  1  0  0  0  0
M  END
>  <CSID>
23134733

>  <BCPR>
-1

>  <Pgp>
0

$$$$
2311561
  MOE2013           2D

 41 43  0  0  0  0  0  0  0  0999 V2000
    4.5980   -3.5260    0.0000 Cl  0  0  0  0  0  0  0  0  0  0  0  0
    3.5100    2.8220    0.0000 O   0  0  0  0  0  0  0  0  0  0  0  0
    2.0000   -2.0260    0.0000 O   0  5  0  0  0  0  0  0  0  0  0  0
    2.8660   -3.5260    0.0000 O   0  0  0  0  0  0  0  0  0  0  0  0
    5.4070    1.0620    0.0000 N   0  0  0  0  0  0  0  0  0  0  0  0
    9.6640    2.4040    0.0000 N   0  0  0  0  0  0  0  0  0  0  0  0
    3.7890    1.0620    0.0000 N   0  0  0  0  0  0  0  0  0  0  0  0
    2.8660   -2.5260    0.0000 N   0  3  0  0  0  0  0  0  0  0  0  0
    5.0980    2.0130    0.0000 C   0  0  0  0  0  0  0  0  0  0  0  0
    4.5980    0.4740    0.0000 C   0  0  0  0  0  0  0  0  0  0  0  0
    6.6800    2.7170    0.0000 C   0  0  0  0  0  0  0  0  0  0  0  0
    4.5980   -0.5260    0.0000 C   0  0  0  0  0  0  0  0  0  0  0  0
    8.6690    2.5080    0.0000 C   0  0  0  0  0  0  0  0  0  0  0  0
    5.6860    2.8220    0.0000 C   0  0  0  0  0  0  0  0  0  0  0  0
    7.0870    1.8040    0.0000 C   0  0  0  0  0  0  0  0  0  0  0  0
    7.2680    3.5260    0.0000 C   0  0  0  0  0  0  0  0  0  0  0  0
    8.0820    1.6990    0.0000 C   0  0  0  0  0  0  0  0  0  0  0  0
    8.2630    3.4220    0.0000 C   0  0  0  0  0  0  0  0  0  0  0  0
    4.0980    2.0130    0.0000 C   0  0  0  0  0  0  0  0  0  0  0  0
    3.7320   -1.0260    0.0000 C   0  0  0  0  0  0  0  0  0  0  0  0
    5.4640   -1.0260    0.0000 C   0  0  0  0  0  0  0  0  0  0  0  0
    3.7320   -2.0260    0.0000 C   0  0  0  0  0  0  0  0  0  0  0  0
    5.4640   -2.0260    0.0000 C   0  0  0  0  0  0  0  0  0  0  0  0
   10.2520    3.2130    0.0000 C   0  0  0  0  0  0  0  0  0  0  0  0
   10.0710    1.4900    0.0000 C   0  0  0  0  0  0  0  0  0  0  0  0
    4.5980   -2.5260    0.0000 C   0  0  0  0  0  0  0  0  0  0  0  0
    5.9970    0.8700    0.0000 H   0  0  0  0  0  0  0  0  0  0  0  0
    5.4340    3.3880    0.0000 H   0  0  0  0  0  0  0  0  0  0  0  0
    6.7230    1.3020    0.0000 H   0  0  0  0  0  0  0  0  0  0  0  0
    7.0160    4.0930    0.0000 H   0  0  0  0  0  0  0  0  0  0  0  0
    8.3340    1.1330    0.0000 H   0  0  0  0  0  0  0  0  0  0  0  0
    8.6270    3.9230    0.0000 H   0  0  0  0  0  0  0  0  0  0  0  0
    3.1950   -0.7160    0.0000 H   0  0  0  0  0  0  0  0  0  0  0  0
    6.0010   -0.7160    0.0000 H   0  0  0  0  0  0  0  0  0  0  0  0
    6.0010   -2.3360    0.0000 H   0  0  0  0  0  0  0  0  0  0  0  0
   10.6160    3.7140    0.0000 H   0  0  0  0  0  0  0  0  0  0  0  0
    9.7500    3.5770    0.0000 H   0  0  0  0  0  0  0  0  0  0  0  0
   10.7530    2.8480    0.0000 H   0  0  0  0  0  0  0  0  0  0  0  0
    9.5040    1.2380    0.0000 H   0  0  0  0  0  0  0  0  0  0  0  0
   10.3230    0.9240    0.0000 H   0  0  0  0  0  0  0  0  0  0  0  0
   10.6370    1.7420    0.0000 H   0  0  0  0  0  0  0  0  0  0  0  0
  1 26  1  0  0  0  0
  2 19  2  0  0  0  0
  3  8  1  0  0  0  0
  4  8  2  0  0  0  0
  5  9  1  0  0  0  0
  5 10  1  0  0  0  0
  5 27  1  0  0  0  0
  6 13  1  0  0  0  0
  6 24  1  0  0  0  0
  6 25  1  0  0  0  0
  7 10  2  0  0  0  0
  7 19  1  0  0  0  0
  8 22  1  0  0  0  0
  9 14  2  0  0  0  0
  9 19  1  0  0  0  0
 10 12  1  0  0  0  0
 11 14  1  0  0  0  0
 11 15  2  0  0  0  0
 11 16  1  0  0  0  0
 12 20  2  0  0  0  0
 12 21  1  0  0  0  0
 13 17  2  0  0  0  0
 13 18  1  0  0  0  0
 14 28  1  0  0  0  0
 15 17  1  0  0  0  0
 15 29  1  0  0  0  0
 16 18  2  0  0  0  0
 16 30  1  0  0  0  0
 17 31  1  0  0  0  0
 18 32  1  0  0  0  0
 20 22  1  0  0  0  0
 20 33  1  0  0  0  0
 21 23  2  0  0  0  0
 21 34  1  0  0  0  0
 22 26  2  0  0  0  0
 23 26  1  0  0  0  0
 23 35  1  0  0  0  0
 24 36  1  0  0  0  0
 24 37  1  0  0  0  0
 24 38  1  0  0  0  0
 25 39  1  0  0  0  0
 25 40  1  0  0  0  0
 25 41  1  0  0  0  0
M  CHG  1   3  -1
M  CHG  1   8   1
M  END
>  <CSID>
1727922

>  <BCPR>
0

>  <Pgp>
-1

$$$$

  MOE2013           3D

 62 65  0  0  1  0  0  0  0  0999 V2000
    8.0740   -0.6730    0.0000 C   0  0  0  0  0  0  0  0  0  0  0  0
    6.9330    0.0000    0.0000 C   0  0  0  0  0  0  0  0  0  0  0  0
    5.7780   -0.6580    0.0000 C   0  0  0  0  0  0  0  0  0  0  0  0
    5.7780   -1.9890    0.0000 N   0  0  0  0  0  0  0  0  0  0  0  0
    6.9180   -2.6620    0.0000 C   0  0  0  0  0  0  0  0  0  0  0  0
    8.0740   -2.0040    0.0000 C   0  0  0  0  0  0  0  0  0  0  0  0
    0.0000   -6.6260    0.0000 C   0  0  0  0  0  0  0  0  0  0  0  0
    0.0000   -7.9570    0.0000 C   0  0  0  0  0  0  0  0  0  0  0  0
    1.1560   -8.6300    0.0000 C   0  0  0  0  0  0  0  0  0  0  0  0
    2.2960   -7.9720    0.0000 C   0  0  0  0  0  0  0  0  0  0  0  0
    2.3110   -6.6410    0.0000 C   0  0  0  0  0  0  0  0  0  0  0  0
    1.1560   -5.9680    0.0000 C   0  0  0  0  0  0  0  0  0  0  0  0
    3.4520   -8.6300    0.0000 C   0  0  0  0  0  0  0  0  0  0  0  0
    3.4520   -9.9610    0.0000 C   0  0  0  0  0  0  0  0  0  0  0  0
    4.5930  -10.6340    0.0000 C   0  0  0  0  0  0  0  0  0  0  0  0
    4.5930  -11.9650    0.0000 C   0  0  0  0  0  0  0  0  0  0  0  0
    3.4370  -12.6230    0.0000 C   0  0  0  0  0  0  0  0  0  0  0  0
    3.4370  -13.9540    0.0000 C   0  0  0  0  0  0  0  0  0  0  0  0
    4.5930  -14.6270    0.0000 C   0  0  0  0  0  0  0  0  0  0  0  0
    5.7480  -12.6230    0.0000 C   0  0  0  0  0  0  0  0  0  0  0  0
    5.7480  -13.9540    0.0000 C   0  0  0  0  0  0  0  0  0  0  0  0
    6.8890  -14.6270    0.0000 C   0  0  0  0  0  0  0  0  0  0  0  0
    8.0450  -13.9690    0.0000 C   0  0  0  0  0  0  0  0  0  0  0  0
    8.0450  -12.6380    0.0000 C   0  0  0  0  0  0  0  0  0  0  0  0
    6.9040  -11.9650    0.0000 C   0  0  0  0  0  0  0  0  0  0  0  0
    4.6080   -7.9720    0.0000 O   0  0  0  0  0  0  0  0  0  0  0  0
    3.4670   -5.9820    0.0000 O   0  0  0  0  0  0  0  0  0  0  0  0
    3.4670   -4.6510    0.0000 C   0  0  0  0  0  0  0  0  0  0  0  0
    4.6220   -3.9780    0.0000 C   0  0  1  0  0  0  0  0  0  0  0  0
    4.6220   -2.6480    0.0000 C   0  0  0  0  0  0  0  0  0  0  0  0
    5.7630   -4.6510    0.0000 O   0  0  0  0  0  0  0  0  0  0  0  0
    8.6200   -0.3610    0.8900 H   0  0  0  0  0  0  0  0  0  0  0  0
    8.6200   -0.3610   -0.8900 H   0  0  0  0  0  0  0  0  0  0  0  0
    6.9380    0.6290   -0.8900 H   0  0  0  0  0  0  0  0  0  0  0  0
    6.9380    0.6290    0.8900 H   0  0  0  0  0  0  0  0  0  0  0  0
    5.2340   -0.3420   -0.8900 H   0  0  0  0  0  0  0  0  0  0  0  0
    5.2340   -0.3420    0.8900 H   0  0  0  0  0  0  0  0  0  0  0  0
    6.9130   -3.2910    0.8900 H   0  0  0  0  0  0  0  0  0  0  0  0
    6.9130   -3.2910   -0.8900 H   0  0  0  0  0  0  0  0  0  0  0  0
    8.6180   -2.3200    0.8900 H   0  0  0  0  0  0  0  0  0  0  0  0
    8.6180   -2.3200   -0.8900 H   0  0  0  0  0  0  0  0  0  0  0  0
   -0.9340   -6.0830    0.0000 H   0  0  0  0  0  0  0  0  0  0  0  0
   -0.9360   -8.4950    0.0000 H   0  0  0  0  0  0  0  0  0  0  0  0
    1.1540   -9.7100    0.0000 H   0  0  0  0  0  0  0  0  0  0  0  0
    1.1610   -4.8880    0.0000 H   0  0  0  0  0  0  0  0  0  0  0  0
    2.9060  -10.2730    0.8900 H   0  0  0  0  0  0  0  0  0  0  0  0
    2.9060  -10.2730   -0.8900 H   0  0  0  0  0  0  0  0  0  0  0  0
    5.1390  -10.3220    0.8900 H   0  0  0  0  0  0  0  0  0  0  0  0
    5.1390  -10.3220   -0.8900 H   0  0  0  0  0  0  0  0  0  0  0  0
    2.5030  -12.0800    0.0000 H   0  0  0  0  0  0  0  0  0  0  0  0
    2.5010  -14.4920    0.0000 H   0  0  0  0  0  0  0  0  0  0  0  0
    4.5930  -15.7070    0.0000 H   0  0  0  0  0  0  0  0  0  0  0  0
    6.8810  -15.7070    0.0000 H   0  0  0  0  0  0  0  0  0  0  0  0
    8.9790  -14.5120    0.0000 H   0  0  0  0  0  0  0  0  0  0  0  0
    8.9830  -12.1020    0.0000 H   0  0  0  0  0  0  0  0  0  0  0  0
    6.9120  -10.8850    0.0000 H   0  0  0  0  0  0  0  0  0  0  0  0
    2.9210   -4.3370   -0.8900 H   0  0  0  0  0  0  0  0  0  0  0  0
    2.9210   -4.3370    0.8900 H   0  0  0  0  0  0  0  0  0  0  0  0
    4.6220   -3.9780   -1.0900 H   0  0  0  0  0  0  0  0  0  0  0  0
    4.0780   -2.3320    0.8900 H   0  0  0  0  0  0  0  0  0  0  0  0
    4.0780   -2.3320   -0.8900 H   0  0  0  0  0  0  0  0  0  0  0  0
    6.0130   -4.7980    0.9150 H   0  0  0  0  0  0  0  0  0  0  0  0
  1  2  1  0  0  0  0
  1  6  1  0  0  0  0
  1 32  1  0  0  0  0
  1 33  1  0  0  0  0
  2  3  1  0  0  0  0
  2 34  1  0  0  0  0
  2 35  1  0  0  0  0
  3  4  1  0  0  0  0
  3 36  1  0  0  0  0
  3 37  1  0  0  0  0
  4  5  1  0  0  0  0
  4 30  1  0  0  0  0
  5  6  1  0  0  0  0
  5 38  1  0  0  0  0
  5 39  1  0  0  0  0
  6 40  1  0  0  0  0
  6 41  1  0  0  0  0
  7  8  2  0  0  0  0
  7 12  1  0  0  0  0
  7 42  1  0  0  0  0
  8  9  1  0  0  0  0
  8 43  1  0  0  0  0
  9 10  2  0  0  0  0
  9 44  1  0  0  0  0
 10 11  1  0  0  0  0
 10 13  1  0  0  0  0
 11 12  2  0  0  0  0
 11 27  1  0  0  0  0
 12 45  1  0  0  0  0
 13 14  1  0  0  0  0
 13 26  2  0  0  0  0
 14 15  1  0  0  0  0
 14 46  1  0  0  0  0
 14 47  1  0  0  0  0
 15 16  1  0  0  0  0
 15 48  1  0  0  0  0
 15 49  1  0  0  0  0
 16 17  2  0  0  0  0
 16 20  1  0  0  0  0
 17 18  1  0  0  0  0
 17 50  1  0  0  0  0
 18 19  2  0  0  0  0
 18 51  1  0  0  0  0
 19 21  1  0  0  0  0
 19 52  1  0  0  0  0
 20 21  1  0  0  0  0
 20 25  2  0  0  0  0
 21 22  2  0  0  0  0
 22 23  1  0  0  0  0
 22 53  1  0  0  0  0
 23 24  2  0  0  0  0
 23 54  1  0  0  0  0
 24 25  1  0  0  0  0
 24 55  1  0  0  0  0
 25 56  1  0  0  0  0
 27 28  1  0  0  0  0
 28 29  1  0  0  0  0
 28 57  1  0  0  0  0
 28 58  1  0  0  0  0
 29 30  1  0  0  0  0
 29 31  1  0  0  0  0
 29 59  1  0  0  0  0
 30 60  1  0  0  0  0
 30 61  1  0  0  0  0
 31 62  1  0  0  0  0
M  END
>  <CSID>
30843530

>  <BCPR>
-1

>  <Pgp>
1

$$$$
11742698
  MOE2013           2D

 62 65  0  0  1  0  0  0  0  0999 V2000
    6.3300    1.7330    0.0000 O   0  0  0  0  0  0  0  0  0  0  0  0
    6.3300   -0.2670    0.0000 O   0  0  0  0  0  0  0  0  0  0  0  0
    8.9280   -1.7670    0.0000 O   0  0  0  0  0  0  0  0  0  0  0  0
    3.7320    1.2330    0.0000 N   0  0  0  0  0  0  0  0  0  0  0  0
    2.8660    1.7330    0.0000 C   0  0  0  0  0  0  0  0  0  0  0  0
    3.7320    0.2330    0.0000 C   0  0  0  0  0  0  0  0  0  0  0  0
    2.0000    1.2330    0.0000 C   0  0  0  0  0  0  0  0  0  0  0  0
    2.8660   -0.2670    0.0000 C   0  0  0  0  0  0  0  0  0  0  0  0
    2.0000    0.2330    0.0000 C   0  0  0  0  0  0  0  0  0  0  0  0
    4.5980    1.7330    0.0000 C   0  0  0  0  0  0  0  0  0  0  0  0
    5.4640    1.2330    0.0000 C   0  0  3  0  0  0  0  0  0  0  0  0
    5.4640    0.2330    0.0000 C   0  0  0  0  0  0  0  0  0  0  0  0
    6.3300   -1.2670    0.0000 C   0  0  0  0  0  0  0  0  0  0  0  0
    8.9280    0.2330    0.0000 C   0  0  0  0  0  0  0  0  0  0  0  0
    8.0620   -0.2670    0.0000 C   0  0  0  0  0  0  0  0  0  0  0  0
    7.1960   -1.7670    0.0000 C   0  0  0  0  0  0  0  0  0  0  0  0
    8.9280    1.2330    0.0000 C   0  0  0  0  0  0  0  0  0  0  0  0
    8.0620   -1.2670    0.0000 C   0  0  0  0  0  0  0  0  0  0  0  0
    9.7940    1.7330    0.0000 C   0  0  0  0  0  0  0  0  0  0  0  0
    5.4640   -1.7670    0.0000 C   0  0  0  0  0  0  0  0  0  0  0  0
    9.7940    2.7330    0.0000 C   0  0  0  0  0  0  0  0  0  0  0  0
    8.0620    1.7330    0.0000 C   0  0  0  0  0  0  0  0  0  0  0  0
    7.1960   -2.7670    0.0000 C   0  0  0  0  0  0  0  0  0  0  0  0
   10.6880    1.1980    0.0000 C   0  0  0  0  0  0  0  0  0  0  0  0
    8.9280    3.2330    0.0000 C   0  0  0  0  0  0  0  0  0  0  0  0
    8.0620    2.7330    0.0000 C   0  0  0  0  0  0  0  0  0  0  0  0
    5.4640   -2.7670    0.0000 C   0  0  0  0  0  0  0  0  0  0  0  0
    6.3300   -3.2670    0.0000 C   0  0  0  0  0  0  0  0  0  0  0  0
   10.6880    3.2670    0.0000 C   0  0  0  0  0  0  0  0  0  0  0  0
   11.5940    1.7120    0.0000 C   0  0  0  0  0  0  0  0  0  0  0  0
   11.5940    2.7540    0.0000 C   0  0  0  0  0  0  0  0  0  0  0  0
    2.4680    2.2080    0.0000 H   0  0  0  0  0  0  0  0  0  0  0  0
    3.2650    2.2080    0.0000 H   0  0  0  0  0  0  0  0  0  0  0  0
    4.3430    0.3400    0.0000 H   0  0  0  0  0  0  0  0  0  0  0  0
    3.9440   -0.3500    0.0000 H   0  0  0  0  0  0  0  0  0  0  0  0
    1.3890    1.1250    0.0000 H   0  0  0  0  0  0  0  0  0  0  0  0
    1.7880    1.8150    0.0000 H   0  0  0  0  0  0  0  0  0  0  0  0
    3.2650   -0.7420    0.0000 H   0  0  0  0  0  0  0  0  0  0  0  0
    2.4680   -0.7420    0.0000 H   0  0  0  0  0  0  0  0  0  0  0  0
    1.7880   -0.3500    0.0000 H   0  0  0  0  0  0  0  0  0  0  0  0
    1.3890    0.3400    0.0000 H   0  0  0  0  0  0  0  0  0  0  0  0
    4.9970    2.2080    0.0000 H   0  0  0  0  0  0  0  0  0  0  0  0
    4.2000    2.2080    0.0000 H   0  0  0  0  0  0  0  0  0  0  0  0
    5.4640    1.8530    0.0000 H   0  0  0  0  0  0  0  0  0  0  0  0
    5.2520   -0.3500    0.0000 H   0  0  0  0  0  0  0  0  0  0  0  0
    4.8540    0.3400    0.0000 H   0  0  0  0  0  0  0  0  0  0  0  0
    6.3300    2.3530    0.0000 H   0  0  0  0  0  0  0  0  0  0  0  0
    9.5390    0.3400    0.0000 H   0  0  0  0  0  0  0  0  0  0  0  0
    9.1400   -0.3500    0.0000 H   0  0  0  0  0  0  0  0  0  0  0  0
    7.4520   -0.3750    0.0000 H   0  0  0  0  0  0  0  0  0  0  0  0
    7.8500    0.3150    0.0000 H   0  0  0  0  0  0  0  0  0  0  0  0
    4.9270   -1.4570    0.0000 H   0  0  0  0  0  0  0  0  0  0  0  0
    7.5250    1.4230    0.0000 H   0  0  0  0  0  0  0  0  0  0  0  0
    7.7330   -3.0770    0.0000 H   0  0  0  0  0  0  0  0  0  0  0  0
   10.6810    0.5780    0.0000 H   0  0  0  0  0  0  0  0  0  0  0  0
    8.9280    3.8530    0.0000 H   0  0  0  0  0  0  0  0  0  0  0  0
    7.5250    3.0430    0.0000 H   0  0  0  0  0  0  0  0  0  0  0  0
    4.9270   -3.0770    0.0000 H   0  0  0  0  0  0  0  0  0  0  0  0
    6.3300   -3.8870    0.0000 H   0  0  0  0  0  0  0  0  0  0  0  0
   10.6810    3.8870    0.0000 H   0  0  0  0  0  0  0  0  0  0  0  0
   12.1300    1.4000    0.0000 H   0  0  0  0  0  0  0  0  0  0  0  0
   12.1300    3.0660    0.0000 H   0  0  0  0  0  0  0  0  0  0  0  0
  1 11  1  0  0  0  0
  1 47  1  0  0  0  0
  2 12  1  0  0  0  0
  2 13  1  0  0  0  0
  3 18  2  0  0  0  0
  4  5  1  0  0  0  0
  4  6  1  0  0  0  0
  4 10  1  0  0  0  0
  5  7  1  0  0  0  0
  5 32  1  0  0  0  0
  5 33  1  0  0  0  0
  6  8  1  0  0  0  0
  6 34  1  0  0  0  0
  6 35  1  0  0  0  0
  7  9  1  0  0  0  0
  7 36  1  0  0  0  0
  7 37  1  0  0  0  0
  8  9  1  0  0  0  0
  8 38  1  0  0  0  0
  8 39  1  0  0  0  0
  9 40  1  0  0  0  0
  9 41  1  0  0  0  0
 10 11  1  0  0  0  0
 10 42  1  0  0  0  0
 10 43  1  0  0  0  0
 11 12  1  0  0  0  0
 11 44  1  0  0  0  0
 12 45  1  0  0  0  0
 12 46  1  0  0  0  0
 13 16  2  0  0  0  0
 13 20  1  0  0  0  0
 14 15  1  0  0  0  0
 14 17  1  0  0  0  0
 14 48  1  0  0  0  0
 14 49  1  0  0  0  0
 15 18  1  0  0  0  0
 15 50  1  0  0  0  0
 15 51  1  0  0  0  0
 16 18  1  0  0  0  0
 16 23  1  0  0  0  0
 17 19  2  0  0  0  0
 17 22  1  0  0  0  0
 19 21  1  0  0  0  0
 19 24  1  0  0  0  0
 20 27  2  0  0  0  0
 20 52  1  0  0  0  0
 21 25  2  0  0  0  0
 21 29  1  0  0  0  0
 22 26  2  0  0  0  0
 22 53  1  0  0  0  0
 23 28  2  0  0  0  0
 23 54  1  0  0  0  0
 24 30  2  0  0  0  0
 24 55  1  0  0  0  0
 25 26  1  0  0  0  0
 25 56  1  0  0  0  0
 26 57  1  0  0  0  0
 27 28  1  0  0  0  0
 27 58  1  0  0  0  0
 28 59  1  0  0  0  0
 29 31  2  0  0  0  0
 29 60  1  0  0  0  0
 30 31  1  0  0  0  0
 30 61  1  0  0  0  0
 31 62  1  0  0  0  0
M  END
>  <CSID>
9917402

>  <BCPR>
-1

>  <Pgp>
1

$$$$
2185720
  MOE2013           2D

 47 50  0  0  0  0  0  0  0  0999 V2000
    7.6490    3.0630    0.0000 Cl  0  0  0  0  0  0  0  0  0  0  0  0
    7.0880   -0.0390    0.0000 S   0  0  0  0  0  0  0  0  0  0  0  0
    6.7790    2.5300    0.0000 O   0  0  0  0  0  0  0  0  0  0  0  0
    3.5000   -2.6940    0.0000 N   0  0  0  0  0  0  0  0  0  0  0  0
    8.0390    1.2700    0.0000 N   0  0  0  0  0  0  0  0  0  0  0  0
    9.5690    0.7700    0.0000 N   0  0  0  0  0  0  0  0  0  0  0  0
    8.9850   -0.0350    0.0000 N   0  0  0  0  0  0  0  0  0  0  0  0
    4.0000   -1.8280    0.0000 C   0  0  0  0  0  0  0  0  0  0  0  0
    4.0000   -3.5600    0.0000 C   0  0  0  0  0  0  0  0  0  0  0  0
    2.5000   -2.6940    0.0000 C   0  0  0  0  0  0  0  0  0  0  0  0
    5.0000   -0.0960    0.0000 C   0  0  0  0  0  0  0  0  0  0  0  0
    6.5000    0.7700    0.0000 C   0  0  0  0  0  0  0  0  0  0  0  0
    5.0000   -1.8280    0.0000 C   0  0  0  0  0  0  0  0  0  0  0  0
    3.5000   -0.9620    0.0000 C   0  0  0  0  0  0  0  0  0  0  0  0
    8.9850    1.5750    0.0000 C   0  0  0  0  0  0  0  0  0  0  0  0
    7.0880    1.5790    0.0000 C   0  0  0  0  0  0  0  0  0  0  0  0
    8.0390    0.2700    0.0000 C   0  0  0  0  0  0  0  0  0  0  0  0
    5.5000    0.7700    0.0000 C   0  0  0  0  0  0  0  0  0  0  0  0
    5.5000   -0.9620    0.0000 C   0  0  0  0  0  0  0  0  0  0  0  0
    4.0000   -0.0960    0.0000 C   0  0  0  0  0  0  0  0  0  0  0  0
    3.5000   -4.4260    0.0000 C   0  0  0  0  0  0  0  0  0  0  0  0
    2.0000   -3.5600    0.0000 C   0  0  0  0  0  0  0  0  0  0  0  0
    9.2960    2.5250    0.0000 C   0  0  0  0  0  0  0  0  0  0  0  0
    8.6280    3.2700    0.0000 C   0  0  0  0  0  0  0  0  0  0  0  0
   10.2740    2.7310    0.0000 C   0  0  0  0  0  0  0  0  0  0  0  0
    8.9380    4.2200    0.0000 C   0  0  0  0  0  0  0  0  0  0  0  0
   10.5850    3.6820    0.0000 C   0  0  0  0  0  0  0  0  0  0  0  0
    9.9170    4.4260    0.0000 C   0  0  0  0  0  0  0  0  0  0  0  0
    4.4750   -3.1620    0.0000 H   0  0  0  0  0  0  0  0  0  0  0  0
    4.4750   -3.9590    0.0000 H   0  0  0  0  0  0  0  0  0  0  0  0
    1.9170   -2.4820    0.0000 H   0  0  0  0  0  0  0  0  0  0  0  0
    2.6080   -2.0840    0.0000 H   0  0  0  0  0  0  0  0  0  0  0  0
    5.3100   -2.3650    0.0000 H   0  0  0  0  0  0  0  0  0  0  0  0
    2.8800   -0.9620    0.0000 H   0  0  0  0  0  0  0  0  0  0  0  0
    5.1900    1.3070    0.0000 H   0  0  0  0  0  0  0  0  0  0  0  0
    6.1200   -0.9620    0.0000 H   0  0  0  0  0  0  0  0  0  0  0  0
    3.6900    0.4410    0.0000 H   0  0  0  0  0  0  0  0  0  0  0  0
    4.0370   -4.7360    0.0000 H   0  0  0  0  0  0  0  0  0  0  0  0
    3.1900   -4.9630    0.0000 H   0  0  0  0  0  0  0  0  0  0  0  0
    2.9630   -4.1160    0.0000 H   0  0  0  0  0  0  0  0  0  0  0  0
    2.5370   -3.8700    0.0000 H   0  0  0  0  0  0  0  0  0  0  0  0
    1.6900   -4.0970    0.0000 H   0  0  0  0  0  0  0  0  0  0  0  0
    1.4630   -3.2500    0.0000 H   0  0  0  0  0  0  0  0  0  0  0  0
   10.6880    2.2700    0.0000 H   0  0  0  0  0  0  0  0  0  0  0  0
    8.5240    4.6820    0.0000 H   0  0  0  0  0  0  0  0  0  0  0  0
   11.1920    3.8100    0.0000 H   0  0  0  0  0  0  0  0  0  0  0  0
   10.1100    5.0160    0.0000 H   0  0  0  0  0  0  0  0  0  0  0  0
  1 24  1  0  0  0  0
  2 12  1  0  0  0  0
  2 17  1  0  0  0  0
  3 16  2  0  0  0  0
  4  8  1  0  0  0  0
  4  9  1  0  0  0  0
  4 10  1  0  0  0  0
  5 15  1  0  0  0  0
  5 16  1  0  0  0  0
  5 17  1  0  0  0  0
  6  7  1  0  0  0  0
  6 15  2  0  0  0  0
  7 17  2  0  0  0  0
  8 13  2  0  0  0  0
  8 14  1  0  0  0  0
  9 21  1  0  0  0  0
  9 29  1  0  0  0  0
  9 30  1  0  0  0  0
 10 22  1  0  0  0  0
 10 31  1  0  0  0  0
 10 32  1  0  0  0  0
 11 18  1  0  0  0  0
 11 19  2  0  0  0  0
 11 20  1  0  0  0  0
 12 16  1  0  0  0  0
 12 18  2  0  0  0  0
 13 19  1  0  0  0  0
 13 33  1  0  0  0  0
 14 20  2  0  0  0  0
 14 34  1  0  0  0  0
 15 23  1  0  0  0  0
 18 35  1  0  0  0  0
 19 36  1  0  0  0  0
 20 37  1  0  0  0  0
 21 38  1  0  0  0  0
 21 39  1  0  0  0  0
 21 40  1  0  0  0  0
 22 41  1  0  0  0  0
 22 42  1  0  0  0  0
 22 43  1  0  0  0  0
 23 24  1  0  0  0  0
 23 25  2  0  0  0  0
 24 26  2  0  0  0  0
 25 27  1  0  0  0  0
 25 44  1  0  0  0  0
 26 28  1  0  0  0  0
 26 45  1  0  0  0  0
 27 28  2  0  0  0  0
 27 46  1  0  0  0  0
 28 47  1  0  0  0  0
M  END
>  <CSID>
1632244

>  <BCPR>
0

>  <Pgp>
-1

$$$$

  MOE2013           3D

 64 69  0  0  1  0  0  0  0  0999 V2000
    6.8230   -3.2860    0.0000 N   0  0  0  0  0  0  0  0  0  0  0  0
    4.5570   -3.2740    0.0000 C   0  0  0  0  0  0  0  0  0  0  0  0
    4.5570   -1.9690    0.0000 C   0  0  0  0  0  0  0  0  0  0  0  0
    6.8350   -1.9690    0.0000 C   0  0  2  0  0  0  0  0  0  0  0  0
    3.4000   -3.9380    0.0000 N   0  0  0  0  0  0  0  0  0  0  0  0
    7.9570   -3.9380    0.0000 C   0  0  0  0  0  0  0  0  0  0  0  0
    5.6900   -3.9380    0.0000 C   0  0  3  0  0  0  0  0  0  0  0  0
    7.9680   -1.3170    0.0000 C   0  0  0  0  0  0  0  0  0  0  0  0
    9.1130   -1.9920    0.0000 N   0  0  0  0  0  0  0  0  0  0  0  0
    9.1020   -3.3090    0.0000 C   0  0  3  0  0  0  0  0  0  0  0  0
   10.2120   -5.2780    0.0000 C   0  0  0  0  0  0  0  0  0  0  0  0
    5.6900   -1.3050    0.0000 C   0  0  0  0  0  0  0  0  0  0  0  0
    2.2670   -1.9690    0.0000 C   0  0  0  0  0  0  0  0  0  0  0  0
    2.2670   -3.2740    0.0000 C   0  0  0  0  0  0  0  0  0  0  0  0
   11.4490   -6.9380    0.0000 N   0  0  0  0  0  0  0  0  0  0  0  0
   11.3110   -5.7590    0.0000 C   0  0  0  0  0  0  0  0  0  0  0  0
   10.2350   -3.9610    0.0000 C   0  0  0  0  0  0  0  0  0  0  0  0
    9.3990   -7.1780    0.0000 C   0  0  0  0  0  0  0  0  0  0  0  0
   10.4980   -7.6590    0.0000 C   0  0  0  0  0  0  0  0  0  0  0  0
    7.9450   -5.2550    0.0000 O   0  0  0  0  0  0  0  0  0  0  0  0
    7.9680    0.0000    0.0000 O   0  0  0  0  0  0  0  0  0  0  0  0
    5.6790   -5.2550    0.0000 C   0  0  0  0  0  0  0  0  0  0  0  0
    1.1330   -1.3050    0.0000 C   0  0  0  0  0  0  0  0  0  0  0  0
    1.1330   -3.9380    0.0000 C   0  0  0  0  0  0  0  0  0  0  0  0
    8.4380   -7.8880    0.0000 C   0  0  0  0  0  0  0  0  0  0  0  0
   10.6360   -8.8380    0.0000 C   0  0  0  0  0  0  0  0  0  0  0  0
    4.5450   -5.9080    0.0000 C   0  0  0  0  0  0  0  0  0  0  0  0
    5.6790   -7.8770    0.0000 C   0  0  0  0  0  0  0  0  0  0  0  0
    4.5450   -7.2240    0.0000 C   0  0  0  0  0  0  0  0  0  0  0  0
    0.0000   -1.9690    0.0000 C   0  0  0  0  0  0  0  0  0  0  0  0
    0.0000   -3.2860    0.0000 C   0  0  0  0  0  0  0  0  0  0  0  0
    8.5860   -9.0670    0.0000 C   0  0  0  0  0  0  0  0  0  0  0  0
    5.6670   -9.1930    0.0000 C   0  0  0  0  0  0  0  0  0  0  0  0
    9.6740   -9.5370    0.0000 C   0  0  0  0  0  0  0  0  0  0  0  0
    6.8350   -1.9690   -1.0900 H   0  0  0  0  0  0  0  0  0  0  0  0
    3.3950   -4.9480    0.0000 H   0  0  0  0  0  0  0  0  0  0  0  0
    5.6900   -3.9380    1.0900 H   0  0  0  0  0  0  0  0  0  0  0  0
    9.9920   -1.4950    0.0000 H   0  0  0  0  0  0  0  0  0  0  0  0
    9.1020   -3.3090    1.0900 H   0  0  0  0  0  0  0  0  0  0  0  0
    5.6890   -0.6760    0.8900 H   0  0  0  0  0  0  0  0  0  0  0  0
    5.6890   -0.6760   -0.8900 H   0  0  0  0  0  0  0  0  0  0  0  0
   12.3780   -7.3340    0.0000 H   0  0  0  0  0  0  0  0  0  0  0  0
   12.1790   -5.1160    0.0000 H   0  0  0  0  0  0  0  0  0  0  0  0
   10.7830   -3.6510   -0.8900 H   0  0  0  0  0  0  0  0  0  0  0  0
   10.7830   -3.6510    0.8900 H   0  0  0  0  0  0  0  0  0  0  0  0
    6.2230   -5.5720   -0.8900 H   0  0  0  0  0  0  0  0  0  0  0  0
    6.2230   -5.5720    0.8900 H   0  0  0  0  0  0  0  0  0  0  0  0
    1.1330   -0.2250    0.0000 H   0  0  0  0  0  0  0  0  0  0  0  0
    1.1370   -5.0180    0.0000 H   0  0  0  0  0  0  0  0  0  0  0  0
    7.4450   -7.4630    0.0000 H   0  0  0  0  0  0  0  0  0  0  0  0
   11.6250   -9.2710    0.0000 H   0  0  0  0  0  0  0  0  0  0  0  0
    4.0000   -5.5930    0.8900 H   0  0  0  0  0  0  0  0  0  0  0  0
    4.0000   -5.5930   -0.8900 H   0  0  0  0  0  0  0  0  0  0  0  0
    6.2250   -7.5650   -0.8900 H   0  0  0  0  0  0  0  0  0  0  0  0
    6.2250   -7.5650    0.8900 H   0  0  0  0  0  0  0  0  0  0  0  0
    4.0000   -7.5390    0.8900 H   0  0  0  0  0  0  0  0  0  0  0  0
    4.0000   -7.5390   -0.8900 H   0  0  0  0  0  0  0  0  0  0  0  0
   -0.9370   -1.4320    0.0000 H   0  0  0  0  0  0  0  0  0  0  0  0
   -0.9350   -3.8270    0.0000 H   0  0  0  0  0  0  0  0  0  0  0  0
    7.7220   -9.7150    0.0000 H   0  0  0  0  0  0  0  0  0  0  0  0
    5.1280   -9.5510   -0.8770 H   0  0  0  0  0  0  0  0  0  0  0  0
    5.1720   -9.5520    0.9020 H   0  0  0  0  0  0  0  0  0  0  0  0
    6.6910   -9.5660   -0.0250 H   0  0  0  0  0  0  0  0  0  0  0  0
    9.7930  -10.6100    0.0000 H   0  0  0  0  0  0  0  0  0  0  0  0
  1  4  1  0  0  0  0
  1  6  1  0  0  0  0
  1  7  1  0  0  0  0
  2  3  2  0  0  0  0
  2  5  1  0  0  0  0
  2  7  1  0  0  0  0
  3 12  1  0  0  0  0
  3 13  1  0  0  0  0
  4  8  1  0  0  0  0
  4 12  1  0  0  0  0
  4 35  1  0  0  0  0
  5 14  1  0  0  0  0
  5 36  1  0  0  0  0
  6 10  1  0  0  0  0
  6 20  2  0  0  0  0
  7 22  1  0  0  0  0
  7 37  1  0  0  0  0
  8  9  1  0  0  0  0
  8 21  2  0  0  0  0
  9 10  1  0  0  0  0
  9 38  1  0  0  0  0
 10 17  1  0  0  0  0
 10 39  1  0  0  0  0
 11 16  2  0  0  0  0
 11 17  1  0  0  0  0
 11 18  1  0  0  0  0
 12 40  1  0  0  0  0
 12 41  1  0  0  0  0
 13 14  1  0  0  0  0
 13 23  2  0  0  0  0
 14 24  2  0  0  0  0
 15 16  1  0  0  0  0
 15 19  1  0  0  0  0
 15 42  1  0  0  0  0
 16 43  1  0  0  0  0
 17 44  1  0  0  0  0
 17 45  1  0  0  0  0
 18 19  1  0  0  0  0
 18 25  2  0  0  0  0
 19 26  2  0  0  0  0
 22 27  1  0  0  0  0
 22 46  1  0  0  0  0
 22 47  1  0  0  0  0
 23 30  1  0  0  0  0
 23 48  1  0  0  0  0
 24 31  1  0  0  0  0
 24 49  1  0  0  0  0
 25 32  1  0  0  0  0
 25 50  1  0  0  0  0
 26 34  1  0  0  0  0
 26 51  1  0  0  0  0
 27 29  1  0  0  0  0
 27 52  1  0  0  0  0
 27 53  1  0  0  0  0
 28 29  1  0  0  0  0
 28 33  1  0  0  0  0
 28 54  1  0  0  0  0
 28 55  1  0  0  0  0
 29 56  1  0  0  0  0
 29 57  1  0  0  0  0
 30 31  2  0  0  0  0
 30 58  1  0  0  0  0
 31 59  1  0  0  0  0
 32 34  2  0  0  0  0
 32 60  1  0  0  0  0
 33 61  1  0  0  0  0
 33 62  1  0  0  0  0
 33 63  1  0  0  0  0
 34 64  1  0  0  0  0
M  END
>  <CSID>
23194063

>  <BCPR>
1

>  <Pgp>
-1

$$$$
667436
  MOE2013           2D

 31 33  0  0  1  0  0  0  0  0999 V2000
    3.0870   -2.8830    0.0000 Cl  0  0  0  0  0  0  0  0  0  0  0  0
    4.7040    2.8360    0.0000 O   0  0  0  0  0  0  0  0  0  0  0  0
    2.8370    2.8360    0.0000 O   0  0  0  0  0  0  0  0  0  0  0  0
    2.6470    1.1540    0.0000 N   0  0  0  0  0  0  0  0  0  0  0  0
    4.8940    1.1540    0.0000 N   0  0  0  0  0  0  0  0  0  0  0  0
    3.7700   -0.2550    0.0000 C   0  0  0  0  0  0  0  0  0  0  0  0
    4.6720    0.1790    0.0000 C   0  0  0  0  0  0  0  0  0  0  0  0
    2.8700    0.1790    0.0000 C   0  0  0  0  0  0  0  0  0  0  0  0
    5.4530   -0.4450    0.0000 C   0  0  0  0  0  0  0  0  0  0  0  0
    4.2700    1.9360    0.0000 C   0  0  2  0  0  0  0  0  0  0  0  0
    3.8640   -1.2920    0.0000 C   0  0  0  0  0  0  0  0  0  0  0  0
    2.0000   -0.3950    0.0000 C   0  0  0  0  0  0  0  0  0  0  0  0
    3.2700    1.9360    0.0000 C   0  0  0  0  0  0  0  0  0  0  0  0
    3.0080   -1.8860    0.0000 C   0  0  0  0  0  0  0  0  0  0  0  0
    2.0700   -1.4340    0.0000 C   0  0  0  0  0  0  0  0  0  0  0  0
    6.3840   -0.0790    0.0000 C   0  0  0  0  0  0  0  0  0  0  0  0
    5.3040   -1.4340    0.0000 C   0  0  0  0  0  0  0  0  0  0  0  0
    7.1660   -0.7030    0.0000 C   0  0  0  0  0  0  0  0  0  0  0  0
    6.0860   -2.0570    0.0000 C   0  0  0  0  0  0  0  0  0  0  0  0
    7.0170   -1.6920    0.0000 C   0  0  0  0  0  0  0  0  0  0  0  0
    3.9410    2.4600    0.0000 H   0  0  0  0  0  0  0  0  0  0  0  0
    2.0430    1.2920    0.0000 H   0  0  0  0  0  0  0  0  0  0  0  0
    4.4260   -1.5550    0.0000 H   0  0  0  0  0  0  0  0  0  0  0  0
    1.4440   -0.1190    0.0000 H   0  0  0  0  0  0  0  0  0  0  0  0
    1.5560   -1.7810    0.0000 H   0  0  0  0  0  0  0  0  0  0  0  0
    6.4770    0.5340    0.0000 H   0  0  0  0  0  0  0  0  0  0  0  0
    4.7270   -1.6600    0.0000 H   0  0  0  0  0  0  0  0  0  0  0  0
    7.7430   -0.4760    0.0000 H   0  0  0  0  0  0  0  0  0  0  0  0
    5.9940   -2.6700    0.0000 H   0  0  0  0  0  0  0  0  0  0  0  0
    7.5020   -2.0780    0.0000 H   0  0  0  0  0  0  0  0  0  0  0  0
    5.3230    2.8830    0.0000 H   0  0  0  0  0  0  0  0  0  0  0  0
  1 14  1  0  0  0  0
  2 31  1  0  0  0  0
  3 13  2  0  0  0  0
  4  8  1  0  0  0  0
  4 13  1  0  0  0  0
  4 22  1  0  0  0  0
  5  7  2  0  0  0  0
  5 10  1  0  0  0  0
  6  7  1  0  0  0  0
  6  8  1  0  0  0  0
  6 11  2  0  0  0  0
  7  9  1  0  0  0  0
  8 12  2  0  0  0  0
  9 16  2  0  0  0  0
  9 17  1  0  0  0  0
 10  2  1  6  0  0  0
 10 13  1  0  0  0  0
 10 21  1  1  0  0  0
 11 14  1  0  0  0  0
 11 23  1  0  0  0  0
 12 15  1  0  0  0  0
 12 24  1  0  0  0  0
 14 15  2  0  0  0  0
 15 25  1  0  0  0  0
 16 18  1  0  0  0  0
 16 26  1  0  0  0  0
 17 19  2  0  0  0  0
 17 27  1  0  0  0  0
 18 20  2  0  0  0  0
 18 28  1  0  0  0  0
 19 20  1  0  0  0  0
 19 29  1  0  0  0  0
 20 30  1  0  0  0  0
M  END
>  <CSID>
580825

>  <BCPR>
0

>  <Pgp>
-1

$$$$
5711223
  MOE2013           2D

 34 35  0  0  0  0  0  0  0  0999 V2000
    8.5990    3.4050    0.0000 O   0  0  0  0  0  0  0  0  0  0  0  0
    2.5370   -1.0950    0.0000 O   0  0  0  0  0  0  0  0  0  0  0  0
    4.2690   -4.0950    0.0000 O   0  0  0  0  0  0  0  0  0  0  0  0
    3.4030    0.4050    0.0000 O   0  0  0  0  0  0  0  0  0  0  0  0
    4.2690   -1.0950    0.0000 C   0  0  0  0  0  0  0  0  0  0  0  0
    6.0010    1.9050    0.0000 C   0  0  0  0  0  0  0  0  0  0  0  0
    3.4030   -1.5950    0.0000 C   0  0  0  0  0  0  0  0  0  0  0  0
    4.2690   -0.0950    0.0000 C   0  0  0  0  0  0  0  0  0  0  0  0
    5.1350    1.4050    0.0000 C   0  0  0  0  0  0  0  0  0  0  0  0
    5.1350   -1.5950    0.0000 C   0  0  0  0  0  0  0  0  0  0  0  0
    6.8670    1.4050    0.0000 C   0  0  0  0  0  0  0  0  0  0  0  0
    6.0010    2.9050    0.0000 C   0  0  0  0  0  0  0  0  0  0  0  0
    5.1350    0.4050    0.0000 C   0  0  0  0  0  0  0  0  0  0  0  0
    7.7330    2.9050    0.0000 C   0  0  0  0  0  0  0  0  0  0  0  0
    3.4030   -2.5950    0.0000 C   0  0  0  0  0  0  0  0  0  0  0  0
    7.7330    1.9050    0.0000 C   0  0  0  0  0  0  0  0  0  0  0  0
    6.8670    3.4050    0.0000 C   0  0  0  0  0  0  0  0  0  0  0  0
    5.1350   -2.5950    0.0000 C   0  0  0  0  0  0  0  0  0  0  0  0
    4.2690   -3.0950    0.0000 C   0  0  0  0  0  0  0  0  0  0  0  0
    8.5990    4.4050    0.0000 C   0  0  0  0  0  0  0  0  0  0  0  0
    4.5980    1.7150    0.0000 H   0  0  0  0  0  0  0  0  0  0  0  0
    5.6720   -1.2850    0.0000 H   0  0  0  0  0  0  0  0  0  0  0  0
    6.8670    0.7850    0.0000 H   0  0  0  0  0  0  0  0  0  0  0  0
    5.4640    3.2150    0.0000 H   0  0  0  0  0  0  0  0  0  0  0  0
    5.6720    0.0950    0.0000 H   0  0  0  0  0  0  0  0  0  0  0  0
    2.8660   -2.9050    0.0000 H   0  0  0  0  0  0  0  0  0  0  0  0
    8.2700    1.5950    0.0000 H   0  0  0  0  0  0  0  0  0  0  0  0
    6.8670    4.0250    0.0000 H   0  0  0  0  0  0  0  0  0  0  0  0
    5.6720   -2.9050    0.0000 H   0  0  0  0  0  0  0  0  0  0  0  0
    2.0000   -1.4050    0.0000 H   0  0  0  0  0  0  0  0  0  0  0  0
    4.8060   -4.4050    0.0000 H   0  0  0  0  0  0  0  0  0  0  0  0
    8.5990    5.0250    0.0000 H   0  0  0  0  0  0  0  0  0  0  0  0
    7.9790    4.4050    0.0000 H   0  0  0  0  0  0  0  0  0  0  0  0
    9.2190    4.4050    0.0000 H   0  0  0  0  0  0  0  0  0  0  0  0
  1 14  1  0  0  0  0
  1 20  1  0  0  0  0
  2  7  1  0  0  0  0
  2 30  1  0  0  0  0
  3 19  1  0  0  0  0
  3 31  1  0  0  0  0
  4  8  2  0  0  0  0
  5  7  1  0  0  0  0
  5  8  1  0  0  0  0
  5 10  2  0  0  0  0
  6  9  1  0  0  0  0
  6 11  2  0  0  0  0
  6 12  1  0  0  0  0
  7 15  2  0  0  0  0
  8 13  1  0  0  0  0
  9 13  2  0  0  0  0
  9 21  1  0  0  0  0
 10 18  1  0  0  0  0
 10 22  1  0  0  0  0
 11 16  1  0  0  0  0
 11 23  1  0  0  0  0
 12 17  2  0  0  0  0
 12 24  1  0  0  0  0
 13 25  1  0  0  0  0
 14 16  2  0  0  0  0
 14 17  1  0  0  0  0
 15 19  1  0  0  0  0
 15 26  1  0  0  0  0
 16 27  1  0  0  0  0
 17 28  1  0  0  0  0
 18 19  2  0  0  0  0
 18 29  1  0  0  0  0
 20 32  1  0  0  0  0
 20 33  1  0  0  0  0
 20 34  1  0  0  0  0
M  END
>  <CSID>
4649385

>  <BCPR>
1

>  <Pgp>
-1

$$$$

  MOE2013           3D

 54 58  0  0  1  0  0  0  0  0999 V2000
    1.1500   -6.2660    0.0000 C   0  0  0  0  0  0  0  0  0  0  0  0
    1.1670   -7.6050    0.0000 C   0  0  0  0  0  0  0  0  0  0  0  0
    2.3000   -8.2750    0.0000 C   0  0  0  0  0  0  0  0  0  0  0  0
    2.3000   -5.6140    0.0000 C   0  0  0  0  0  0  0  0  0  0  0  0
    3.4680   -6.2660    0.0000 C   0  0  0  0  0  0  0  0  0  0  0  0
    3.4680   -7.6050    0.0000 C   0  0  0  0  0  0  0  0  0  0  0  0
    4.6180   -8.2580    0.0000 C   0  0  0  0  0  0  0  0  0  0  0  0
    5.7680   -7.5880    0.0000 C   0  0  0  0  0  0  0  0  0  0  0  0
    5.7680   -6.2490    0.0000 C   0  0  0  0  0  0  0  0  0  0  0  0
    4.6010   -5.5970    0.0000 C   0  0  0  0  0  0  0  0  0  0  0  0
    6.9190   -5.5800    0.0000 C   0  0  0  0  0  0  0  0  0  0  0  0
    8.1370   -6.1120    0.0000 N   0  0  0  0  0  0  0  0  0  0  0  0
    9.0130   -5.1160    0.0000 C   0  0  0  0  0  0  0  0  0  0  0  0
    8.3440   -3.9660    0.0000 C   0  0  0  0  0  0  0  0  0  0  0  0
    7.0560   -4.2580    0.0000 S   0  0  0  0  0  0  0  0  0  0  0  0
   10.3520   -5.2530    0.0000 C   0  0  0  0  0  0  0  0  0  0  0  0
   11.1250   -4.1720    0.0000 N   0  0  3  0  0  0  0  0  0  0  0  0
   12.4470   -4.3090    0.0000 C   0  0  0  0  0  0  0  0  0  0  0  0
   11.3480   -1.8880    0.0000 C   0  0  0  0  0  0  0  0  0  0  0  0
   10.5580   -2.9700    0.0000 C   0  0  0  0  0  0  0  0  0  0  0  0
   12.6700   -2.0090    0.0000 C   0  0  0  0  0  0  0  0  0  0  0  0
   13.2020   -3.2280    0.0000 C   0  0  0  0  0  0  0  0  0  0  0  0
   14.5240   -3.3650    0.0000 C   0  0  0  0  0  0  0  0  0  0  0  0
   15.2960   -2.3000    0.0000 C   0  0  0  0  0  0  0  0  0  0  0  0
   14.7640   -1.0820    0.0000 C   0  0  0  0  0  0  0  0  0  0  0  0
   13.4420   -0.9440    0.0000 C   0  0  0  0  0  0  0  0  0  0  0  0
   15.5370    0.0000    0.0000 O   0  0  0  0  0  0  0  0  0  0  0  0
   16.8590   -0.1370    0.0000 C   0  0  0  0  0  0  0  0  0  0  0  0
   16.6180   -2.4380    0.0000 O   0  0  0  0  0  0  0  0  0  0  0  0
   17.1680   -3.6570    0.0000 C   0  0  0  0  0  0  0  0  0  0  0  0
    0.0000   -8.2750    0.0000 Br  0  0  0  0  0  0  0  0  0  0  0  0
    0.2130   -5.7280    0.0000 H   0  0  0  0  0  0  0  0  0  0  0  0
    2.2930   -9.3550    0.0000 H   0  0  0  0  0  0  0  0  0  0  0  0
    2.2960   -4.5340    0.0000 H   0  0  0  0  0  0  0  0  0  0  0  0
    4.6240   -9.3380    0.0000 H   0  0  0  0  0  0  0  0  0  0  0  0
    6.7040   -8.1260    0.0000 H   0  0  0  0  0  0  0  0  0  0  0  0
    4.5880   -4.5170    0.0000 H   0  0  0  0  0  0  0  0  0  0  0  0
    8.7750   -2.9760    0.0000 H   0  0  0  0  0  0  0  0  0  0  0  0
   10.6110   -5.8270   -0.8900 H   0  0  0  0  0  0  0  0  0  0  0  0
   10.6110   -5.8270    0.8900 H   0  0  0  0  0  0  0  0  0  0  0  0
   12.7090   -4.8810   -0.8900 H   0  0  0  0  0  0  0  0  0  0  0  0
   12.7090   -4.8810    0.8900 H   0  0  0  0  0  0  0  0  0  0  0  0
   11.0890   -1.3150    0.8900 H   0  0  0  0  0  0  0  0  0  0  0  0
   11.0890   -1.3150   -0.8900 H   0  0  0  0  0  0  0  0  0  0  0  0
    9.9320   -2.9100    0.8900 H   0  0  0  0  0  0  0  0  0  0  0  0
    9.9320   -2.9100   -0.8900 H   0  0  0  0  0  0  0  0  0  0  0  0
   14.9650   -4.3510    0.0000 H   0  0  0  0  0  0  0  0  0  0  0  0
   13.0020    0.0420    0.0000 H   0  0  0  0  0  0  0  0  0  0  0  0
   17.3260    0.8480    0.0000 H   0  0  0  0  0  0  0  0  0  0  0  0
   17.1670   -0.6860   -0.8900 H   0  0  0  0  0  0  0  0  0  0  0  0
   17.1670   -0.6860    0.8900 H   0  0  0  0  0  0  0  0  0  0  0  0
   18.2540   -3.5660    0.0000 H   0  0  0  0  0  0  0  0  0  0  0  0
   16.8490   -4.2000   -0.8900 H   0  0  0  0  0  0  0  0  0  0  0  0
   16.8490   -4.2000    0.8900 H   0  0  0  0  0  0  0  0  0  0  0  0
  1  2  1  0  0  0  0
  1  4  2  0  0  0  0
  1 32  1  0  0  0  0
  2  3  2  0  0  0  0
  2 31  1  0  0  0  0
  3  6  1  0  0  0  0
  3 33  1  0  0  0  0
  4  5  1  0  0  0  0
  4 34  1  0  0  0  0
  5  6  1  0  0  0  0
  5 10  2  0  0  0  0
  6  7  2  0  0  0  0
  7  8  1  0  0  0  0
  7 35  1  0  0  0  0
  8  9  2  0  0  0  0
  8 36  1  0  0  0  0
  9 10  1  0  0  0  0
  9 11  1  0  0  0  0
 10 37  1  0  0  0  0
 11 12  2  0  0  0  0
 11 15  1  0  0  0  0
 12 13  1  0  0  0  0
 13 14  2  0  0  0  0
 13 16  1  0  0  0  0
 14 15  1  0  0  0  0
 14 38  1  0  0  0  0
 16 17  1  0  0  0  0
 16 39  1  0  0  0  0
 16 40  1  0  0  0  0
 17 18  1  0  0  0  0
 17 20  1  0  0  0  0
 18 22  1  0  0  0  0
 18 41  1  0  0  0  0
 18 42  1  0  0  0  0
 19 20  1  0  0  0  0
 19 21  1  0  0  0  0
 19 43  1  0  0  0  0
 19 44  1  0  0  0  0
 20 45  1  0  0  0  0
 20 46  1  0  0  0  0
 21 22  1  0  0  0  0
 21 26  2  0  0  0  0
 22 23  2  0  0  0  0
 23 24  1  0  0  0  0
 23 47  1  0  0  0  0
 24 25  2  0  0  0  0
 24 29  1  0  0  0  0
 25 26  1  0  0  0  0
 25 27  1  0  0  0  0
 26 48  1  0  0  0  0
 27 28  1  0  0  0  0
 28 49  1  0  0  0  0
 28 50  1  0  0  0  0
 28 51  1  0  0  0  0
 29 30  1  0  0  0  0
 30 52  1  0  0  0  0
 30 53  1  0  0  0  0
 30 54  1  0  0  0  0
M  END
>  <CSID>
29416409

>  <BCPR>
-1

>  <Pgp>
1

$$$$

  MOE2013           2D

 29 30  0  0  0  0  0  0  0  0999 V2000
    1.9960   -4.6050    0.0000 O   0  0  0  0  0  0  0  0  0  0  0  0
    2.6610   -3.4560    0.0000 C   0  0  0  0  0  0  0  0  0  0  0  0
    1.9960   -2.3070    0.0000 C   0  0  0  0  0  0  0  0  0  0  0  0
    2.6610   -1.1490    0.0000 C   0  0  0  0  0  0  0  0  0  0  0  0
    1.9960    0.0000    0.0000 C   0  0  0  0  0  0  0  0  0  0  0  0
    0.6650    0.0000    0.0000 C   0  0  0  0  0  0  0  0  0  0  0  0
    0.0000   -1.1490    0.0000 C   0  0  0  0  0  0  0  0  0  0  0  0
    0.6650   -2.3070    0.0000 C   0  0  0  0  0  0  0  0  0  0  0  0
    0.0000   -3.4560    0.0000 O   0  0  0  0  0  0  0  0  0  0  0  0
    3.9910   -3.4560    0.0000 C   0  0  0  0  0  0  0  0  0  0  0  0
    4.6480   -2.3070    0.0000 C   0  0  0  0  0  0  0  0  0  0  0  0
    5.9780   -2.3070    0.0000 C   0  0  0  0  0  0  0  0  0  0  0  0
    6.6430   -3.4560    0.0000 C   0  0  0  0  0  0  0  0  0  0  0  0
    7.9740   -3.4560    0.0000 C   0  0  0  0  0  0  0  0  0  0  0  0
    8.6390   -2.3070    0.0000 C   0  0  0  0  0  0  0  0  0  0  0  0
    7.9740   -1.1490    0.0000 C   0  0  0  0  0  0  0  0  0  0  0  0
    6.6430   -1.1490    0.0000 C   0  0  0  0  0  0  0  0  0  0  0  0
    3.7410   -1.1470    0.0000 H   0  0  0  0  0  0  0  0  0  0  0  0
    2.5360    0.9360    0.0000 H   0  0  0  0  0  0  0  0  0  0  0  0
    0.1250    0.9360    0.0000 H   0  0  0  0  0  0  0  0  0  0  0  0
   -1.0800   -1.1470    0.0000 H   0  0  0  0  0  0  0  0  0  0  0  0
    0.5500   -4.2430    0.0000 H   0  0  0  0  0  0  0  0  0  0  0  0
    4.5330   -4.3900    0.0000 H   0  0  0  0  0  0  0  0  0  0  0  0
    4.1060   -1.3730    0.0000 H   0  0  0  0  0  0  0  0  0  0  0  0
    6.1030   -4.3920    0.0000 H   0  0  0  0  0  0  0  0  0  0  0  0
    8.5140   -4.3920    0.0000 H   0  0  0  0  0  0  0  0  0  0  0  0
    9.7190   -2.3090    0.0000 H   0  0  0  0  0  0  0  0  0  0  0  0
    8.5150   -0.2140    0.0000 H   0  0  0  0  0  0  0  0  0  0  0  0
    6.1020   -0.2140    0.0000 H   0  0  0  0  0  0  0  0  0  0  0  0
  1  2  2  0  0  0  0
  2  3  1  0  0  0  0
  2 10  1  0  0  0  0
  3  4  1  0  0  0  0
  3  8  2  0  0  0  0
  4  5  2  0  0  0  0
  4 18  1  0  0  0  0
  5  6  1  0  0  0  0
  5 19  1  0  0  0  0
  6  7  2  0  0  0  0
  6 20  1  0  0  0  0
  7  8  1  0  0  0  0
  7 21  1  0  0  0  0
  8  9  1  0  0  0  0
  9 22  1  0  0  0  0
 10 11  2  0  0  0  0
 10 23  1  0  0  0  0
 11 12  1  0  0  0  0
 11 24  1  0  0  0  0
 12 13  1  0  0  0  0
 12 17  2  0  0  0  0
 13 14  2  0  0  0  0
 13 25  1  0  0  0  0
 14 15  1  0  0  0  0
 14 26  1  0  0  0  0
 15 16  2  0  0  0  0
 15 27  1  0  0  0  0
 16 17  1  0  0  0  0
 16 28  1  0  0  0  0
 17 29  1  0  0  0  0
M  END
>  <CSID>
553827

>  <BCPR>
0

>  <Pgp>
-1

$$$$
11537442
  MOE2013           2D

 39 42  0  0  1  0  0  0  0  0999 V2000
    4.6420    0.8490    0.0000 O   0  0  0  0  0  0  0  0  0  0  0  0
    3.7240   -1.6990    0.0000 O   0  0  0  0  0  0  0  0  0  0  0  0
    2.8720   -0.1480    0.0000 O   0  0  0  0  0  0  0  0  0  0  0  0
    7.2400   -0.6510    0.0000 O   0  0  0  0  0  0  0  0  0  0  0  0
    8.1440    0.8460    0.0000 O   0  0  0  0  0  0  0  0  0  0  0  0
    3.7500   -3.8020    0.0000 O   0  0  0  0  0  0  0  0  0  0  0  0
    6.3860    3.9180    0.0000 O   0  0  0  0  0  0  0  0  0  0  0  0
    5.5080   -0.6510    0.0000 C   0  0  0  0  0  0  0  0  0  0  0  0
    4.6420   -0.1510    0.0000 C   0  0  0  0  0  0  0  0  0  0  0  0
    3.7320   -0.6580    0.0000 C   0  0  3  0  0  0  0  0  0  0  0  0
    5.5240   -1.6920    0.0000 C   0  0  0  0  0  0  0  0  0  0  0  0
    4.6260   -2.2200    0.0000 C   0  0  0  0  0  0  0  0  0  0  0  0
    6.3740    0.8490    0.0000 C   0  0  0  0  0  0  0  0  0  0  0  0
    6.3740   -0.1510    0.0000 C   0  0  0  0  0  0  0  0  0  0  0  0
    5.5080    1.3490    0.0000 C   0  0  0  0  0  0  0  0  0  0  0  0
    6.4760   -2.2130    0.0000 C   0  0  0  0  0  0  0  0  0  0  0  0
    7.2840    1.3560    0.0000 C   0  0  0  0  0  0  0  0  0  0  0  0
    4.6180   -3.3050    0.0000 C   0  0  0  0  0  0  0  0  0  0  0  0
    5.4920    2.3910    0.0000 C   0  0  0  0  0  0  0  0  0  0  0  0
    6.3900    2.9180    0.0000 C   0  0  0  0  0  0  0  0  0  0  0  0
    6.4930   -3.2980    0.0000 C   0  0  0  0  0  0  0  0  0  0  0  0
    7.2920    2.3980    0.0000 C   0  0  0  0  0  0  0  0  0  0  0  0
    5.5570   -3.8480    0.0000 C   0  0  0  0  0  0  0  0  0  0  0  0
    2.0000   -0.6380    0.0000 C   0  0  0  0  0  0  0  0  0  0  0  0
    7.2500    4.4220    0.0000 C   0  0  0  0  0  0  0  0  0  0  0  0
    3.7400   -0.0380    0.0000 H   0  0  0  0  0  0  0  0  0  0  0  0
    7.0070   -1.8930    0.0000 H   0  0  0  0  0  0  0  0  0  0  0  0
    4.9510    2.6940    0.0000 H   0  0  0  0  0  0  0  0  0  0  0  0
    7.0330   -3.6020    0.0000 H   0  0  0  0  0  0  0  0  0  0  0  0
    7.8300    2.7060    0.0000 H   0  0  0  0  0  0  0  0  0  0  0  0
    5.5600   -4.4680    0.0000 H   0  0  0  0  0  0  0  0  0  0  0  0
    1.6960   -0.0970    0.0000 H   0  0  0  0  0  0  0  0  0  0  0  0
    1.4600   -0.9410    0.0000 H   0  0  0  0  0  0  0  0  0  0  0  0
    2.3040   -1.1780    0.0000 H   0  0  0  0  0  0  0  0  0  0  0  0
    8.6850    1.1500    0.0000 H   0  0  0  0  0  0  0  0  0  0  0  0
    3.7470   -4.4220    0.0000 H   0  0  0  0  0  0  0  0  0  0  0  0
    7.5620    3.8860    0.0000 H   0  0  0  0  0  0  0  0  0  0  0  0
    7.7860    4.7340    0.0000 H   0  0  0  0  0  0  0  0  0  0  0  0
    6.9380    4.9580    0.0000 H   0  0  0  0  0  0  0  0  0  0  0  0
  1  9  1  0  0  0  0
  1 15  1  0  0  0  0
  2 10  1  0  0  0  0
  2 12  1  0  0  0  0
  3 10  1  0  0  0  0
  3 24  1  0  0  0  0
  4 14  2  0  0  0  0
  5 17  1  0  0  0  0
  5 35  1  0  0  0  0
  6 18  1  0  0  0  0
  6 36  1  0  0  0  0
  7 20  1  0  0  0  0
  7 25  1  0  0  0  0
  8  9  2  0  0  0  0
  8 11  1  0  0  0  0
  8 14  1  0  0  0  0
  9 10  1  0  0  0  0
 10 26  1  0  0  0  0
 11 12  2  0  0  0  0
 11 16  1  0  0  0  0
 12 18  1  0  0  0  0
 13 14  1  0  0  0  0
 13 15  2  0  0  0  0
 13 17  1  0  0  0  0
 15 19  1  0  0  0  0
 16 21  2  0  0  0  0
 16 27  1  0  0  0  0
 17 22  2  0  0  0  0
 18 23  2  0  0  0  0
 19 20  2  0  0  0  0
 19 28  1  0  0  0  0
 20 22  1  0  0  0  0
 21 23  1  0  0  0  0
 21 29  1  0  0  0  0
 22 30  1  0  0  0  0
 23 31  1  0  0  0  0
 24 32  1  0  0  0  0
 24 33  1  0  0  0  0
 24 34  1  0  0  0  0
 25 37  1  0  0  0  0
 25 38  1  0  0  0  0
 25 39  1  0  0  0  0
M  END
>  <CSID>
9712223

>  <BCPR>
1

>  <Pgp>
-1

$$$$

  MOE2013           3D

 73 77  0  0  1  0  0  0  0  0999 V2000
    1.0940  -11.4380    0.0000 C   0  0  0  0  0  0  0  0  0  0  0  0
    1.0940  -10.1740    0.0000 O   0  0  0  0  0  0  0  0  0  0  0  0
    2.2040   -9.5270    0.0000 C   0  0  0  0  0  0  0  0  0  0  0  0
    3.2990  -10.1740    0.0000 C   0  0  0  0  0  0  0  0  0  0  0  0
    4.4090   -9.5270    0.0000 C   0  0  0  0  0  0  0  0  0  0  0  0
    4.4090   -8.2630    0.0000 C   0  0  0  0  0  0  0  0  0  0  0  0
    3.2990   -7.6310    0.0000 C   0  0  0  0  0  0  0  0  0  0  0  0
    2.2040   -8.2630    0.0000 C   0  0  0  0  0  0  0  0  0  0  0  0
    1.0940   -7.6310    0.0000 O   0  0  0  0  0  0  0  0  0  0  0  0
    0.0000   -8.2630    0.0000 C   0  0  0  0  0  0  0  0  0  0  0  0
    5.5030   -7.6310    0.0000 C   0  0  0  0  0  0  0  0  0  0  0  0
    6.6130   -8.2630    0.0000 N   0  0  3  0  0  0  0  0  0  0  0  0
    6.6130   -9.5270    0.0000 C   0  0  0  0  0  0  0  0  0  0  0  0
    5.5030  -10.1740    0.0000 C   0  0  0  0  0  0  0  0  0  0  0  0
    7.7080   -7.6310    0.0000 C   0  0  0  0  0  0  0  0  0  0  0  0
    7.7080   -6.3510    0.0000 C   0  0  0  0  0  0  0  0  0  0  0  0
    8.8020   -5.7190    0.0000 C   0  0  0  0  0  0  0  0  0  0  0  0
    9.9120   -6.3510    0.0000 C   0  0  0  0  0  0  0  0  0  0  0  0
   11.0070   -5.7190    0.0000 C   0  0  0  0  0  0  0  0  0  0  0  0
   11.0070   -4.4400    0.0000 C   0  0  0  0  0  0  0  0  0  0  0  0
    9.9120   -3.8080    0.0000 C   0  0  0  0  0  0  0  0  0  0  0  0
    8.8020   -4.4400    0.0000 C   0  0  0  0  0  0  0  0  0  0  0  0
   12.1170   -3.8080    0.0000 N   0  0  0  0  0  0  0  0  0  0  0  0
   12.1170   -2.5440    0.0000 C   0  0  0  0  0  0  0  0  0  0  0  0
   13.2110   -1.8960    0.0000 O   0  0  0  0  0  0  0  0  0  0  0  0
   11.0070   -1.8960    0.0000 C   0  0  0  0  0  0  0  0  0  0  0  0
   11.0070   -0.6320    0.0000 C   0  0  0  0  0  0  0  0  0  0  0  0
    9.9120    0.0000    0.0000 C   0  0  0  0  0  0  0  0  0  0  0  0
    8.8020   -0.6320    0.0000 C   0  0  0  0  0  0  0  0  0  0  0  0
    8.8020   -1.8960    0.0000 C   0  0  0  0  0  0  0  0  0  0  0  0
    9.9120   -2.5440    0.0000 C   0  0  0  0  0  0  0  0  0  0  0  0
    9.9120   -5.0870    0.0000 N   0  0  0  0  0  0  0  0  0  0  0  0
   12.1170   -6.3510    0.0000 C   0  0  0  0  0  0  0  0  0  0  0  0
   12.1170   -7.6310    0.0000 O   0  0  0  0  0  0  0  0  0  0  0  0
   13.2110   -5.7190    0.0000 C   0  0  0  0  0  0  0  0  0  0  0  0
   14.3210   -6.3510    0.0000 C   0  0  0  0  0  0  0  0  0  0  0  0
   15.4160   -5.7190    0.0000 C   0  0  0  0  0  0  0  0  0  0  0  0
   15.4160   -4.4400    0.0000 C   0  0  0  0  0  0  0  0  0  0  0  0
   14.3210   -3.8080    0.0000 C   0  0  0  0  0  0  0  0  0  0  0  0
   13.2110   -4.4400    0.0000 C   0  0  0  0  0  0  0  0  0  0  0  0
    0.0660  -11.8010    0.0000 H   0  0  0  0  0  0  0  0  0  0  0  0
    1.6080  -11.8010    0.8900 H   0  0  0  0  0  0  0  0  0  0  0  0
    1.6080  -11.8010   -0.8900 H   0  0  0  0  0  0  0  0  0  0  0  0
    3.2960  -11.2540    0.0000 H   0  0  0  0  0  0  0  0  0  0  0  0
    3.2960   -6.5510    0.0000 H   0  0  0  0  0  0  0  0  0  0  0  0
   -0.8290   -7.5550    0.0000 H   0  0  0  0  0  0  0  0  0  0  0  0
   -0.0580   -8.8900    0.8900 H   0  0  0  0  0  0  0  0  0  0  0  0
   -0.0580   -8.8900   -0.8900 H   0  0  0  0  0  0  0  0  0  0  0  0
    5.5010   -7.0020    0.8900 H   0  0  0  0  0  0  0  0  0  0  0  0
    5.5010   -7.0020   -0.8900 H   0  0  0  0  0  0  0  0  0  0  0  0
    7.1590   -9.8410    0.8900 H   0  0  0  0  0  0  0  0  0  0  0  0
    7.1590   -9.8410   -0.8900 H   0  0  0  0  0  0  0  0  0  0  0  0
    5.5010  -10.8030   -0.8900 H   0  0  0  0  0  0  0  0  0  0  0  0
    5.5010  -10.8030    0.8900 H   0  0  0  0  0  0  0  0  0  0  0  0
    8.2530   -7.9460   -0.8900 H   0  0  0  0  0  0  0  0  0  0  0  0
    8.2530   -7.9460    0.8900 H   0  0  0  0  0  0  0  0  0  0  0  0
    7.1630   -6.0360    0.8900 H   0  0  0  0  0  0  0  0  0  0  0  0
    7.1630   -6.0360   -0.8900 H   0  0  0  0  0  0  0  0  0  0  0  0
    9.9150   -7.4310    0.0000 H   0  0  0  0  0  0  0  0  0  0  0  0
   11.9420   -6.2590    0.0000 H   0  0  0  0  0  0  0  0  0  0  0  0
    9.9150   -2.7280    0.0000 H   0  0  0  0  0  0  0  0  0  0  0  0
    7.8680   -3.8970    0.0000 H   0  0  0  0  0  0  0  0  0  0  0  0
   12.9900   -4.3160    0.0000 H   0  0  0  0  0  0  0  0  0  0  0  0
   11.9420   -0.0920    0.0000 H   0  0  0  0  0  0  0  0  0  0  0  0
    9.9150    1.0800    0.0000 H   0  0  0  0  0  0  0  0  0  0  0  0
    7.8680   -0.0890    0.0000 H   0  0  0  0  0  0  0  0  0  0  0  0
    7.8650   -2.4340    0.0000 H   0  0  0  0  0  0  0  0  0  0  0  0
    9.0380   -5.5930    0.0000 H   0  0  0  0  0  0  0  0  0  0  0  0
   14.3240   -7.4310    0.0000 H   0  0  0  0  0  0  0  0  0  0  0  0
   16.3510   -6.2590    0.0000 H   0  0  0  0  0  0  0  0  0  0  0  0
   16.3510   -3.9000    0.0000 H   0  0  0  0  0  0  0  0  0  0  0  0
   14.3240   -2.7280    0.0000 H   0  0  0  0  0  0  0  0  0  0  0  0
   12.2770   -3.8970    0.0000 H   0  0  0  0  0  0  0  0  0  0  0  0
  1  2  1  0  0  0  0
  1 41  1  0  0  0  0
  1 42  1  0  0  0  0
  1 43  1  0  0  0  0
  2  3  1  0  0  0  0
  3  4  1  0  0  0  0
  3  8  2  0  0  0  0
  4  5  2  0  0  0  0
  4 44  1  0  0  0  0
  5  6  1  0  0  0  0
  5 14  1  0  0  0  0
  6  7  2  0  0  0  0
  6 11  1  0  0  0  0
  7  8  1  0  0  0  0
  7 45  1  0  0  0  0
  8  9  1  0  0  0  0
  9 10  1  0  0  0  0
 10 46  1  0  0  0  0
 10 47  1  0  0  0  0
 10 48  1  0  0  0  0
 11 12  1  0  0  0  0
 11 49  1  0  0  0  0
 11 50  1  0  0  0  0
 12 13  1  0  0  0  0
 12 15  1  0  0  0  0
 13 14  1  0  0  0  0
 13 51  1  0  0  0  0
 13 52  1  0  0  0  0
 14 53  1  0  0  0  0
 14 54  1  0  0  0  0
 15 16  1  0  0  0  0
 15 55  1  0  0  0  0
 15 56  1  0  0  0  0
 16 17  1  0  0  0  0
 16 57  1  0  0  0  0
 16 58  1  0  0  0  0
 17 18  1  0  0  0  0
 17 22  2  0  0  0  0
 18 19  2  0  0  0  0
 18 59  1  0  0  0  0
 19 20  1  0  0  0  0
 19 60  1  0  0  0  0
 20 21  2  0  0  0  0
 20 23  1  0  0  0  0
 21 22  1  0  0  0  0
 21 61  1  0  0  0  0
 22 62  1  0  0  0  0
 23 24  1  0  0  0  0
 23 63  1  0  0  0  0
 24 25  2  0  0  0  0
 24 26  1  0  0  0  0
 26 27  1  0  0  0  0
 26 31  2  0  0  0  0
 27 28  2  0  0  0  0
 27 64  1  0  0  0  0
 28 29  1  0  0  0  0
 28 65  1  0  0  0  0
 29 30  2  0  0  0  0
 29 66  1  0  0  0  0
 30 31  1  0  0  0  0
 30 67  1  0  0  0  0
 31 32  1  0  0  0  0
 32 33  1  0  0  0  0
 32 68  1  0  0  0  0
 33 34  2  0  0  0  0
 33 35  1  0  0  0  0
 35 36  1  0  0  0  0
 35 40  2  0  0  0  0
 36 37  2  0  0  0  0
 36 69  1  0  0  0  0
 37 38  1  0  0  0  0
 37 70  1  0  0  0  0
 38 39  2  0  0  0  0
 38 71  1  0  0  0  0
 39 40  1  0  0  0  0
 39 72  1  0  0  0  0
 40 73  1  0  0  0  0
M  END
>  <CSID>
13613625

>  <BCPR>
1

>  <Pgp>
1

$$$$
688666
  MOE2013           2D

 35 37  0  0  0  0  0  0  0  0999 V2000
    6.3300    0.2500    0.0000 O   0  0  0  0  0  0  0  0  0  0  0  0
    4.5980   -1.7500    0.0000 O   0  0  0  0  0  0  0  0  0  0  0  0
    6.3300   -2.7500    0.0000 O   0  0  0  0  0  0  0  0  0  0  0  0
    2.0000    1.7500    0.0000 O   0  0  0  0  0  0  0  0  0  0  0  0
    5.4640   -0.2500    0.0000 C   0  0  0  0  0  0  0  0  0  0  0  0
    7.1960   -1.2500    0.0000 C   0  0  0  0  0  0  0  0  0  0  0  0
    7.1960   -0.2500    0.0000 C   0  0  0  0  0  0  0  0  0  0  0  0
    4.5980    0.2500    0.0000 C   0  0  0  0  0  0  0  0  0  0  0  0
    5.4640   -1.2500    0.0000 C   0  0  0  0  0  0  0  0  0  0  0  0
    6.3300   -1.7500    0.0000 C   0  0  0  0  0  0  0  0  0  0  0  0
    8.0900   -1.7850    0.0000 C   0  0  0  0  0  0  0  0  0  0  0  0
    8.0900    0.2850    0.0000 C   0  0  0  0  0  0  0  0  0  0  0  0
    3.7320   -0.2500    0.0000 C   0  0  0  0  0  0  0  0  0  0  0  0
    4.5980    1.2500    0.0000 C   0  0  0  0  0  0  0  0  0  0  0  0
    8.9960   -1.2710    0.0000 C   0  0  0  0  0  0  0  0  0  0  0  0
    8.9960   -0.2290    0.0000 C   0  0  0  0  0  0  0  0  0  0  0  0
    2.8660    0.2500    0.0000 C   0  0  0  0  0  0  0  0  0  0  0  0
    3.7320    1.7500    0.0000 C   0  0  0  0  0  0  0  0  0  0  0  0
    2.8660    1.2500    0.0000 C   0  0  0  0  0  0  0  0  0  0  0  0
    4.5980   -2.7500    0.0000 C   0  0  0  0  0  0  0  0  0  0  0  0
    2.0000    2.7500    0.0000 C   0  0  0  0  0  0  0  0  0  0  0  0
    8.0830   -2.4050    0.0000 H   0  0  0  0  0  0  0  0  0  0  0  0
    3.7320   -0.8700    0.0000 H   0  0  0  0  0  0  0  0  0  0  0  0
    5.1350    1.5600    0.0000 H   0  0  0  0  0  0  0  0  0  0  0  0
    8.0830    0.9050    0.0000 H   0  0  0  0  0  0  0  0  0  0  0  0
    9.5320   -1.5830    0.0000 H   0  0  0  0  0  0  0  0  0  0  0  0
    9.5320    0.0830    0.0000 H   0  0  0  0  0  0  0  0  0  0  0  0
    2.3290   -0.0600    0.0000 H   0  0  0  0  0  0  0  0  0  0  0  0
    3.7320    2.3700    0.0000 H   0  0  0  0  0  0  0  0  0  0  0  0
    5.2180   -2.7500    0.0000 H   0  0  0  0  0  0  0  0  0  0  0  0
    4.5980   -3.3700    0.0000 H   0  0  0  0  0  0  0  0  0  0  0  0
    3.9780   -2.7500    0.0000 H   0  0  0  0  0  0  0  0  0  0  0  0
    1.3800    2.7500    0.0000 H   0  0  0  0  0  0  0  0  0  0  0  0
    2.0000    3.3700    0.0000 H   0  0  0  0  0  0  0  0  0  0  0  0
    2.6200    2.7500    0.0000 H   0  0  0  0  0  0  0  0  0  0  0  0
  1  5  1  0  0  0  0
  1  7  1  0  0  0  0
  2  9  1  0  0  0  0
  2 20  1  0  0  0  0
  3 10  2  0  0  0  0
  4 19  1  0  0  0  0
  4 21  1  0  0  0  0
  5  8  1  0  0  0  0
  5  9  2  0  0  0  0
  6  7  2  0  0  0  0
  6 10  1  0  0  0  0
  6 11  1  0  0  0  0
  7 12  1  0  0  0  0
  8 13  2  0  0  0  0
  8 14  1  0  0  0  0
  9 10  1  0  0  0  0
 11 15  2  0  0  0  0
 11 22  1  0  0  0  0
 12 16  2  0  0  0  0
 12 25  1  0  0  0  0
 13 17  1  0  0  0  0
 13 23  1  0  0  0  0
 14 18  2  0  0  0  0
 14 24  1  0  0  0  0
 15 16  1  0  0  0  0
 15 26  1  0  0  0  0
 16 27  1  0  0  0  0
 17 19  2  0  0  0  0
 17 28  1  0  0  0  0
 18 19  1  0  0  0  0
 18 29  1  0  0  0  0
 20 30  1  0  0  0  0
 20 31  1  0  0  0  0
 20 32  1  0  0  0  0
 21 33  1  0  0  0  0
 21 34  1  0  0  0  0
 21 35  1  0  0  0  0
M  END
>  <CSID>
600079

>  <BCPR>
1

>  <Pgp>
-1

$$$$

  MOE2013           3D

 65 69  0  0  0  0  0  0  0  0999 V2000
    6.2290   -3.3920    0.0000 C   0  0  0  0  0  0  0  0  0  0  0  0
    5.5250   -3.8040    0.0000 C   0  0  0  0  0  0  0  0  0  0  0  0
    6.2380   -2.5670    0.0000 C   0  0  0  0  0  0  0  0  0  0  0  0
    4.8040   -3.3920    0.0000 N   0  0  0  0  0  0  0  0  0  0  0  0
    5.5170   -2.1540    0.0000 C   0  0  0  0  0  0  0  0  0  0  0  0
    7.0250   -2.3170    0.0000 N   0  0  0  0  0  0  0  0  0  0  0  0
    4.8040   -2.5670    0.0000 C   0  0  0  0  0  0  0  0  0  0  0  0
    1.2290   -1.3290    0.0000 C   0  0  0  0  0  0  0  0  0  0  0  0
    4.0920   -3.8040    0.0000 C   0  0  0  0  0  0  0  0  0  0  0  0
    1.9540   -2.5750    0.0000 C   0  0  0  0  0  0  0  0  0  0  0  0
    7.0170   -3.6540    0.0000 C   0  0  0  0  0  0  0  0  0  0  0  0
    7.5040   -2.9880    0.0000 O   0  0  0  0  0  0  0  0  0  0  0  0
    1.2380   -2.1620    0.0000 N   0  0  0  0  0  0  0  0  0  0  0  0
    1.2250    0.3120    0.0000 C   0  0  0  0  0  0  0  0  0  0  0  0
    1.9420   -0.9250    0.0000 C   0  0  0  0  0  0  0  0  0  0  0  0
    0.5170   -0.9290    0.0000 C   0  0  0  0  0  0  0  0  0  0  0  0
    0.5120   -0.1040    0.0000 C   0  0  0  0  0  0  0  0  0  0  0  0
    1.9420   -0.0920    0.0000 C   0  0  0  0  0  0  0  0  0  0  0  0
    5.5250   -4.6290    0.0000 O   0  0  0  0  0  0  0  0  0  0  0  0
    5.5170   -1.3290    0.0000 C   0  0  0  0  0  0  0  0  0  0  0  0
    1.9540   -3.4000    0.0000 C   0  0  0  0  0  0  0  0  0  0  0  0
    3.3790   -3.3920    0.0000 C   0  0  0  0  0  0  0  0  0  0  0  0
    2.6670   -2.1620    0.0000 O   0  0  0  0  0  0  0  0  0  0  0  0
    2.6670   -3.8120    0.0000 C   0  0  0  0  0  0  0  0  0  0  0  0
    1.2170    1.1380    0.0000 O   0  0  0  0  0  0  0  0  0  0  0  0
    4.0920   -2.1620    0.0000 C   0  0  0  0  0  0  0  0  0  0  0  0
   -0.2080    0.2960    0.0000 O   0  0  0  0  0  0  0  0  0  0  0  0
    2.6540    0.3210    0.0000 O   0  0  0  0  0  0  0  0  0  0  0  0
    6.2290   -0.9170    0.0000 Cl  0  0  0  0  0  0  0  0  0  0  0  0
    4.0920   -4.6380    0.0000 C   0  0  0  0  0  0  0  0  0  0  0  0
    0.5250   -2.5750    0.0000 C   0  0  0  0  0  0  0  0  0  0  0  0
    7.2620   -4.4420    0.0000 C   0  0  0  0  0  0  0  0  0  0  0  0
    4.0880   -1.3380    0.0000 C   0  0  0  0  0  0  0  0  0  0  0  0
    3.3790   -5.0500    0.0000 C   0  0  0  0  0  0  0  0  0  0  0  0
    4.8040   -0.9170    0.0000 C   0  0  0  0  0  0  0  0  0  0  0  0
    2.6670   -4.6380    0.0000 C   0  0  0  0  0  0  0  0  0  0  0  0
    1.9290    1.5580    0.0000 C   0  0  0  0  0  0  0  0  0  0  0  0
    3.3670   -0.0920    0.0000 C   0  0  0  0  0  0  0  0  0  0  0  0
   -0.2210    1.1210    0.0000 C   0  0  0  0  0  0  0  0  0  0  0  0
    2.8750   -1.4690    0.0000 H   0  0  0  0  0  0  0  0  0  0  0  0
   -0.4130   -1.4770    0.0000 H   0  0  0  0  0  0  0  0  0  0  0  0
    1.4090   -3.7150   -0.8900 H   0  0  0  0  0  0  0  0  0  0  0  0
    1.4090   -3.7150    0.8900 H   0  0  0  0  0  0  0  0  0  0  0  0
    3.3740   -2.3120    0.0000 H   0  0  0  0  0  0  0  0  0  0  0  0
    3.1600   -2.7070    0.0000 H   0  0  0  0  0  0  0  0  0  0  0  0
    5.0270   -5.1780    0.0000 H   0  0  0  0  0  0  0  0  0  0  0  0
   -0.3040   -1.8680    0.0000 H   0  0  0  0  0  0  0  0  0  0  0  0
    0.4680   -3.2020    0.8900 H   0  0  0  0  0  0  0  0  0  0  0  0
    0.4680   -3.2020   -0.8900 H   0  0  0  0  0  0  0  0  0  0  0  0
    6.3890   -5.0940    0.0000 H   0  0  0  0  0  0  0  0  0  0  0  0
    7.8610   -4.6360    0.8900 H   0  0  0  0  0  0  0  0  0  0  0  0
    7.8610   -4.6360   -0.8900 H   0  0  0  0  0  0  0  0  0  0  0  0
    3.1490   -0.8040    0.0000 H   0  0  0  0  0  0  0  0  0  0  0  0
    3.3790   -6.1300    0.0000 H   0  0  0  0  0  0  0  0  0  0  0  0
    4.8000    0.1630    0.0000 H   0  0  0  0  0  0  0  0  0  0  0  0
    1.7310   -5.1780    0.0000 H   0  0  0  0  0  0  0  0  0  0  0  0
    1.7200    2.6280    0.0000 H   0  0  0  0  0  0  0  0  0  0  0  0
    2.5030    1.3000   -0.8900 H   0  0  0  0  0  0  0  0  0  0  0  0
    2.5030    1.3000    0.8900 H   0  0  0  0  0  0  0  0  0  0  0  0
    4.1960    0.6150    0.0000 H   0  0  0  0  0  0  0  0  0  0  0  0
    3.4240   -0.7190   -0.8900 H   0  0  0  0  0  0  0  0  0  0  0  0
    3.4240   -0.7190    0.8900 H   0  0  0  0  0  0  0  0  0  0  0  0
   -1.2540    1.4680    0.0000 H   0  0  0  0  0  0  0  0  0  0  0  0
    0.2870    1.4920   -0.8900 H   0  0  0  0  0  0  0  0  0  0  0  0
    0.2870    1.4920    0.8900 H   0  0  0  0  0  0  0  0  0  0  0  0
  1  2  1  0  0  0  0
  1  3  1  0  0  0  0
  1 11  2  0  0  0  0
  2  4  1  0  0  0  0
  2 19  2  0  0  0  0
  3  5  1  0  0  0  0
  3  6  2  0  0  0  0
  4  7  1  0  0  0  0
  4  9  1  0  0  0  0
  5  7  2  0  0  0  0
  5 20  1  0  0  0  0
  6 12  1  0  0  0  0
  7 26  1  0  0  0  0
  8 13  1  0  0  0  0
  8 15  1  0  0  0  0
  8 16  2  0  0  0  0
  9 22  2  0  0  0  0
  9 30  1  0  0  0  0
 10 13  1  0  0  0  0
 10 21  1  0  0  0  0
 10 23  2  0  0  0  0
 11 12  1  0  0  0  0
 11 32  1  0  0  0  0
 13 31  1  0  0  0  0
 14 17  2  0  0  0  0
 14 18  1  0  0  0  0
 14 25  1  0  0  0  0
 15 18  2  0  0  0  0
 15 40  1  0  0  0  0
 16 17  1  0  0  0  0
 16 41  1  0  0  0  0
 17 27  1  0  0  0  0
 18 28  1  0  0  0  0
 20 29  1  0  0  0  0
 20 35  2  0  0  0  0
 21 24  1  0  0  0  0
 21 42  1  0  0  0  0
 21 43  1  0  0  0  0
 22 24  1  0  0  0  0
 22 44  1  0  0  0  0
 24 36  2  0  0  0  0
 25 37  1  0  0  0  0
 26 33  2  0  0  0  0
 26 45  1  0  0  0  0
 27 39  1  0  0  0  0
 28 38  1  0  0  0  0
 30 34  2  0  0  0  0
 30 46  1  0  0  0  0
 31 47  1  0  0  0  0
 31 48  1  0  0  0  0
 31 49  1  0  0  0  0
 32 50  1  0  0  0  0
 32 51  1  0  0  0  0
 32 52  1  0  0  0  0
 33 35  1  0  0  0  0
 33 53  1  0  0  0  0
 34 36  1  0  0  0  0
 34 54  1  0  0  0  0
 35 55  1  0  0  0  0
 36 56  1  0  0  0  0
 37 57  1  0  0  0  0
 37 58  1  0  0  0  0
 37 59  1  0  0  0  0
 38 60  1  0  0  0  0
 38 61  1  0  0  0  0
 38 62  1  0  0  0  0
 39 63  1  0  0  0  0
 39 64  1  0  0  0  0
 39 65  1  0  0  0  0
M  END
>  <CSID>
24680468

>  <BCPR>
-1

>  <Pgp>
1

$$$$

  MOE2013           3D

 61 63  0  0  1  0  0  0  0  0999 V2000
   11.5170   -3.3250    0.0000 C   0  0  0  0  0  0  0  0  0  0  0  0
   11.5170   -1.9950    0.0000 C   0  0  0  0  0  0  0  0  0  0  0  0
   10.3600   -1.3300    0.0000 C   0  0  0  0  0  0  0  0  0  0  0  0
    9.2160   -1.9950    0.0000 C   0  0  0  0  0  0  0  0  0  0  0  0
    9.2160   -3.3250    0.0000 C   0  0  0  0  0  0  0  0  0  0  0  0
   10.3600   -3.9900    0.0000 C   0  0  0  0  0  0  0  0  0  0  0  0
   12.6740   -1.3300    0.0000 C   0  0  0  0  0  0  0  0  0  0  0  0
    8.0590   -1.3300    0.0000 C   0  0  0  0  0  0  0  0  0  0  0  0
    6.9150   -1.9950    0.0000 C   0  0  0  0  0  0  0  0  0  0  0  0
    8.0590    0.0000    0.0000 O   0  0  0  0  0  0  0  0  0  0  0  0
    8.0590   -3.9900    0.0000 O   0  0  0  0  0  0  0  0  0  0  0  0
    8.0590   -5.3200    0.0000 C   0  0  0  0  0  0  0  0  0  0  0  0
    6.9150   -5.9840    0.0000 C   0  0  1  0  0  0  0  0  0  0  0  0
    6.9150   -7.3140    0.0000 C   0  0  0  0  0  0  0  0  0  0  0  0
    5.7580   -7.9790    0.0000 N   0  0  0  0  0  0  0  0  0  0  0  0
    5.7580   -5.3200    0.0000 O   0  0  0  0  0  0  0  0  0  0  0  0
    5.7580   -9.3090    0.0000 C   0  0  0  0  0  0  0  0  0  0  0  0
    4.6010   -9.9740    0.0000 C   0  0  0  0  0  0  0  0  0  0  0  0
    3.4580   -9.3090    0.0000 N   0  0  0  0  0  0  0  0  0  0  0  0
    3.4580   -7.9790    0.0000 C   0  0  0  0  0  0  0  0  0  0  0  0
    4.6010   -7.3140    0.0000 C   0  0  0  0  0  0  0  0  0  0  0  0
    2.3010   -9.9740    0.0000 C   0  0  0  0  0  0  0  0  0  0  0  0
    2.3010  -11.3040    0.0000 C   0  0  0  0  0  0  0  0  0  0  0  0
    1.1570  -11.9690    0.0000 C   0  0  0  0  0  0  0  0  0  0  0  0
    0.0000  -11.3040    0.0000 C   0  0  0  0  0  0  0  0  0  0  0  0
    0.0000   -9.9740    0.0000 C   0  0  0  0  0  0  0  0  0  0  0  0
    1.1570   -9.3090    0.0000 C   0  0  0  0  0  0  0  0  0  0  0  0
    3.4580  -11.9690    0.0000 C   0  0  0  0  0  0  0  0  0  0  0  0
    1.1570  -13.2990    0.0000 C   0  0  0  0  0  0  0  0  0  0  0  0
   12.4520   -3.8660    0.0000 H   0  0  0  0  0  0  0  0  0  0  0  0
   10.3570   -0.2500    0.0000 H   0  0  0  0  0  0  0  0  0  0  0  0
   10.3570   -5.0700    0.0000 H   0  0  0  0  0  0  0  0  0  0  0  0
   13.5010   -2.0400    0.0000 H   0  0  0  0  0  0  0  0  0  0  0  0
   12.7330   -0.7030    0.8900 H   0  0  0  0  0  0  0  0  0  0  0  0
   12.7330   -0.7030   -0.8900 H   0  0  0  0  0  0  0  0  0  0  0  0
    7.1170   -3.0660    0.0000 H   0  0  0  0  0  0  0  0  0  0  0  0
    6.3430   -1.7330   -0.8900 H   0  0  0  0  0  0  0  0  0  0  0  0
    6.3430   -1.7330    0.8900 H   0  0  0  0  0  0  0  0  0  0  0  0
    8.6040   -5.6340   -0.8900 H   0  0  0  0  0  0  0  0  0  0  0  0
    8.6040   -5.6340    0.8900 H   0  0  0  0  0  0  0  0  0  0  0  0
    6.9150   -5.9840   -1.0900 H   0  0  0  0  0  0  0  0  0  0  0  0
    7.4600   -7.6290    0.8900 H   0  0  0  0  0  0  0  0  0  0  0  0
    7.4600   -7.6290   -0.8900 H   0  0  0  0  0  0  0  0  0  0  0  0
    5.5060   -5.1760    0.9150 H   0  0  0  0  0  0  0  0  0  0  0  0
    6.3030   -9.6240   -0.8900 H   0  0  0  0  0  0  0  0  0  0  0  0
    6.3030   -9.6240    0.8900 H   0  0  0  0  0  0  0  0  0  0  0  0
    4.5990  -10.6030    0.8900 H   0  0  0  0  0  0  0  0  0  0  0  0
    4.5990  -10.6030   -0.8900 H   0  0  0  0  0  0  0  0  0  0  0  0
    2.9120   -7.6650   -0.8900 H   0  0  0  0  0  0  0  0  0  0  0  0
    2.9120   -7.6650    0.8900 H   0  0  0  0  0  0  0  0  0  0  0  0
    4.5990   -6.6850    0.8900 H   0  0  0  0  0  0  0  0  0  0  0  0
    4.5990   -6.6850   -0.8900 H   0  0  0  0  0  0  0  0  0  0  0  0
   -0.9350  -11.8450    0.0000 H   0  0  0  0  0  0  0  0  0  0  0  0
   -0.9350   -9.4330    0.0000 H   0  0  0  0  0  0  0  0  0  0  0  0
    1.1600   -8.2290    0.0000 H   0  0  0  0  0  0  0  0  0  0  0  0
    3.2610  -13.0410    0.0000 H   0  0  0  0  0  0  0  0  0  0  0  0
    4.0290  -11.7050    0.8900 H   0  0  0  0  0  0  0  0  0  0  0  0
    4.0290  -11.7050   -0.8900 H   0  0  0  0  0  0  0  0  0  0  0  0
    0.1290  -13.6620    0.0000 H   0  0  0  0  0  0  0  0  0  0  0  0
    1.6710  -13.6620    0.8900 H   0  0  0  0  0  0  0  0  0  0  0  0
    1.6710  -13.6620   -0.8900 H   0  0  0  0  0  0  0  0  0  0  0  0
  1  2  2  0  0  0  0
  1  6  1  0  0  0  0
  1 30  1  0  0  0  0
  2  3  1  0  0  0  0
  2  7  1  0  0  0  0
  3  4  2  0  0  0  0
  3 31  1  0  0  0  0
  4  5  1  0  0  0  0
  4  8  1  0  0  0  0
  5  6  2  0  0  0  0
  5 11  1  0  0  0  0
  6 32  1  0  0  0  0
  7 33  1  0  0  0  0
  7 34  1  0  0  0  0
  7 35  1  0  0  0  0
  8  9  1  0  0  0  0
  8 10  2  0  0  0  0
  9 36  1  0  0  0  0
  9 37  1  0  0  0  0
  9 38  1  0  0  0  0
 11 12  1  0  0  0  0
 12 13  1  0  0  0  0
 12 39  1  0  0  0  0
 12 40  1  0  0  0  0
 13 14  1  0  0  0  0
 13 16  1  0  0  0  0
 13 41  1  0  0  0  0
 14 15  1  0  0  0  0
 14 42  1  0  0  0  0
 14 43  1  0  0  0  0
 15 17  1  0  0  0  0
 15 21  1  0  0  0  0
 16 44  1  0  0  0  0
 17 18  1  0  0  0  0
 17 45  1  0  0  0  0
 17 46  1  0  0  0  0
 18 19  1  0  0  0  0
 18 47  1  0  0  0  0
 18 48  1  0  0  0  0
 19 20  1  0  0  0  0
 19 22  1  0  0  0  0
 20 21  1  0  0  0  0
 20 49  1  0  0  0  0
 20 50  1  0  0  0  0
 21 51  1  0  0  0  0
 21 52  1  0  0  0  0
 22 23  2  0  0  0  0
 22 27  1  0  0  0  0
 23 24  1  0  0  0  0
 23 28  1  0  0  0  0
 24 25  2  0  0  0  0
 24 29  1  0  0  0  0
 25 26  1  0  0  0  0
 25 53  1  0  0  0  0
 26 27  2  0  0  0  0
 26 54  1  0  0  0  0
 27 55  1  0  0  0  0
 28 56  1  0  0  0  0
 28 57  1  0  0  0  0
 28 58  1  0  0  0  0
 29 59  1  0  0  0  0
 29 60  1  0  0  0  0
 29 61  1  0  0  0  0
M  END
>  <CSID>
30843658

>  <BCPR>
-1

>  <Pgp>
1

$$$$

  MOE2013           3D

121123  0  0  1  0  0  0  0  0999 V2000
    7.1210   -6.4120    0.0000 O   0  0  0  0  0  0  0  0  0  0  0  0
    5.2600   -8.4330    0.0000 O   0  0  0  0  0  0  0  0  0  0  0  0
    6.3580   -2.7440    0.0000 O   0  0  0  0  0  0  0  0  0  0  0  0
    7.3750   -8.8480    0.0000 O   0  0  0  0  0  0  0  0  0  0  0  0
    2.3160   -5.8490    0.0000 O   0  0  0  0  0  0  0  0  0  0  0  0
    8.7810   -4.3640    0.0000 O   0  0  0  0  0  0  0  0  0  0  0  0
    7.3750  -12.7160    0.0000 O   0  0  0  0  0  0  0  0  0  0  0  0
    0.0000   -3.2390    0.0000 O   0  0  0  0  0  0  0  0  0  0  0  0
    9.6240  -11.4580    0.0000 O   0  0  0  0  0  0  0  0  0  0  0  0
    3.4400   -3.8950    0.0000 O   0  0  0  0  0  0  0  0  0  0  0  0
    1.3120   -8.0450    0.0000 O   0  0  0  0  0  0  0  0  0  0  0  0
    9.8650   -7.6560    0.0000 O   0  0  0  0  0  0  0  0  0  0  0  0
    3.4400    0.0000    0.0000 O   0  0  0  0  0  0  0  0  0  0  0  0
   12.1940   -6.4650    0.0000 N   0  0  0  0  0  0  0  0  0  0  0  0
    5.6890   -5.1940    0.0000 C   0  0  1  0  0  0  0  0  0  0  0  0
    5.6890   -3.8950    0.0000 C   0  0  1  0  0  0  0  0  0  0  0  0
    4.5640   -5.8490    0.0000 C   0  0  2  0  0  0  0  0  0  0  0  0
    4.5640   -7.1480    0.0000 C   0  0  1  0  0  0  0  0  0  0  0  0
    3.4400   -7.7900    0.0000 C   0  0  2  0  0  0  0  0  0  0  0  0
    7.3750  -11.4580    0.0000 C   0  0  1  0  0  0  0  0  0  0  0  0
    4.5640   -3.2530    0.0000 C   0  0  0  0  0  0  0  0  0  0  0  0
    6.2510   -9.5040    0.0000 C   0  0  2  0  0  0  0  0  0  0  0  0
    8.8080   -5.6620    0.0000 C   0  0  2  0  0  0  0  0  0  0  0  0
    1.1910   -3.8950    0.0000 C   0  0  1  0  0  0  0  0  0  0  0  0
    8.5000  -10.8020    0.0000 C   0  0  2  0  0  0  0  0  0  0  0  0
    4.5640   -1.9410    0.0000 C   0  0  2  0  0  0  0  0  0  0  0  0
    2.3160   -3.2530    0.0000 C   0  0  1  0  0  0  0  0  0  0  0  0
    6.2510  -10.8020    0.0000 C   0  0  0  0  0  0  0  0  0  0  0  0
    2.3160   -7.1480    0.0000 C   0  0  0  0  0  0  0  0  0  0  0  0
    1.1910   -5.1940    0.0000 C   0  0  1  0  0  0  0  0  0  0  0  0
    9.9050   -6.3450    0.0000 C   0  0  1  0  0  0  0  0  0  0  0  0
    2.3160   -1.9410    0.0000 C   0  0  2  0  0  0  0  0  0  0  0  0
    3.4400   -1.2980    0.0000 C   0  0  0  0  0  0  0  0  0  0  0  0
    8.5000   -9.5040    0.0000 C   0  0  2  0  0  0  0  0  0  0  0  0
   11.0430   -5.7420    0.0000 C   0  0  2  0  0  0  0  0  0  0  0  0
    6.8260   -4.5510    0.0000 C   0  0  0  0  0  0  0  0  0  0  0  0
    3.5740   -4.9390    0.0000 C   0  0  0  0  0  0  0  0  0  0  0  0
    9.9990   -3.7610    0.0000 C   0  0  1  0  0  0  0  0  0  0  0  0
   11.0830   -4.4570    0.0000 C   0  0  0  0  0  0  0  0  0  0  0  0
    3.4400   -9.0890    0.0000 C   0  0  0  0  0  0  0  0  0  0  0  0
    6.2240  -12.1140    0.0000 C   0  0  0  0  0  0  0  0  0  0  0  0
    0.0000   -4.4440    0.0000 C   0  0  0  0  0  0  0  0  0  0  0  0
    0.0670   -5.8490    0.0000 C   0  0  0  0  0  0  0  0  0  0  0  0
    5.6890   -1.2980    0.0000 C   0  0  0  0  0  0  0  0  0  0  0  0
    7.6970   -2.7440    0.0000 C   0  0  0  0  0  0  0  0  0  0  0  0
    1.1910   -1.2980    0.0000 C   0  0  0  0  0  0  0  0  0  0  0  0
    9.6240   -8.8610    0.0000 C   0  0  0  0  0  0  0  0  0  0  0  0
   10.0390   -2.4630    0.0000 C   0  0  0  0  0  0  0  0  0  0  0  0
    8.5400  -13.3850    0.0000 C   0  0  0  0  0  0  0  0  0  0  0  0
   13.3720   -5.8360    0.0000 C   0  0  0  0  0  0  0  0  0  0  0  0
   12.2210   -7.8170    0.0000 C   0  0  0  0  0  0  0  0  0  0  0  0
    0.0940   -6.9070    0.0000 C   0  0  0  0  0  0  0  0  0  0  0  0
    0.1870   -2.2970    0.0000 H   0  0  0  0  0  0  0  0  0  0  0  0
   10.3360  -10.8140    0.0000 H   0  0  0  0  0  0  0  0  0  0  0  0
    4.1460   -3.2440    0.0000 H   0  0  0  0  0  0  0  0  0  0  0  0
   10.7710   -7.9740    0.0000 H   0  0  0  0  0  0  0  0  0  0  0  0
    5.6890   -5.1940    1.0900 H   0  0  0  0  0  0  0  0  0  0  0  0
    4.5640   -5.8490    1.0900 H   0  0  0  0  0  0  0  0  0  0  0  0
    4.5640   -7.1480    1.0900 H   0  0  0  0  0  0  0  0  0  0  0  0
    3.4400   -7.7900   -1.0900 H   0  0  0  0  0  0  0  0  0  0  0  0
    4.0200   -3.5690   -0.8900 H   0  0  0  0  0  0  0  0  0  0  0  0
    4.0200   -3.5690    0.8900 H   0  0  0  0  0  0  0  0  0  0  0  0
    6.2510   -9.5040    1.0900 H   0  0  0  0  0  0  0  0  0  0  0  0
    8.8080   -5.6620    1.0900 H   0  0  0  0  0  0  0  0  0  0  0  0
    8.5000  -10.8020    1.0900 H   0  0  0  0  0  0  0  0  0  0  0  0
    4.5640   -1.9410    1.0900 H   0  0  0  0  0  0  0  0  0  0  0  0
    2.3160   -3.2530   -1.0900 H   0  0  0  0  0  0  0  0  0  0  0  0
    5.7050  -11.1150    0.8900 H   0  0  0  0  0  0  0  0  0  0  0  0
    5.7050  -11.1150   -0.8900 H   0  0  0  0  0  0  0  0  0  0  0  0
    1.1910   -5.1940    1.0900 H   0  0  0  0  0  0  0  0  0  0  0  0
    9.9050   -6.3450   -1.0900 H   0  0  0  0  0  0  0  0  0  0  0  0
    2.3160   -1.9410   -1.0900 H   0  0  0  0  0  0  0  0  0  0  0  0
    8.5000   -9.5040   -1.0900 H   0  0  0  0  0  0  0  0  0  0  0  0
   11.0430   -5.7420    1.0900 H   0  0  0  0  0  0  0  0  0  0  0  0
    6.6270   -5.6230    0.0000 H   0  0  0  0  0  0  0  0  0  0  0  0
    7.3980   -4.2880    0.8900 H   0  0  0  0  0  0  0  0  0  0  0  0
    7.3980   -4.2880   -0.8900 H   0  0  0  0  0  0  0  0  0  0  0  0
    3.3070   -4.6930   -1.0280 H   0  0  0  0  0  0  0  0  0  0  0  0
    3.9090   -4.0380    0.5140 H   0  0  0  0  0  0  0  0  0  0  0  0
    2.7040   -5.3480    0.5140 H   0  0  0  0  0  0  0  0  0  0  0  0
    9.9990   -3.7610    1.0900 H   0  0  0  0  0  0  0  0  0  0  0  0
   11.6400   -4.1640   -0.8900 H   0  0  0  0  0  0  0  0  0  0  0  0
   11.6400   -4.1640    0.8900 H   0  0  0  0  0  0  0  0  0  0  0  0
    3.4400   -9.4520    1.0280 H   0  0  0  0  0  0  0  0  0  0  0  0
    4.3300   -9.4520   -0.5140 H   0  0  0  0  0  0  0  0  0  0  0  0
    2.5500   -9.4520   -0.5140 H   0  0  0  0  0  0  0  0  0  0  0  0
    5.3990  -11.4010    0.0000 H   0  0  0  0  0  0  0  0  0  0  0  0
    6.1630  -12.7400    0.8900 H   0  0  0  0  0  0  0  0  0  0  0  0
    6.1630  -12.7400   -0.8900 H   0  0  0  0  0  0  0  0  0  0  0  0
    0.1000   -5.5290    0.0000 H   0  0  0  0  0  0  0  0  0  0  0  0
   -0.5450   -4.1290   -0.8900 H   0  0  0  0  0  0  0  0  0  0  0  0
   -0.5450   -4.1290    0.8900 H   0  0  0  0  0  0  0  0  0  0  0  0
   -0.4830   -5.5420    0.8900 H   0  0  0  0  0  0  0  0  0  0  0  0
   -0.4830   -5.5420   -0.8900 H   0  0  0  0  0  0  0  0  0  0  0  0
    6.0040   -1.1180   -1.0280 H   0  0  0  0  0  0  0  0  0  0  0  0
    6.4460   -1.8900    0.5140 H   0  0  0  0  0  0  0  0  0  0  0  0
    5.5630   -0.3450    0.5140 H   0  0  0  0  0  0  0  0  0  0  0  0
    8.0600   -1.7160    0.0000 H   0  0  0  0  0  0  0  0  0  0  0  0
    8.0600   -3.2580   -0.8900 H   0  0  0  0  0  0  0  0  0  0  0  0
    8.0600   -3.2580    0.8900 H   0  0  0  0  0  0  0  0  0  0  0  0
    0.8760   -1.1180    1.0280 H   0  0  0  0  0  0  0  0  0  0  0  0
    0.4340   -1.8900   -0.5140 H   0  0  0  0  0  0  0  0  0  0  0  0
    1.3170   -0.3450   -0.5140 H   0  0  0  0  0  0  0  0  0  0  0  0
    9.9390   -8.6810    1.0280 H   0  0  0  0  0  0  0  0  0  0  0  0
    9.4970   -7.9080   -0.5140 H   0  0  0  0  0  0  0  0  0  0  0  0
   10.3810   -9.4530   -0.5140 H   0  0  0  0  0  0  0  0  0  0  0  0
   10.0500   -2.1000   -1.0280 H   0  0  0  0  0  0  0  0  0  0  0  0
   10.9400   -2.1270    0.5140 H   0  0  0  0  0  0  0  0  0  0  0  0
    9.1610   -2.0720    0.5140 H   0  0  0  0  0  0  0  0  0  0  0  0
    8.3430  -14.4570    0.0000 H   0  0  0  0  0  0  0  0  0  0  0  0
    9.1110  -13.1200    0.8900 H   0  0  0  0  0  0  0  0  0  0  0  0
    9.1110  -13.1200   -0.8900 H   0  0  0  0  0  0  0  0  0  0  0  0
   14.1770   -6.5710    0.0000 H   0  0  0  0  0  0  0  0  0  0  0  0
   13.4500   -5.2120    0.8900 H   0  0  0  0  0  0  0  0  0  0  0  0
   13.4500   -5.2120   -0.8900 H   0  0  0  0  0  0  0  0  0  0  0  0
   13.2560   -8.1600    0.0000 H   0  0  0  0  0  0  0  0  0  0  0  0
   11.7150   -8.1910   -0.8900 H   0  0  0  0  0  0  0  0  0  0  0  0
   11.7150   -8.1910    0.8900 H   0  0  0  0  0  0  0  0  0  0  0  0
    0.6370   -7.2570    0.8780 H   0  0  0  0  0  0  0  0  0  0  0  0
    0.5960   -7.2580   -0.9020 H   0  0  0  0  0  0  0  0  0  0  0  0
   -0.9240   -7.2960    0.0240 H   0  0  0  0  0  0  0  0  0  0  0  0
  1 15  1  0  0  0  0
  1 23  1  0  0  0  0
  2 18  1  0  0  0  0
  2 22  1  0  0  0  0
  3 45  1  0  0  0  0
  4 22  1  0  0  0  0
  4 34  1  0  0  0  0
  5 29  1  0  0  0  0
  5 30  1  0  0  0  0
  6 23  1  0  0  0  0
  6 38  1  0  0  0  0
  7 49  1  0  0  0  0
  8 53  1  0  0  0  0
  9 25  1  0  0  0  0
  9 54  1  0  0  0  0
 10 27  1  0  0  0  0
 10 55  1  0  0  0  0
 11 29  2  0  0  0  0
 12 31  1  0  0  0  0
 12 56  1  0  0  0  0
 13 33  2  0  0  0  0
 14 35  1  0  0  0  0
 14 50  1  0  0  0  0
 14 51  1  0  0  0  0
 15 16  1  0  0  0  0
 15 17  1  0  0  0  0
 15 57  1  0  0  0  0
 16  3  1  1  0  0  0
 16 21  1  0  0  0  0
 16 36  1  6  0  0  0
 17 18  1  0  0  0  0
 17 37  1  0  0  0  0
 17 58  1  0  0  0  0
 18 19  1  0  0  0  0
 18 59  1  0  0  0  0
 19 29  1  0  0  0  0
 19 40  1  0  0  0  0
 19 60  1  0  0  0  0
 20  7  1  6  0  0  0
 20 25  1  0  0  0  0
 20 28  1  0  0  0  0
 20 41  1  1  0  0  0
 21 26  1  0  0  0  0
 21 61  1  0  0  0  0
 21 62  1  0  0  0  0
 22 28  1  0  0  0  0
 22 63  1  0  0  0  0
 23 31  1  0  0  0  0
 23 64  1  0  0  0  0
 24  8  1  1  0  0  0
 24 27  1  0  0  0  0
 24 30  1  0  0  0  0
 24 42  1  6  0  0  0
 25 34  1  0  0  0  0
 25 65  1  0  0  0  0
 26 33  1  0  0  0  0
 26 44  1  0  0  0  0
 26 66  1  0  0  0  0
 27 32  1  0  0  0  0
 27 67  1  0  0  0  0
 28 68  1  0  0  0  0
 28 69  1  0  0  0  0
 30 43  1  0  0  0  0
 30 70  1  0  0  0  0
 31 35  1  0  0  0  0
 31 71  1  0  0  0  0
 32 33  1  0  0  0  0
 32 46  1  0  0  0  0
 32 72  1  0  0  0  0
 34 47  1  0  0  0  0
 34 73  1  0  0  0  0
 35 39  1  0  0  0  0
 35 74  1  0  0  0  0
 36 75  1  0  0  0  0
 36 76  1  0  0  0  0
 36 77  1  0  0  0  0
 37 78  1  0  0  0  0
 37 79  1  0  0  0  0
 37 80  1  0  0  0  0
 38 39  1  0  0  0  0
 38 48  1  0  0  0  0
 38 81  1  0  0  0  0
 39 82  1  0  0  0  0
 39 83  1  0  0  0  0
 40 84  1  0  0  0  0
 40 85  1  0  0  0  0
 40 86  1  0  0  0  0
 41 87  1  0  0  0  0
 41 88  1  0  0  0  0
 41 89  1  0  0  0  0
 42 90  1  0  0  0  0
 42 91  1  0  0  0  0
 42 92  1  0  0  0  0
 43 52  1  0  0  0  0
 43 93  1  0  0  0  0
 43 94  1  0  0  0  0
 44 95  1  0  0  0  0
 44 96  1  0  0  0  0
 44 97  1  0  0  0  0
 45 98  1  0  0  0  0
 45 99  1  0  0  0  0
 45100  1  0  0  0  0
 46101  1  0  0  0  0
 46102  1  0  0  0  0
 46103  1  0  0  0  0
 47104  1  0  0  0  0
 47105  1  0  0  0  0
 47106  1  0  0  0  0
 48107  1  0  0  0  0
 48108  1  0  0  0  0
 48109  1  0  0  0  0
 49110  1  0  0  0  0
 49111  1  0  0  0  0
 49112  1  0  0  0  0
 50113  1  0  0  0  0
 50114  1  0  0  0  0
 50115  1  0  0  0  0
 51116  1  0  0  0  0
 51117  1  0  0  0  0
 51118  1  0  0  0  0
 52119  1  0  0  0  0
 52120  1  0  0  0  0
 52121  1  0  0  0  0
M  END
>  <CSID>
10342604

>  <BCPR>
-1

>  <Pgp>
0

$$$$

  MOE2013           3D

 66 72  0  0  1  0  0  0  0  0999 V2000
    2.7300   -3.8800    0.0000 N   0  0  0  0  0  0  0  0  0  0  0  0
    3.3440   -5.0700    0.0000 C   0  0  3  0  0  0  0  0  0  0  0  0
    4.6800   -5.1280    0.0000 C   0  0  0  0  0  0  0  0  0  0  0  0
    5.4010   -4.0070    0.0000 C   0  0  1  0  0  0  0  0  0  0  0  0
    4.7870   -2.8180    0.0000 C   0  0  0  0  0  0  0  0  0  0  0  0
    3.4510   -2.7500    0.0000 C   0  0  3  0  0  0  0  0  0  0  0  0
    3.6170   -3.0320    0.0000 C   0  0  1  0  0  0  0  0  0  0  0  0
    4.2310   -4.2220    0.0000 C   0  0  0  0  0  0  0  0  0  0  0  0
    5.5570   -4.2800    0.0000 C   0  0  3  0  0  0  0  0  0  0  0  0
    6.2790   -3.1590    0.0000 N   0  0  0  0  0  0  0  0  0  0  0  0
    4.3290   -1.9010    0.0000 C   0  0  0  0  0  0  0  0  0  0  0  0
    5.7620   -1.9210    0.0000 C   0  0  3  0  0  0  0  0  0  0  0  0
    2.4080   -2.4470    0.0000 C   0  0  0  0  0  0  0  0  0  0  0  0
    2.3200   -1.1020    0.0000 C   0  0  0  0  0  0  0  0  0  0  0  0
    1.1210   -0.5070    0.0000 C   0  0  0  0  0  0  0  0  0  0  0  0
    0.0000   -1.2580    0.0000 C   0  0  0  0  0  0  0  0  0  0  0  0
    0.0980   -2.6030    0.0000 C   0  0  0  0  0  0  0  0  0  0  0  0
    1.3060   -3.1880    0.0000 C   0  0  0  0  0  0  0  0  0  0  0  0
    5.6840   -5.9960    0.0000 C   0  0  0  0  0  0  0  0  0  0  0  0
    5.4310   -7.3120    0.0000 O   0  0  0  0  0  0  0  0  0  0  0  0
    6.5910   -4.5920    0.0000 C   0  0  0  0  0  0  0  0  0  0  0  0
    6.6490   -5.9180    0.0000 C   0  0  0  0  0  0  0  0  0  0  0  0
    7.8290   -6.5320    0.0000 C   0  0  0  0  0  0  0  0  0  0  0  0
    8.9500   -5.8210    0.0000 C   0  0  0  0  0  0  0  0  0  0  0  0
    8.8920   -4.4850    0.0000 C   0  0  0  0  0  0  0  0  0  0  0  0
    7.7120   -3.8800    0.0000 C   0  0  0  0  0  0  0  0  0  0  0  0
    4.4460   -0.5750    0.0000 C   0  0  0  0  0  0  0  0  0  0  0  0
    5.6550    0.0000    0.0000 O   0  0  0  0  0  0  0  0  0  0  0  0
    1.5700   -4.5340    0.0000 C   0  0  0  0  0  0  0  0  0  0  0  0
    0.4190   -3.8510    0.0000 O   0  0  0  0  0  0  0  0  0  0  0  0
    1.5500   -5.8690    0.0000 O   0  0  0  0  0  0  0  0  0  0  0  0
    0.3800   -6.5320    0.0000 C   0  0  0  0  0  0  0  0  0  0  0  0
    7.4290   -2.4860    0.0000 C   0  0  0  0  0  0  0  0  0  0  0  0
    8.5990   -3.1390    0.0000 O   0  0  0  0  0  0  0  0  0  0  0  0
    7.4200   -1.1500    0.0000 O   0  0  0  0  0  0  0  0  0  0  0  0
    9.7500   -2.4670    0.0000 C   0  0  0  0  0  0  0  0  0  0  0  0
    3.3440   -5.0700    1.0900 H   0  0  0  0  0  0  0  0  0  0  0  0
    5.4010   -4.0070   -1.0900 H   0  0  0  0  0  0  0  0  0  0  0  0
    4.7870   -2.8180    1.0900 H   0  0  0  0  0  0  0  0  0  0  0  0
    3.4510   -2.7500   -1.0900 H   0  0  0  0  0  0  0  0  0  0  0  0
    3.6170   -3.0320    1.0900 H   0  0  0  0  0  0  0  0  0  0  0  0
    4.2310   -4.2220   -1.0900 H   0  0  0  0  0  0  0  0  0  0  0  0
    5.5570   -4.2800   -1.0900 H   0  0  0  0  0  0  0  0  0  0  0  0
    5.7620   -1.9210    1.0900 H   0  0  0  0  0  0  0  0  0  0  0  0
    3.2190   -0.5030    0.0000 H   0  0  0  0  0  0  0  0  0  0  0  0
    1.0510    0.5710    0.0000 H   0  0  0  0  0  0  0  0  0  0  0  0
   -0.9710   -0.7840    0.0000 H   0  0  0  0  0  0  0  0  0  0  0  0
   -0.7960   -3.2090    0.0000 H   0  0  0  0  0  0  0  0  0  0  0  0
    1.3820   -4.2650    0.0000 H   0  0  0  0  0  0  0  0  0  0  0  0
    6.2790   -5.7900    0.8900 H   0  0  0  0  0  0  0  0  0  0  0  0
    6.2790   -5.7900   -0.8900 H   0  0  0  0  0  0  0  0  0  0  0  0
    4.9070   -7.5070    0.7800 H   0  0  0  0  0  0  0  0  0  0  0  0
    5.7380   -6.4980    0.0000 H   0  0  0  0  0  0  0  0  0  0  0  0
    7.8750   -7.6110    0.0000 H   0  0  0  0  0  0  0  0  0  0  0  0
    9.9070   -6.3210    0.0000 H   0  0  0  0  0  0  0  0  0  0  0  0
    9.8010   -3.9020    0.0000 H   0  0  0  0  0  0  0  0  0  0  0  0
    7.6620   -2.8010    0.0000 H   0  0  0  0  0  0  0  0  0  0  0  0
    3.9290   -0.2160    0.8900 H   0  0  0  0  0  0  0  0  0  0  0  0
    3.9290   -0.2160   -0.8900 H   0  0  0  0  0  0  0  0  0  0  0  0
    6.1230   -0.3080    0.7800 H   0  0  0  0  0  0  0  0  0  0  0  0
    0.5710   -7.6050    0.0000 H   0  0  0  0  0  0  0  0  0  0  0  0
   -0.1890   -6.2640   -0.8900 H   0  0  0  0  0  0  0  0  0  0  0  0
   -0.1890   -6.2640    0.8900 H   0  0  0  0  0  0  0  0  0  0  0  0
   10.5820   -3.1710    0.0000 H   0  0  0  0  0  0  0  0  0  0  0  0
    9.8050   -1.8400    0.8900 H   0  0  0  0  0  0  0  0  0  0  0  0
    9.8050   -1.8400   -0.8900 H   0  0  0  0  0  0  0  0  0  0  0  0
  1  2  1  0  0  0  0
  1  6  1  0  0  0  0
  1 29  1  0  0  0  0
  2  3  1  0  0  0  0
  2  8  1  0  0  0  0
  2 37  1  0  0  0  0
  3  4  1  0  0  0  0
  3  9  1  0  0  0  0
  3 19  1  0  0  0  0
  4  5  1  0  0  0  0
  4 21  1  0  0  0  0
  4 38  1  0  0  0  0
  5  6  1  0  0  0  0
  5 12  1  0  0  0  0
  5 39  1  0  0  0  0
  6 11  1  0  0  0  0
  6 40  1  0  0  0  0
  7  8  1  0  0  0  0
  7 11  1  0  0  0  0
  7 13  1  0  0  0  0
  7 41  1  0  0  0  0
  8  9  1  0  0  0  0
  8 42  1  0  0  0  0
  9 10  1  0  0  0  0
  9 43  1  0  0  0  0
 10 12  1  0  0  0  0
 10 33  1  0  0  0  0
 11 12  1  0  0  0  0
 11 27  1  0  0  0  0
 12 44  1  0  0  0  0
 13 14  1  0  0  0  0
 13 18  2  0  0  0  0
 14 15  2  0  0  0  0
 14 45  1  0  0  0  0
 15 16  1  0  0  0  0
 15 46  1  0  0  0  0
 16 17  2  0  0  0  0
 16 47  1  0  0  0  0
 17 18  1  0  0  0  0
 17 48  1  0  0  0  0
 18 49  1  0  0  0  0
 19 20  1  0  0  0  0
 19 50  1  0  0  0  0
 19 51  1  0  0  0  0
 20 52  1  0  0  0  0
 21 22  1  0  0  0  0
 21 26  2  0  0  0  0
 22 23  2  0  0  0  0
 22 53  1  0  0  0  0
 23 24  1  0  0  0  0
 23 54  1  0  0  0  0
 24 25  2  0  0  0  0
 24 55  1  0  0  0  0
 25 26  1  0  0  0  0
 25 56  1  0  0  0  0
 26 57  1  0  0  0  0
 27 28  1  0  0  0  0
 27 58  1  0  0  0  0
 27 59  1  0  0  0  0
 28 60  1  0  0  0  0
 29 30  2  0  0  0  0
 29 31  1  0  0  0  0
 31 32  1  0  0  0  0
 32 61  1  0  0  0  0
 32 62  1  0  0  0  0
 32 63  1  0  0  0  0
 33 34  1  0  0  0  0
 33 35  2  0  0  0  0
 34 36  1  0  0  0  0
 36 64  1  0  0  0  0
 36 65  1  0  0  0  0
 36 66  1  0  0  0  0
M  END
>  <CSID>
23269896

>  <BCPR>
-1

>  <Pgp>
1

$$$$

  MOE2013           3D

 44 47  0  0  1  0  0  0  0  0999 V2000
    0.0000   -4.0050    0.0000 F   0  0  0  0  0  0  0  0  0  0  0  0
    0.0000   -3.0050    0.0000 C   0  0  0  0  0  0  0  0  0  0  0  0
   -0.8700   -2.5010    0.0000 C   0  0  0  0  0  0  0  0  0  0  0  0
   -0.8700   -1.5010    0.0000 C   0  0  0  0  0  0  0  0  0  0  0  0
    0.0000   -1.0000    0.0000 C   0  0  0  0  0  0  0  0  0  0  0  0
    0.0000    0.0000    0.0000 C   0  0  2  0  0  0  0  0  0  0  0  0
   -0.8680    0.4980    0.0000 C   0  0  0  0  0  0  0  0  0  0  0  0
   -0.8680    1.5030    0.0000 C   0  0  0  0  0  0  0  0  0  0  0  0
    0.0000    2.0100    0.0000 N   0  0  3  0  0  0  0  0  0  0  0  0
    0.8680    1.5030    0.0000 C   0  0  0  0  0  0  0  0  0  0  0  0
    0.8680    0.4980    0.0000 C   0  0  1  0  0  0  0  0  0  0  0  0
    1.7330   -0.0040    0.0000 C   0  0  0  0  0  0  0  0  0  0  0  0
    2.6000    0.4950    0.0000 O   0  0  0  0  0  0  0  0  0  0  0  0
    3.4650   -0.0060    0.0000 C   0  0  0  0  0  0  0  0  0  0  0  0
    3.4650   -1.0120    0.0000 C   0  0  0  0  0  0  0  0  0  0  0  0
    4.3260   -1.5140    0.0000 C   0  0  0  0  0  0  0  0  0  0  0  0
    5.1960   -1.0210    0.0000 C   0  0  0  0  0  0  0  0  0  0  0  0
    5.1960   -0.0140    0.0000 C   0  0  0  0  0  0  0  0  0  0  0  0
    4.3350    0.4980    0.0000 C   0  0  0  0  0  0  0  0  0  0  0  0
    6.1600    0.2930    0.0000 O   0  0  0  0  0  0  0  0  0  0  0  0
    6.7480   -0.5240    0.0000 C   0  0  0  0  0  0  0  0  0  0  0  0
    6.1530   -1.3360    0.0000 O   0  0  0  0  0  0  0  0  0  0  0  0
    0.8700   -1.5040    0.0000 C   0  0  0  0  0  0  0  0  0  0  0  0
    0.8700   -2.5090    0.0000 C   0  0  0  0  0  0  0  0  0  0  0  0
   -1.8060   -3.0400    0.0000 H   0  0  0  0  0  0  0  0  0  0  0  0
   -1.8050   -0.9600    0.0000 H   0  0  0  0  0  0  0  0  0  0  0  0
    0.0000    0.0000    1.0900 H   0  0  0  0  0  0  0  0  0  0  0  0
   -1.4130    0.1830    0.8900 H   0  0  0  0  0  0  0  0  0  0  0  0
   -1.4130    0.1830   -0.8900 H   0  0  0  0  0  0  0  0  0  0  0  0
   -1.4140    1.8160    0.8900 H   0  0  0  0  0  0  0  0  0  0  0  0
   -1.4140    1.8160   -0.8900 H   0  0  0  0  0  0  0  0  0  0  0  0
    0.0000    2.5930    0.8250 H   0  0  0  0  0  0  0  0  0  0  0  0
    1.4140    1.8160   -0.8900 H   0  0  0  0  0  0  0  0  0  0  0  0
    1.4140    1.8160    0.8900 H   0  0  0  0  0  0  0  0  0  0  0  0
    0.8680    0.4980   -1.0900 H   0  0  0  0  0  0  0  0  0  0  0  0
    1.7320   -0.6330   -0.8900 H   0  0  0  0  0  0  0  0  0  0  0  0
    1.7320   -0.6330    0.8900 H   0  0  0  0  0  0  0  0  0  0  0  0
    2.5290   -1.5500    0.0000 H   0  0  0  0  0  0  0  0  0  0  0  0
    4.3190   -2.5940    0.0000 H   0  0  0  0  0  0  0  0  0  0  0  0
    4.3410    1.5780    0.0000 H   0  0  0  0  0  0  0  0  0  0  0  0
    7.3770   -0.5270   -0.8900 H   0  0  0  0  0  0  0  0  0  0  0  0
    7.3770   -0.5270    0.8900 H   0  0  0  0  0  0  0  0  0  0  0  0
    1.8060   -0.9650    0.0000 H   0  0  0  0  0  0  0  0  0  0  0  0
    1.8040   -3.0520    0.0000 H   0  0  0  0  0  0  0  0  0  0  0  0
  1  2  1  0  0  0  0
  2  3  1  0  0  0  0
  2 24  2  0  0  0  0
  3  4  2  0  0  0  0
  3 25  1  0  0  0  0
  4  5  1  0  0  0  0
  4 26  1  0  0  0  0
  5  6  1  0  0  0  0
  5 23  2  0  0  0  0
  6  7  1  0  0  0  0
  6 11  1  0  0  0  0
  6 27  1  0  0  0  0
  7  8  1  0  0  0  0
  7 28  1  0  0  0  0
  7 29  1  0  0  0  0
  8  9  1  0  0  0  0
  8 30  1  0  0  0  0
  8 31  1  0  0  0  0
  9 10  1  0  0  0  0
  9 32  1  0  0  0  0
 10 11  1  0  0  0  0
 10 33  1  0  0  0  0
 10 34  1  0  0  0  0
 11 12  1  0  0  0  0
 11 35  1  0  0  0  0
 12 13  1  0  0  0  0
 12 36  1  0  0  0  0
 12 37  1  0  0  0  0
 13 14  1  0  0  0  0
 14 15  2  0  0  0  0
 14 19  1  0  0  0  0
 15 16  1  0  0  0  0
 15 38  1  0  0  0  0
 16 17  2  0  0  0  0
 16 39  1  0  0  0  0
 17 18  1  0  0  0  0
 17 22  1  0  0  0  0
 18 19  2  0  0  0  0
 18 20  1  0  0  0  0
 19 40  1  0  0  0  0
 20 21  1  0  0  0  0
 21 22  1  0  0  0  0
 21 41  1  0  0  0  0
 21 42  1  0  0  0  0
 23 24  1  0  0  0  0
 23 43  1  0  0  0  0
 24 44  1  0  0  0  0
M  END
>  <CSID>
39888

>  <BCPR>
-1

>  <Pgp>
0

$$$$

  MOE2013           2D

 35 37  0  0  0  0  0  0  0  0999 V2000
    1.1530   -3.9790    0.0000 C   0  0  0  0  0  0  0  0  0  0  0  0
    2.3070   -4.6480    0.0000 C   0  0  0  0  0  0  0  0  0  0  0  0
    3.4600   -3.9790    0.0000 C   0  0  0  0  0  0  0  0  0  0  0  0
    3.4600   -2.6410    0.0000 C   0  0  0  0  0  0  0  0  0  0  0  0
    4.6130   -1.9720    0.0000 C   0  0  0  0  0  0  0  0  0  0  0  0
    5.7670   -2.6300    0.0000 C   0  0  0  0  0  0  0  0  0  0  0  0
    4.6020   -0.6340    0.0000 O   0  0  0  0  0  0  0  0  0  0  0  0
    6.9200   -1.9610    0.0000 C   0  0  0  0  0  0  0  0  0  0  0  0
    8.0730   -2.6180    0.0000 C   0  0  0  0  0  0  0  0  0  0  0  0
    8.0730   -3.9560    0.0000 C   0  0  0  0  0  0  0  0  0  0  0  0
    9.2260   -4.6130    0.0000 C   0  0  0  0  0  0  0  0  0  0  0  0
   10.3800   -3.9440    0.0000 C   0  0  0  0  0  0  0  0  0  0  0  0
   10.3680   -2.6060    0.0000 C   0  0  0  0  0  0  0  0  0  0  0  0
    9.2150   -1.9490    0.0000 C   0  0  0  0  0  0  0  0  0  0  0  0
   11.5330   -4.6020    0.0000 Cl  0  0  0  0  0  0  0  0  0  0  0  0
    4.6130   -4.6480    0.0000 O   0  0  0  0  0  0  0  0  0  0  0  0
    1.1530   -2.6410    0.0000 C   0  0  0  0  0  0  0  0  0  0  0  0
    2.3070   -1.9840    0.0000 C   0  0  0  0  0  0  0  0  0  0  0  0
    2.2950   -0.6570    0.0000 C   0  0  0  0  0  0  0  0  0  0  0  0
    1.1530    0.0000    0.0000 C   0  0  0  0  0  0  0  0  0  0  0  0
    0.0000   -0.6690    0.0000 C   0  0  0  0  0  0  0  0  0  0  0  0
    0.0120   -1.9950    0.0000 C   0  0  0  0  0  0  0  0  0  0  0  0
    0.2170   -4.5180    0.0000 H   0  0  0  0  0  0  0  0  0  0  0  0
    2.3070   -5.7280    0.0000 H   0  0  0  0  0  0  0  0  0  0  0  0
    5.7710   -3.7100    0.0000 H   0  0  0  0  0  0  0  0  0  0  0  0
    6.9160   -0.8810    0.0000 H   0  0  0  0  0  0  0  0  0  0  0  0
    7.1390   -4.4990    0.0000 H   0  0  0  0  0  0  0  0  0  0  0  0
    9.2300   -5.6930    0.0000 H   0  0  0  0  0  0  0  0  0  0  0  0
   11.2990   -2.0590    0.0000 H   0  0  0  0  0  0  0  0  0  0  0  0
    9.2090   -0.8690    0.0000 H   0  0  0  0  0  0  0  0  0  0  0  0
    5.4010   -4.0990    0.0000 H   0  0  0  0  0  0  0  0  0  0  0  0
    3.2270   -0.1120    0.0000 H   0  0  0  0  0  0  0  0  0  0  0  0
    1.1510    1.0800    0.0000 H   0  0  0  0  0  0  0  0  0  0  0  0
   -0.9380   -0.1340    0.0000 H   0  0  0  0  0  0  0  0  0  0  0  0
   -0.9190   -2.5430    0.0000 H   0  0  0  0  0  0  0  0  0  0  0  0
  1  2  1  0  0  0  0
  1 17  2  0  0  0  0
  1 23  1  0  0  0  0
  2  3  2  0  0  0  0
  2 24  1  0  0  0  0
  3  4  1  0  0  0  0
  3 16  1  0  0  0  0
  4  5  1  0  0  0  0
  4 18  2  0  0  0  0
  5  6  1  0  0  0  0
  5  7  2  0  0  0  0
  6  8  2  0  0  0  0
  6 25  1  0  0  0  0
  8  9  1  0  0  0  0
  8 26  1  0  0  0  0
  9 10  1  0  0  0  0
  9 14  2  0  0  0  0
 10 11  2  0  0  0  0
 10 27  1  0  0  0  0
 11 12  1  0  0  0  0
 11 28  1  0  0  0  0
 12 13  2  0  0  0  0
 12 15  1  0  0  0  0
 13 14  1  0  0  0  0
 13 29  1  0  0  0  0
 14 30  1  0  0  0  0
 16 31  1  0  0  0  0
 17 18  1  0  0  0  0
 17 22  1  0  0  0  0
 18 19  1  0  0  0  0
 19 20  2  0  0  0  0
 19 32  1  0  0  0  0
 20 21  1  0  0  0  0
 20 33  1  0  0  0  0
 21 22  2  0  0  0  0
 21 34  1  0  0  0  0
 22 35  1  0  0  0  0
M  END
>  <CSID>
28490394

>  <BCPR>
0

>  <Pgp>
-1

$$$$

  MOE2013           3D

 36 38  0  0  1  0  0  0  0  0999 V2000
    2.3000   -3.3260    0.0000 C   0  0  0  0  0  0  0  0  0  0  0  0
    1.1500   -3.9890    0.0000 C   0  0  0  0  0  0  0  0  0  0  0  0
    3.4500   -3.9890    0.0000 C   0  0  0  0  0  0  0  0  0  0  0  0
    3.4500   -5.3260    0.0000 C   0  0  0  0  0  0  0  0  0  0  0  0
    4.6000   -5.9890    0.0000 C   0  0  0  0  0  0  0  0  0  0  0  0
    5.7610   -5.3260    0.0000 C   0  0  0  0  0  0  0  0  0  0  0  0
    5.7610   -3.9890    0.0000 C   0  0  2  0  0  0  0  0  0  0  0  0
    4.6000   -3.3260    0.0000 O   0  0  0  0  0  0  0  0  0  0  0  0
    6.9110   -3.3260    0.0000 C   0  0  0  0  0  0  0  0  0  0  0  0
    8.0610   -1.3370    0.0000 C   0  0  0  0  0  0  0  0  0  0  0  0
    6.9110   -2.0000    0.0000 C   0  0  0  0  0  0  0  0  0  0  0  0
    8.0610   -3.9890    0.0000 C   0  0  0  0  0  0  0  0  0  0  0  0
    9.2110   -2.0000    0.0000 C   0  0  0  0  0  0  0  0  0  0  0  0
    2.3000   -5.9890    0.0000 C   0  0  0  0  0  0  0  0  0  0  0  0
    2.3000   -7.3150    0.0000 O   0  0  0  0  0  0  0  0  0  0  0  0
    9.2110   -3.3260    0.0000 C   0  0  0  0  0  0  0  0  0  0  0  0
    1.1500   -5.3260    0.0000 C   0  0  0  0  0  0  0  0  0  0  0  0
    0.0000   -3.3260    0.0000 O   0  0  0  0  0  0  0  0  0  0  0  0
    4.6000   -7.3150    0.0000 O   0  0  0  0  0  0  0  0  0  0  0  0
   10.3610   -1.3370    0.0000 O   0  0  0  0  0  0  0  0  0  0  0  0
   10.3610    0.0000    0.0000 C   0  0  0  0  0  0  0  0  0  0  0  0
    8.0610    0.0000    0.0000 O   0  0  0  0  0  0  0  0  0  0  0  0
    2.3000   -2.2460    0.0000 H   0  0  0  0  0  0  0  0  0  0  0  0
    6.3050   -5.6420    0.8900 H   0  0  0  0  0  0  0  0  0  0  0  0
    6.3050   -5.6420   -0.8900 H   0  0  0  0  0  0  0  0  0  0  0  0
    5.7610   -3.9890    1.0900 H   0  0  0  0  0  0  0  0  0  0  0  0
    5.9760   -1.4600    0.0000 H   0  0  0  0  0  0  0  0  0  0  0  0
    8.0610   -5.0690    0.0000 H   0  0  0  0  0  0  0  0  0  0  0  0
    3.1700   -7.7210    0.0000 H   0  0  0  0  0  0  0  0  0  0  0  0
   10.1460   -3.8660    0.0000 H   0  0  0  0  0  0  0  0  0  0  0  0
    0.2150   -5.8660    0.0000 H   0  0  0  0  0  0  0  0  0  0  0  0
    0.0830   -2.3700    0.0000 H   0  0  0  0  0  0  0  0  0  0  0  0
   11.3890    0.3630    0.0000 H   0  0  0  0  0  0  0  0  0  0  0  0
    9.8470    0.3630    0.8900 H   0  0  0  0  0  0  0  0  0  0  0  0
    9.8470    0.3630   -0.8900 H   0  0  0  0  0  0  0  0  0  0  0  0
    8.9310    0.4060    0.0000 H   0  0  0  0  0  0  0  0  0  0  0  0
  1  2  1  0  0  0  0
  1  3  2  0  0  0  0
  1 23  1  0  0  0  0
  2 17  2  0  0  0  0
  2 18  1  0  0  0  0
  3  4  1  0  0  0  0
  3  8  1  0  0  0  0
  4  5  1  0  0  0  0
  4 14  2  0  0  0  0
  5  6  1  0  0  0  0
  5 19  2  0  0  0  0
  6  7  1  0  0  0  0
  6 24  1  0  0  0  0
  6 25  1  0  0  0  0
  7  8  1  0  0  0  0
  7  9  1  0  0  0  0
  7 26  1  0  0  0  0
  9 11  2  0  0  0  0
  9 12  1  0  0  0  0
 10 11  1  0  0  0  0
 10 13  2  0  0  0  0
 10 22  1  0  0  0  0
 11 27  1  0  0  0  0
 12 16  2  0  0  0  0
 12 28  1  0  0  0  0
 13 16  1  0  0  0  0
 13 20  1  0  0  0  0
 14 15  1  0  0  0  0
 14 17  1  0  0  0  0
 15 29  1  0  0  0  0
 16 30  1  0  0  0  0
 17 31  1  0  0  0  0
 18 32  1  0  0  0  0
 20 21  1  0  0  0  0
 21 33  1  0  0  0  0
 21 34  1  0  0  0  0
 21 35  1  0  0  0  0
 22 36  1  0  0  0  0
M  END
>  <CSID>
65234

>  <BCPR>
1

>  <Pgp>
-1

$$$$

  MOE2013           3D

 47 50  0  0  1  0  0  0  0  0999 V2000
    5.6100   -1.3310    0.0000 C   0  0  0  0  0  0  0  0  0  0  0  0
    4.4810   -2.0210    0.0000 C   0  0  0  0  0  0  0  0  0  0  0  0
    4.5170   -3.3520    0.0000 C   0  0  0  0  0  0  0  0  0  0  0  0
    5.6930   -3.9820    0.0000 C   0  0  0  0  0  0  0  0  0  0  0  0
    6.8230   -3.2800    0.0000 C   0  0  0  0  0  0  0  0  0  0  0  0
    6.7750   -1.9610    0.0000 C   0  0  0  0  0  0  0  0  0  0  0  0
    5.5630    0.0000    0.0000 O   0  0  0  0  0  0  0  0  0  0  0  0
    3.3880   -4.0530    0.0000 N   0  0  3  0  0  0  0  0  0  0  0  0
    3.5180   -8.0470    0.0000 N   0  0  0  0  0  0  0  0  0  0  0  0
    4.6470   -7.3460    0.0000 C   0  0  0  0  0  0  0  0  0  0  0  0
    4.6000   -6.0140    0.0000 N   0  0  0  0  0  0  0  0  0  0  0  0
    3.4350   -5.3840    0.0000 C   0  0  0  0  0  0  0  0  0  0  0  0
    2.3060   -6.0860    0.0000 C   0  0  0  0  0  0  0  0  0  0  0  0
    1.1290   -5.4560    0.0000 C   0  0  0  0  0  0  0  0  0  0  0  0
    0.0000   -6.1570    0.0000 C   0  0  0  0  0  0  0  0  0  0  0  0
    0.0360   -7.4880    0.0000 C   0  0  0  0  0  0  0  0  0  0  0  0
    1.2120   -8.1180    0.0000 C   0  0  0  0  0  0  0  0  0  0  0  0
    2.3420   -7.4170    0.0000 C   0  0  0  0  0  0  0  0  0  0  0  0
    5.8120   -7.9640    0.0000 C   0  0  0  0  0  0  0  0  0  0  0  0
    5.8600   -9.2950    0.0000 C   0  0  0  0  0  0  0  0  0  0  0  0
    7.0250   -9.9250    0.0000 C   0  0  0  0  0  0  0  0  0  0  0  0
    8.1540   -9.2240    0.0000 C   0  0  0  0  0  0  0  0  0  0  0  0
    8.1180   -7.8920    0.0000 C   0  0  0  0  0  0  0  0  0  0  0  0
    6.9410   -7.2620    0.0000 C   0  0  0  0  0  0  0  0  0  0  0  0
    9.3300   -9.8540    0.0000 O   0  0  0  0  0  0  0  0  0  0  0  0
    9.3660  -11.1850    0.0000 C   0  0  0  0  0  0  0  0  0  0  0  0
    7.0600  -11.2560    0.0000 O   0  0  0  0  0  0  0  0  0  0  0  0
    8.2370  -11.8860    0.0000 C   0  0  0  0  0  0  0  0  0  0  0  0
    3.5320   -1.5060    0.0000 H   0  0  0  0  0  0  0  0  0  0  0  0
    5.7280   -5.0610    0.0000 H   0  0  0  0  0  0  0  0  0  0  0  0
    7.7760   -3.7880    0.0000 H   0  0  0  0  0  0  0  0  0  0  0  0
    7.6920   -1.3910    0.0000 H   0  0  0  0  0  0  0  0  0  0  0  0
    6.4180    0.4360    0.0000 H   0  0  0  0  0  0  0  0  0  0  0  0
    2.4970   -3.5780    0.0000 H   0  0  0  0  0  0  0  0  0  0  0  0
    1.0940   -4.3770    0.0000 H   0  0  0  0  0  0  0  0  0  0  0  0
   -0.9510   -5.6450    0.0000 H   0  0  0  0  0  0  0  0  0  0  0  0
   -0.8830   -8.0550    0.0000 H   0  0  0  0  0  0  0  0  0  0  0  0
    1.2460   -9.1970    0.0000 H   0  0  0  0  0  0  0  0  0  0  0  0
    4.9420   -9.8650    0.0000 H   0  0  0  0  0  0  0  0  0  0  0  0
    9.0370   -7.3250    0.0000 H   0  0  0  0  0  0  0  0  0  0  0  0
    6.9060   -6.1830    0.0000 H   0  0  0  0  0  0  0  0  0  0  0  0
   10.4030  -11.5200    0.0000 H   0  0  0  0  0  0  0  0  0  0  0  0
    8.8620  -11.5620   -0.8900 H   0  0  0  0  0  0  0  0  0  0  0  0
    8.8620  -11.5620    0.8900 H   0  0  0  0  0  0  0  0  0  0  0  0
    8.0720  -12.9630    0.0000 H   0  0  0  0  0  0  0  0  0  0  0  0
    8.8000  -11.6040    0.8900 H   0  0  0  0  0  0  0  0  0  0  0  0
    8.8000  -11.6040   -0.8900 H   0  0  0  0  0  0  0  0  0  0  0  0
  1  2  1  0  0  0  0
  1  6  2  0  0  0  0
  1  7  1  0  0  0  0
  2  3  2  0  0  0  0
  2 29  1  0  0  0  0
  3  4  1  0  0  0  0
  3  8  1  0  0  0  0
  4  5  2  0  0  0  0
  4 30  1  0  0  0  0
  5  6  1  0  0  0  0
  5 31  1  0  0  0  0
  6 32  1  0  0  0  0
  7 33  1  0  0  0  0
  8 12  1  0  0  0  0
  8 34  1  0  0  0  0
  9 10  1  0  0  0  0
  9 18  2  0  0  0  0
 10 11  2  0  0  0  0
 10 19  1  0  0  0  0
 11 12  1  0  0  0  0
 12 13  2  0  0  0  0
 13 14  1  0  0  0  0
 13 18  1  0  0  0  0
 14 15  2  0  0  0  0
 14 35  1  0  0  0  0
 15 16  1  0  0  0  0
 15 36  1  0  0  0  0
 16 17  2  0  0  0  0
 16 37  1  0  0  0  0
 17 18  1  0  0  0  0
 17 38  1  0  0  0  0
 19 20  1  0  0  0  0
 19 24  2  0  0  0  0
 20 21  2  0  0  0  0
 20 39  1  0  0  0  0
 21 22  1  0  0  0  0
 21 27  1  0  0  0  0
 22 23  2  0  0  0  0
 22 25  1  0  0  0  0
 23 24  1  0  0  0  0
 23 40  1  0  0  0  0
 24 41  1  0  0  0  0
 25 26  1  0  0  0  0
 26 42  1  0  0  0  0
 26 43  1  0  0  0  0
 26 44  1  0  0  0  0
 27 28  1  0  0  0  0
 28 45  1  0  0  0  0
 28 46  1  0  0  0  0
 28 47  1  0  0  0  0
M  END
>  <CSID>
31135862

>  <BCPR>
1

>  <Pgp>
0

$$$$

  MOE2013           3D

 42 43  0  0  0  0  0  0  0  0999 V2000
    3.4560   -2.0000    0.0000 C   0  0  0  0  0  0  0  0  0  0  0  0
    4.6080   -2.6580    0.0000 C   0  0  0  0  0  0  0  0  0  0  0  0
    5.7600   -2.0000    0.0000 C   0  0  0  0  0  0  0  0  0  0  0  0
    2.3040   -2.6580    0.0000 C   0  0  0  0  0  0  0  0  0  0  0  0
    2.3040   -3.9880    0.0000 C   0  0  0  0  0  0  0  0  0  0  0  0
    1.1520   -4.6580    0.0000 C   0  0  0  0  0  0  0  0  0  0  0  0
    0.0000   -3.9880    0.0000 C   0  0  0  0  0  0  0  0  0  0  0  0
    0.0000   -2.6580    0.0000 C   0  0  0  0  0  0  0  0  0  0  0  0
    1.1520   -2.0000    0.0000 C   0  0  0  0  0  0  0  0  0  0  0  0
    6.9120   -2.6580    0.0000 C   0  0  0  0  0  0  0  0  0  0  0  0
    6.8990   -3.9880    0.0000 C   0  0  0  0  0  0  0  0  0  0  0  0
    8.0510   -4.6580    0.0000 C   0  0  0  0  0  0  0  0  0  0  0  0
    9.2160   -3.9880    0.0000 C   0  0  0  0  0  0  0  0  0  0  0  0
    9.2030   -2.6580    0.0000 C   0  0  0  0  0  0  0  0  0  0  0  0
    8.0510   -1.9880    0.0000 C   0  0  0  0  0  0  0  0  0  0  0  0
   10.3550   -1.9880    0.0000 C   0  0  0  0  0  0  0  0  0  0  0  0
   11.5070   -2.6460    0.0000 O   0  0  0  0  0  0  0  0  0  0  0  0
    1.1520   -0.6710    0.0000 O   0  0  0  0  0  0  0  0  0  0  0  0
    2.3040    0.0000    0.0000 C   0  0  0  0  0  0  0  0  0  0  0  0
    8.0510   -0.6580    0.0000 O   0  0  0  0  0  0  0  0  0  0  0  0
   10.3550   -0.6580    0.0000 O   0  0  0  0  0  0  0  0  0  0  0  0
   12.6590   -1.9750    0.0000 C   0  0  0  0  0  0  0  0  0  0  0  0
    3.4560   -0.9200    0.0000 H   0  0  0  0  0  0  0  0  0  0  0  0
    4.6080   -3.7380    0.0000 H   0  0  0  0  0  0  0  0  0  0  0  0
    5.7600   -0.9200    0.0000 H   0  0  0  0  0  0  0  0  0  0  0  0
    3.2400   -4.5270    0.0000 H   0  0  0  0  0  0  0  0  0  0  0  0
    1.1520   -5.7380    0.0000 H   0  0  0  0  0  0  0  0  0  0  0  0
   -0.9360   -4.5270    0.0000 H   0  0  0  0  0  0  0  0  0  0  0  0
   -0.9340   -2.1160    0.0000 H   0  0  0  0  0  0  0  0  0  0  0  0
    6.3520   -4.2990    0.8900 H   0  0  0  0  0  0  0  0  0  0  0  0
    6.3520   -4.2990   -0.8900 H   0  0  0  0  0  0  0  0  0  0  0  0
    8.0490   -5.2870   -0.8900 H   0  0  0  0  0  0  0  0  0  0  0  0
    8.0490   -5.2870    0.8900 H   0  0  0  0  0  0  0  0  0  0  0  0
    9.7620   -4.3000   -0.8900 H   0  0  0  0  0  0  0  0  0  0  0  0
    9.7620   -4.3000    0.8900 H   0  0  0  0  0  0  0  0  0  0  0  0
    2.1010    1.0710    0.0000 H   0  0  0  0  0  0  0  0  0  0  0  0
    2.8770   -0.2610   -0.8900 H   0  0  0  0  0  0  0  0  0  0  0  0
    2.8770   -0.2610    0.8900 H   0  0  0  0  0  0  0  0  0  0  0  0
    8.9210   -0.2520    0.0000 H   0  0  0  0  0  0  0  0  0  0  0  0
   13.4900   -2.6800    0.0000 H   0  0  0  0  0  0  0  0  0  0  0  0
   12.7140   -1.3480    0.8900 H   0  0  0  0  0  0  0  0  0  0  0  0
   12.7140   -1.3480   -0.8900 H   0  0  0  0  0  0  0  0  0  0  0  0
  1  2  2  0  0  0  0
  1  4  1  0  0  0  0
  1 23  1  0  0  0  0
  2  3  1  0  0  0  0
  2 24  1  0  0  0  0
  3 10  2  0  0  0  0
  3 25  1  0  0  0  0
  4  5  1  0  0  0  0
  4  9  2  0  0  0  0
  5  6  2  0  0  0  0
  5 26  1  0  0  0  0
  6  7  1  0  0  0  0
  6 27  1  0  0  0  0
  7  8  2  0  0  0  0
  7 28  1  0  0  0  0
  8  9  1  0  0  0  0
  8 29  1  0  0  0  0
  9 18  1  0  0  0  0
 10 11  1  0  0  0  0
 10 15  1  0  0  0  0
 11 12  1  0  0  0  0
 11 30  1  0  0  0  0
 11 31  1  0  0  0  0
 12 13  1  0  0  0  0
 12 32  1  0  0  0  0
 12 33  1  0  0  0  0
 13 14  1  0  0  0  0
 13 34  1  0  0  0  0
 13 35  1  0  0  0  0
 14 15  2  0  0  0  0
 14 16  1  0  0  0  0
 15 20  1  0  0  0  0
 16 17  1  0  0  0  0
 16 21  2  0  0  0  0
 17 22  1  0  0  0  0
 18 19  1  0  0  0  0
 19 36  1  0  0  0  0
 19 37  1  0  0  0  0
 19 38  1  0  0  0  0
 20 39  1  0  0  0  0
 22 40  1  0  0  0  0
 22 41  1  0  0  0  0
 22 42  1  0  0  0  0
M  END
>  <CSID>
34237710

>  <BCPR>
-1

>  <Pgp>
0

$$$$

  MOE2013           3D

 98103  0  0  1  0  0  0  0  0999 V2000
    6.9380   -5.9880    0.0000 C   0  0  0  0  0  0  0  0  0  0  0  0
   10.3640   -6.6790    0.0000 C   0  0  0  0  0  0  0  0  0  0  0  0
   11.5160   -4.6930    0.0000 C   0  0  0  0  0  0  0  0  0  0  0  0
   11.5160   -6.0170    0.0000 C   0  0  0  0  0  0  0  0  0  0  0  0
   10.3640   -4.0310    0.0000 N   0  0  0  0  0  0  0  0  0  0  0  0
    9.2420   -6.0170    0.0000 C   0  0  0  0  0  0  0  0  0  0  0  0
    8.0900   -4.0310    0.0000 C   0  0  0  0  0  0  0  0  0  0  0  0
    8.0610   -6.6790    0.0000 C   0  0  0  0  0  0  0  0  0  0  0  0
    6.9380   -4.6930    0.0000 C   0  0  0  0  0  0  0  0  0  0  0  0
    9.2420   -4.6930    0.0000 C   0  0  0  0  0  0  0  0  0  0  0  0
    8.0610   -0.0290    0.0000 C   0  0  0  0  0  0  0  0  0  0  0  0
   12.6680    0.0000    0.0000 C   0  0  0  0  0  0  0  0  0  0  0  0
    2.3030   -6.0170    0.0000 O   0  0  0  0  0  0  0  0  0  0  0  0
   28.7900   -2.6490    0.0000 C   0  0  0  0  0  0  0  0  0  0  0  0
   11.5160   -0.6910    0.0000 N   0  0  3  0  0  0  0  0  0  0  0  0
   17.2740    0.0000    0.0000 O   0  0  0  0  0  0  0  0  0  0  0  0
   11.5160   -2.0150    0.0000 C   0  0  0  0  0  0  0  0  0  0  0  0
    5.7870   -6.6790    0.0000 C   0  0  0  0  0  0  0  0  0  0  0  0
   21.8800   -2.6490    0.0000 C   0  0  0  0  0  0  0  0  0  0  0  0
   17.2740   -2.6490    0.0000 O   0  0  0  0  0  0  0  0  0  0  0  0
   14.9710   -2.6780    0.0000 C   0  0  0  0  0  0  0  0  0  0  0  0
   14.9710    0.0000    0.0000 C   0  0  0  0  0  0  0  0  0  0  0  0
    4.6060   -6.0170    0.0000 N   0  0  0  0  0  0  0  0  0  0  0  0
   18.4260   -1.9860    0.0000 C   0  0  0  0  0  0  0  0  0  0  0  0
    0.0000   -4.6930    0.0000 C   0  0  0  0  0  0  0  0  0  0  0  0
    9.2130   -0.6910    0.0000 C   0  0  0  0  0  0  0  0  0  0  0  0
    8.0610   -2.7060    0.0000 C   0  0  0  0  0  0  0  0  0  0  0  0
    6.9100   -0.6910    0.0000 C   0  0  0  0  0  0  0  0  0  0  0  0
    9.2130   -2.0440    0.0000 C   0  0  0  0  0  0  0  0  0  0  0  0
   23.0320   -1.9860    0.0000 C   0  0  0  0  0  0  0  0  0  0  0  0
   20.7290   -1.9860    0.0000 O   0  0  0  0  0  0  0  0  0  0  0  0
   24.1830   -2.6490    0.0000 O   0  0  0  0  0  0  0  0  0  0  0  0
   25.3350   -1.9860    0.0000 C   0  0  0  0  0  0  0  0  0  0  0  0
   16.1220   -2.0150    0.0000 C   0  0  0  0  0  0  0  0  0  0  0  0
   10.3640   -0.0290    0.0000 C   0  0  0  0  0  0  0  0  0  0  0  0
   13.8190   -2.0150    0.0000 C   0  0  0  0  0  0  0  0  0  0  0  0
    5.7580   -2.6780    0.0000 C   0  0  0  0  0  0  0  0  0  0  0  0
    5.7870   -4.0020    0.0000 C   0  0  0  0  0  0  0  0  0  0  0  0
   16.1220   -0.6620    0.0000 C   0  0  0  0  0  0  0  0  0  0  0  0
    3.4550   -2.6780    0.0000 C   0  0  0  0  0  0  0  0  0  0  0  0
    6.9100   -2.0440    0.0000 C   0  0  0  0  0  0  0  0  0  0  0  0
   13.8190   -0.6620    0.0000 C   0  0  0  0  0  0  0  0  0  0  0  0
    4.6060   -2.0150    0.0000 C   0  0  0  0  0  0  0  0  0  0  0  0
    4.6060   -4.6930    0.0000 C   0  0  0  0  0  0  0  0  0  0  0  0
   18.4260   -0.6620    0.0000 C   0  0  0  0  0  0  0  0  0  0  0  0
    5.7870   -8.0040    0.0000 O   0  0  0  0  0  0  0  0  0  0  0  0
   12.6680   -2.6780    0.0000 C   0  0  0  0  0  0  0  0  0  0  0  0
    1.1520   -4.0310    0.0000 O   0  0  0  0  0  0  0  0  0  0  0  0
    2.3030   -4.6930    0.0000 C   0  0  0  0  0  0  0  0  0  0  0  0
    3.4550   -4.0310    0.0000 C   0  0  0  0  0  0  0  0  0  0  0  0
   19.5770   -2.6490    0.0000 C   0  0  0  0  0  0  0  0  0  0  0  0
   27.6380   -1.9860    0.0000 O   0  0  0  0  0  0  0  0  0  0  0  0
   26.4870   -2.6490    0.0000 C   0  0  0  0  0  0  0  0  0  0  0  0
   10.3580   -7.7590    0.0000 H   0  0  0  0  0  0  0  0  0  0  0  0
   12.4510   -4.1520    0.0000 H   0  0  0  0  0  0  0  0  0  0  0  0
   12.4510   -6.5580    0.0000 H   0  0  0  0  0  0  0  0  0  0  0  0
    8.0900   -2.9510    0.0000 H   0  0  0  0  0  0  0  0  0  0  0  0
    8.0390   -7.7590    0.0000 H   0  0  0  0  0  0  0  0  0  0  0  0
    6.0030   -4.1520    0.0000 H   0  0  0  0  0  0  0  0  0  0  0  0
    8.0610    1.0510    0.0000 H   0  0  0  0  0  0  0  0  0  0  0  0
   12.6620    0.6290    0.8900 H   0  0  0  0  0  0  0  0  0  0  0  0
   12.6620    0.6290   -0.8900 H   0  0  0  0  0  0  0  0  0  0  0  0
   29.6170   -1.9400    0.0000 H   0  0  0  0  0  0  0  0  0  0  0  0
   28.8490   -3.2760   -0.8900 H   0  0  0  0  0  0  0  0  0  0  0  0
   28.8490   -3.2760    0.8900 H   0  0  0  0  0  0  0  0  0  0  0  0
   10.9710   -2.3300   -0.8900 H   0  0  0  0  0  0  0  0  0  0  0  0
   10.9710   -2.3300    0.8900 H   0  0  0  0  0  0  0  0  0  0  0  0
   21.8800   -3.2780    0.8900 H   0  0  0  0  0  0  0  0  0  0  0  0
   21.8800   -3.2780   -0.8900 H   0  0  0  0  0  0  0  0  0  0  0  0
   14.9710   -3.7580    0.0000 H   0  0  0  0  0  0  0  0  0  0  0  0
   14.9710    1.0800    0.0000 H   0  0  0  0  0  0  0  0  0  0  0  0
    3.7350   -6.5280    0.0000 H   0  0  0  0  0  0  0  0  0  0  0  0
   18.4260   -1.3570    0.8900 H   0  0  0  0  0  0  0  0  0  0  0  0
   18.4260   -1.3570   -0.8900 H   0  0  0  0  0  0  0  0  0  0  0  0
   -0.8270   -3.9830    0.0000 H   0  0  0  0  0  0  0  0  0  0  0  0
   -0.0590   -5.3200    0.8900 H   0  0  0  0  0  0  0  0  0  0  0  0
   -0.0590   -5.3200   -0.8900 H   0  0  0  0  0  0  0  0  0  0  0  0
    8.0610   -3.7860    0.0000 H   0  0  0  0  0  0  0  0  0  0  0  0
    5.9750   -0.1500    0.0000 H   0  0  0  0  0  0  0  0  0  0  0  0
   10.1480   -2.5850    0.0000 H   0  0  0  0  0  0  0  0  0  0  0  0
   23.0320   -1.3570    0.8900 H   0  0  0  0  0  0  0  0  0  0  0  0
   23.0320   -1.3570   -0.8900 H   0  0  0  0  0  0  0  0  0  0  0  0
   25.3350   -1.3570    0.8900 H   0  0  0  0  0  0  0  0  0  0  0  0
   25.3350   -1.3570   -0.8900 H   0  0  0  0  0  0  0  0  0  0  0  0
   10.3640    0.6000   -0.8900 H   0  0  0  0  0  0  0  0  0  0  0  0
   10.3640    0.6000    0.8900 H   0  0  0  0  0  0  0  0  0  0  0  0
    6.7300   -4.5290    0.0000 H   0  0  0  0  0  0  0  0  0  0  0  0
    2.5200   -2.1380    0.0000 H   0  0  0  0  0  0  0  0  0  0  0  0
    4.6060   -0.9350    0.0000 H   0  0  0  0  0  0  0  0  0  0  0  0
   19.2530    0.0480    0.0000 H   0  0  0  0  0  0  0  0  0  0  0  0
   18.4850   -1.2890   -0.8900 H   0  0  0  0  0  0  0  0  0  0  0  0
   18.4850   -1.2890    0.8900 H   0  0  0  0  0  0  0  0  0  0  0  0
   12.6680   -3.3070   -0.8900 H   0  0  0  0  0  0  0  0  0  0  0  0
   12.6680   -3.3070    0.8900 H   0  0  0  0  0  0  0  0  0  0  0  0
   19.5770   -3.2780   -0.8900 H   0  0  0  0  0  0  0  0  0  0  0  0
   19.5770   -3.2780    0.8900 H   0  0  0  0  0  0  0  0  0  0  0  0
   26.4870   -3.2780   -0.8900 H   0  0  0  0  0  0  0  0  0  0  0  0
   26.4870   -3.2780    0.8900 H   0  0  0  0  0  0  0  0  0  0  0  0
  1  8  1  0  0  0  0
  1  9  2  0  0  0  0
  1 18  1  0  0  0  0
  2  4  2  0  0  0  0
  2  6  1  0  0  0  0
  2 54  1  0  0  0  0
  3  4  1  0  0  0  0
  3  5  2  0  0  0  0
  3 55  1  0  0  0  0
  4 56  1  0  0  0  0
  5 10  1  0  0  0  0
  6  8  2  0  0  0  0
  6 10  1  0  0  0  0
  7  9  1  0  0  0  0
  7 10  2  0  0  0  0
  7 57  1  0  0  0  0
  8 58  1  0  0  0  0
  9 59  1  0  0  0  0
 11 26  1  0  0  0  0
 11 28  2  0  0  0  0
 11 60  1  0  0  0  0
 12 15  1  0  0  0  0
 12 42  1  0  0  0  0
 12 61  1  0  0  0  0
 12 62  1  0  0  0  0
 13 49  2  0  0  0  0
 14 52  1  0  0  0  0
 14 63  1  0  0  0  0
 14 64  1  0  0  0  0
 14 65  1  0  0  0  0
 15 17  1  0  0  0  0
 15 35  1  0  0  0  0
 16 39  1  0  0  0  0
 16 45  1  0  0  0  0
 17 47  1  0  0  0  0
 17 66  1  0  0  0  0
 17 67  1  0  0  0  0
 18 23  1  0  0  0  0
 18 46  2  0  0  0  0
 19 30  1  0  0  0  0
 19 31  1  0  0  0  0
 19 68  1  0  0  0  0
 19 69  1  0  0  0  0
 20 24  1  0  0  0  0
 20 34  1  0  0  0  0
 21 34  2  0  0  0  0
 21 36  1  0  0  0  0
 21 70  1  0  0  0  0
 22 39  2  0  0  0  0
 22 42  1  0  0  0  0
 22 71  1  0  0  0  0
 23 44  1  0  0  0  0
 23 72  1  0  0  0  0
 24 51  1  0  0  0  0
 24 73  1  0  0  0  0
 24 74  1  0  0  0  0
 25 48  1  0  0  0  0
 25 75  1  0  0  0  0
 25 76  1  0  0  0  0
 25 77  1  0  0  0  0
 26 29  2  0  0  0  0
 26 35  1  0  0  0  0
 27 29  1  0  0  0  0
 27 41  2  0  0  0  0
 27 78  1  0  0  0  0
 28 41  1  0  0  0  0
 28 79  1  0  0  0  0
 29 80  1  0  0  0  0
 30 32  1  0  0  0  0
 30 81  1  0  0  0  0
 30 82  1  0  0  0  0
 31 51  1  0  0  0  0
 32 33  1  0  0  0  0
 33 53  1  0  0  0  0
 33 83  1  0  0  0  0
 33 84  1  0  0  0  0
 34 39  1  0  0  0  0
 35 85  1  0  0  0  0
 35 86  1  0  0  0  0
 36 42  2  0  0  0  0
 36 47  1  0  0  0  0
 37 38  1  0  0  0  0
 37 41  1  0  0  0  0
 37 43  2  0  0  0  0
 38 44  2  0  0  0  0
 38 87  1  0  0  0  0
 40 43  1  0  0  0  0
 40 50  2  0  0  0  0
 40 88  1  0  0  0  0
 43 89  1  0  0  0  0
 44 50  1  0  0  0  0
 45 90  1  0  0  0  0
 45 91  1  0  0  0  0
 45 92  1  0  0  0  0
 47 93  1  0  0  0  0
 47 94  1  0  0  0  0
 48 49  1  0  0  0  0
 49 50  1  0  0  0  0
 51 95  1  0  0  0  0
 51 96  1  0  0  0  0
 52 53  1  0  0  0  0
 53 97  1  0  0  0  0
 53 98  1  0  0  0  0
M  END
>  <CSID>
29419149

>  <BCPR>
1

>  <Pgp>
0

$$$$

  MOE2013           3D

 69 74  0  0  1  0  0  0  0  0999 V2000
    9.1910   -1.9830    0.0000 C   0  0  0  0  0  0  0  0  0  0  0  0
    5.7400   -1.3060    0.0000 C   0  0  0  0  0  0  0  0  0  0  0  0
    5.7240   -3.9510    0.0000 N   0  0  0  0  0  0  0  0  0  0  0  0
    9.1750   -3.3060    0.0000 C   0  0  0  0  0  0  0  0  0  0  0  0
    4.5960   -1.9670    0.0000 C   0  0  0  0  0  0  0  0  0  0  0  0
    4.5800   -3.2900    0.0000 C   0  0  0  0  0  0  0  0  0  0  0  0
    8.0460   -1.3060    0.0000 C   0  0  0  0  0  0  0  0  0  0  0  0
    6.8850   -3.3060    0.0000 C   0  0  0  0  0  0  0  0  0  0  0  0
    8.0300   -3.9670    0.0000 C   0  0  0  0  0  0  0  0  0  0  0  0
    6.8850   -1.9670    0.0000 C   0  0  0  0  0  0  0  0  0  0  0  0
   10.3360   -1.3220    0.0000 C   0  0  0  0  0  0  0  0  0  0  0  0
    9.2240   -7.3210    0.0000 C   0  0  0  0  0  0  0  0  0  0  0  0
    2.3060   -6.0470    0.0000 C   0  0  0  0  0  0  0  0  0  0  0  0
    5.7730   -8.0140    0.0000 C   0  0  0  0  0  0  0  0  0  0  0  0
   11.4970   -1.9830    0.0000 N   0  0  0  0  0  0  0  0  0  0  0  0
   11.5130   -3.3060    0.0000 C   0  0  0  0  0  0  0  0  0  0  0  0
   10.3680   -3.9830    0.0000 C   0  0  0  0  0  0  0  0  0  0  0  0
    1.1770   -8.0460    0.0000 C   0  0  0  0  0  0  0  0  0  0  0  0
    8.0790   -7.9980    0.0000 C   0  0  0  0  0  0  0  0  0  0  0  0
    6.9180   -7.3370    0.0000 C   0  0  0  0  0  0  0  0  0  0  0  0
    6.9180   -5.9980    0.0000 C   0  0  0  0  0  0  0  0  0  0  0  0
   13.8190   -3.3060    0.0000 C   0  0  0  0  0  0  0  0  0  0  0  0
   10.3360    0.0000    0.0000 O   0  0  0  0  0  0  0  0  0  0  0  0
   12.6740   -3.9670    0.0000 C   0  0  0  0  0  0  0  0  0  0  0  0
   13.8190   -1.9670    0.0000 O   0  0  0  0  0  0  0  0  0  0  0  0
   12.6740   -5.3050    0.0000 C   0  0  0  0  0  0  0  0  0  0  0  0
    9.2240   -5.9820    0.0000 C   0  0  0  0  0  0  0  0  0  0  0  0
   14.9800   -3.9670    0.0000 O   0  0  0  0  0  0  0  0  0  0  0  0
    1.1610   -5.3860    0.0000 C   0  0  0  0  0  0  0  0  0  0  0  0
    3.4510   -5.3700    0.0000 C   0  0  0  0  0  0  0  0  0  0  0  0
   11.5290   -5.9660    0.0000 C   0  0  0  0  0  0  0  0  0  0  0  0
    0.0000   -6.0470    0.0000 C   0  0  0  0  0  0  0  0  0  0  0  0
    2.3220   -7.3690    0.0000 C   0  0  0  0  0  0  0  0  0  0  0  0
   16.1250   -3.2900    0.0000 C   0  0  0  0  0  0  0  0  0  0  0  0
   10.3680   -5.3050    0.0000 C   0  0  0  0  0  0  0  0  0  0  0  0
    8.0620   -5.3210    0.0000 C   0  0  0  0  0  0  0  0  0  0  0  0
    3.4670   -8.0460    0.0000 C   0  0  0  0  0  0  0  0  0  0  0  0
    0.0160   -7.3850    0.0000 C   0  0  0  0  0  0  0  0  0  0  0  0
    4.6120   -6.0310    0.0000 C   0  0  0  0  0  0  0  0  0  0  0  0
    4.6120   -7.3530    0.0000 N   0  0  3  0  0  0  0  0  0  0  0  0
    5.7400   -0.2260    0.0000 H   0  0  0  0  0  0  0  0  0  0  0  0
   10.1070   -3.8520    0.0000 H   0  0  0  0  0  0  0  0  0  0  0  0
    3.6640   -1.4220    0.0000 H   0  0  0  0  0  0  0  0  0  0  0  0
    3.6410   -3.8240    0.0000 H   0  0  0  0  0  0  0  0  0  0  0  0
    8.0550   -0.2260    0.0000 H   0  0  0  0  0  0  0  0  0  0  0  0
    8.0300   -5.0470    0.0000 H   0  0  0  0  0  0  0  0  0  0  0  0
   10.1620   -7.8560    0.0000 H   0  0  0  0  0  0  0  0  0  0  0  0
    5.7780   -8.6430    0.8900 H   0  0  0  0  0  0  0  0  0  0  0  0
    5.7780   -8.6430   -0.8900 H   0  0  0  0  0  0  0  0  0  0  0  0
   12.3670   -1.4700    0.0000 H   0  0  0  0  0  0  0  0  0  0  0  0
    9.4300   -3.4480    0.0000 H   0  0  0  0  0  0  0  0  0  0  0  0
    1.1860   -9.1260    0.0000 H   0  0  0  0  0  0  0  0  0  0  0  0
    8.0880   -9.0780    0.0000 H   0  0  0  0  0  0  0  0  0  0  0  0
    5.9800   -5.4630    0.0000 H   0  0  0  0  0  0  0  0  0  0  0  0
   13.6090   -5.8450    0.0000 H   0  0  0  0  0  0  0  0  0  0  0  0
    1.1640   -4.3060    0.0000 H   0  0  0  0  0  0  0  0  0  0  0  0
    3.4460   -4.7410    0.8900 H   0  0  0  0  0  0  0  0  0  0  0  0
    3.4460   -4.7410   -0.8900 H   0  0  0  0  0  0  0  0  0  0  0  0
   11.5320   -7.0460    0.0000 H   0  0  0  0  0  0  0  0  0  0  0  0
   -0.9370   -5.5100    0.0000 H   0  0  0  0  0  0  0  0  0  0  0  0
   16.9610   -3.9900    0.0000 H   0  0  0  0  0  0  0  0  0  0  0  0
   16.1760   -2.6630    0.8900 H   0  0  0  0  0  0  0  0  0  0  0  0
   16.1760   -2.6630   -0.8900 H   0  0  0  0  0  0  0  0  0  0  0  0
    8.0530   -4.2410    0.0000 H   0  0  0  0  0  0  0  0  0  0  0  0
    3.4700   -8.6750   -0.8900 H   0  0  0  0  0  0  0  0  0  0  0  0
    3.4700   -8.6750    0.8900 H   0  0  0  0  0  0  0  0  0  0  0  0
   -0.9140   -7.9330    0.0000 H   0  0  0  0  0  0  0  0  0  0  0  0
    5.1560   -5.7150    0.8900 H   0  0  0  0  0  0  0  0  0  0  0  0
    5.1560   -5.7150   -0.8900 H   0  0  0  0  0  0  0  0  0  0  0  0
  1  4  2  0  0  0  0
  1  7  1  0  0  0  0
  1 11  1  0  0  0  0
  2  5  2  0  0  0  0
  2 10  1  0  0  0  0
  2 41  1  0  0  0  0
  3  6  2  0  0  0  0
  3  8  1  0  0  0  0
  4  9  1  0  0  0  0
  4 42  1  0  0  0  0
  5  6  1  0  0  0  0
  5 43  1  0  0  0  0
  6 44  1  0  0  0  0
  7 10  2  0  0  0  0
  7 45  1  0  0  0  0
  8  9  2  0  0  0  0
  8 10  1  0  0  0  0
  9 46  1  0  0  0  0
 11 15  1  0  0  0  0
 11 23  2  0  0  0  0
 12 19  1  0  0  0  0
 12 27  2  0  0  0  0
 12 47  1  0  0  0  0
 13 29  1  0  0  0  0
 13 30  1  0  0  0  0
 13 33  2  0  0  0  0
 14 20  1  0  0  0  0
 14 40  1  0  0  0  0
 14 48  1  0  0  0  0
 14 49  1  0  0  0  0
 15 16  1  0  0  0  0
 15 50  1  0  0  0  0
 16 17  1  0  0  0  0
 16 24  2  0  0  0  0
 17 35  2  0  0  0  0
 17 51  1  0  0  0  0
 18 33  1  0  0  0  0
 18 38  2  0  0  0  0
 18 52  1  0  0  0  0
 19 20  2  0  0  0  0
 19 53  1  0  0  0  0
 20 21  1  0  0  0  0
 21 36  2  0  0  0  0
 21 54  1  0  0  0  0
 22 24  1  0  0  0  0
 22 25  2  0  0  0  0
 22 28  1  0  0  0  0
 24 26  1  0  0  0  0
 26 31  2  0  0  0  0
 26 55  1  0  0  0  0
 27 35  1  0  0  0  0
 27 36  1  0  0  0  0
 28 34  1  0  0  0  0
 29 32  2  0  0  0  0
 29 56  1  0  0  0  0
 30 39  1  0  0  0  0
 30 57  1  0  0  0  0
 30 58  1  0  0  0  0
 31 35  1  0  0  0  0
 31 59  1  0  0  0  0
 32 38  1  0  0  0  0
 32 60  1  0  0  0  0
 33 37  1  0  0  0  0
 34 61  1  0  0  0  0
 34 62  1  0  0  0  0
 34 63  1  0  0  0  0
 36 64  1  0  0  0  0
 37 40  1  0  0  0  0
 37 65  1  0  0  0  0
 37 66  1  0  0  0  0
 38 67  1  0  0  0  0
 39 40  1  0  0  0  0
 39 68  1  0  0  0  0
 39 69  1  0  0  0  0
M  END
>  <CSID>
29417572

>  <BCPR>
1

>  <Pgp>
1

$$$$

  MOE2013           3D

 53 57  0  0  1  0  0  0  0  0999 V2000
    6.6920   -4.5130    0.0000 O   0  0  0  0  0  0  0  0  0  0  0  0
    3.2030   -3.9770    0.0000 O   0  0  0  0  0  0  0  0  0  0  0  0
    0.7740   -2.4000    0.0000 O   0  0  0  0  0  0  0  0  0  0  0  0
    7.5720   -6.7400    0.0000 O   0  0  0  0  0  0  0  0  0  0  0  0
    0.7840   -0.2390    0.0000 O   0  0  0  0  0  0  0  0  0  0  0  0
    5.2770   -8.4040    0.0000 O   0  0  0  0  0  0  0  0  0  0  0  0
    2.6200   -8.4320    0.0000 O   0  0  0  0  0  0  0  0  0  0  0  0
    6.7120   -1.9980    0.0000 N   0  0  3  0  0  0  0  0  0  0  0  0
    5.4880   -2.6670    0.0000 C   0  0  1  0  0  0  0  0  0  0  0  0
    5.4690   -3.9770    0.0000 C   0  0  2  0  0  0  0  0  0  0  0  0
    4.3400   -1.9890    0.0000 C   0  0  0  0  0  0  0  0  0  0  0  0
    4.5890   -4.9720    0.0000 C   0  0  0  0  0  0  0  0  0  0  0  0
    5.2580   -6.1280    0.0000 C   0  0  0  0  0  0  0  0  0  0  0  0
    4.3400   -0.6600    0.0000 C   0  0  0  0  0  0  0  0  0  0  0  0
    3.2030   -2.6580    0.0000 C   0  0  0  0  0  0  0  0  0  0  0  0
    6.5580   -5.8420    0.0000 C   0  0  0  0  0  0  0  0  0  0  0  0
    4.6080   -7.3330    0.0000 C   0  0  0  0  0  0  0  0  0  0  0  0
    2.0460   -1.9890    0.0000 C   0  0  0  0  0  0  0  0  0  0  0  0
    3.2600   -4.9810    0.0000 C   0  0  0  0  0  0  0  0  0  0  0  0
    6.6440   -0.6690    0.0000 C   0  0  0  0  0  0  0  0  0  0  0  0
    2.0460   -0.6600    0.0000 C   0  0  0  0  0  0  0  0  0  0  0  0
    5.4970   -0.0100    0.0000 C   0  0  0  0  0  0  0  0  0  0  0  0
    3.2030    0.0000    0.0000 C   0  0  0  0  0  0  0  0  0  0  0  0
    3.2790   -7.3520    0.0000 C   0  0  0  0  0  0  0  0  0  0  0  0
    2.6100   -6.1470    0.0000 C   0  0  0  0  0  0  0  0  0  0  0  0
    7.7820   -2.6670    0.0000 C   0  0  0  0  0  0  0  0  0  0  0  0
    0.0000   -1.3190    0.0000 C   0  0  0  0  0  0  0  0  0  0  0  0
    2.0560   -4.6460    0.0000 C   0  0  0  0  0  0  0  0  0  0  0  0
    4.6180   -9.5600    0.0000 C   0  0  0  0  0  0  0  0  0  0  0  0
    1.2720   -8.4420    0.0000 C   0  0  0  0  0  0  0  0  0  0  0  0
    6.6250   -3.3180    0.0000 H   0  0  0  0  0  0  0  0  0  0  0  0
    4.3020   -3.2410    0.0000 H   0  0  0  0  0  0  0  0  0  0  0  0
    2.7100   -4.0520    0.0000 H   0  0  0  0  0  0  0  0  0  0  0  0
    7.1800   -0.3400    0.8900 H   0  0  0  0  0  0  0  0  0  0  0  0
    7.1800   -0.3400   -0.8900 H   0  0  0  0  0  0  0  0  0  0  0  0
    5.5000    0.6190    0.8900 H   0  0  0  0  0  0  0  0  0  0  0  0
    5.5000    0.6190   -0.8900 H   0  0  0  0  0  0  0  0  0  0  0  0
    3.2070    1.0800    0.0000 H   0  0  0  0  0  0  0  0  0  0  0  0
    1.5300   -6.1460    0.0000 H   0  0  0  0  0  0  0  0  0  0  0  0
    8.6350   -1.9880    0.0000 H   0  0  0  0  0  0  0  0  0  0  0  0
    7.8180   -3.2950   -0.8900 H   0  0  0  0  0  0  0  0  0  0  0  0
    7.8180   -3.2950    0.8900 H   0  0  0  0  0  0  0  0  0  0  0  0
   -0.6290   -1.3170   -0.8900 H   0  0  0  0  0  0  0  0  0  0  0  0
   -0.6290   -1.3170    0.8900 H   0  0  0  0  0  0  0  0  0  0  0  0
    2.2600   -5.7170    0.0000 H   0  0  0  0  0  0  0  0  0  0  0  0
    1.4830   -4.3850   -0.8900 H   0  0  0  0  0  0  0  0  0  0  0  0
    1.4830   -4.3850    0.8900 H   0  0  0  0  0  0  0  0  0  0  0  0
    5.3310  -10.3850    0.0000 H   0  0  0  0  0  0  0  0  0  0  0  0
    3.9920   -9.6210   -0.8900 H   0  0  0  0  0  0  0  0  0  0  0  0
    3.9920   -9.6210    0.8900 H   0  0  0  0  0  0  0  0  0  0  0  0
    0.9160   -9.4720    0.0000 H   0  0  0  0  0  0  0  0  0  0  0  0
    0.9050   -7.9310   -0.8900 H   0  0  0  0  0  0  0  0  0  0  0  0
    0.9050   -7.9310    0.8900 H   0  0  0  0  0  0  0  0  0  0  0  0
  1 10  1  0  0  0  0
  1 16  1  0  0  0  0
  2 15  1  0  0  0  0
  2 28  1  0  0  0  0
  3 18  1  0  0  0  0
  3 27  1  0  0  0  0
  4 16  2  0  0  0  0
  5 21  1  0  0  0  0
  5 27  1  0  0  0  0
  6 17  1  0  0  0  0
  6 29  1  0  0  0  0
  7 24  1  0  0  0  0
  7 30  1  0  0  0  0
  8  9  1  0  0  0  0
  8 20  1  0  0  0  0
  8 26  1  0  0  0  0
  9 11  1  0  0  0  0
  9 31  1  6  0  0  0
 10  9  1  1  0  0  0
 10 12  1  0  0  0  0
 10 32  1  6  0  0  0
 11 14  1  0  0  0  0
 11 15  2  0  0  0  0
 12 13  1  0  0  0  0
 12 19  2  0  0  0  0
 13 16  1  0  0  0  0
 13 17  2  0  0  0  0
 14 22  1  0  0  0  0
 14 23  2  0  0  0  0
 15 18  1  0  0  0  0
 17 24  1  0  0  0  0
 18 21  2  0  0  0  0
 19 25  1  0  0  0  0
 19 33  1  0  0  0  0
 20 22  1  0  0  0  0
 20 34  1  0  0  0  0
 20 35  1  0  0  0  0
 21 23  1  0  0  0  0
 22 36  1  0  0  0  0
 22 37  1  0  0  0  0
 23 38  1  0  0  0  0
 24 25  2  0  0  0  0
 25 39  1  0  0  0  0
 26 40  1  0  0  0  0
 26 41  1  0  0  0  0
 26 42  1  0  0  0  0
 27 43  1  0  0  0  0
 27 44  1  0  0  0  0
 28 45  1  0  0  0  0
 28 46  1  0  0  0  0
 28 47  1  0  0  0  0
 29 48  1  0  0  0  0
 29 49  1  0  0  0  0
 29 50  1  0  0  0  0
 30 51  1  0  0  0  0
 30 52  1  0  0  0  0
 30 53  1  0  0  0  0
M  END
>  <CSID>
242139

>  <BCPR>
0

>  <Pgp>
-1

$$$$

  MOE2013           3D

 30 32  0  0  0  0  0  0  0  0999 V2000
    0.0000   -2.0700    0.0000 Cl  0  0  0  0  0  0  0  0  0  0  0  0
    7.2630   -0.0730    0.0000 O   0  0  0  0  0  0  0  0  0  0  0  0
    5.0630   -0.4000    0.0000 N   0  0  0  0  0  0  0  0  0  0  0  0
    5.6660   -3.2680    0.0000 N   0  0  0  0  0  0  0  0  0  0  0  0
    3.5300   -2.2010    0.0000 C   0  0  0  0  0  0  0  0  0  0  0  0
    4.3290   -3.2680    0.0000 C   0  0  0  0  0  0  0  0  0  0  0  0
    3.8640   -0.9370    0.0000 C   0  0  0  0  0  0  0  0  0  0  0  0
    3.7330   -4.4670    0.0000 C   0  0  0  0  0  0  0  0  0  0  0  0
    2.2660   -2.6000    0.0000 C   0  0  0  0  0  0  0  0  0  0  0  0
    2.9340    0.0000    0.0000 C   0  0  0  0  0  0  0  0  0  0  0  0
    1.3290   -1.6710    0.0000 C   0  0  0  0  0  0  0  0  0  0  0  0
    6.2610   -1.0020    0.0000 C   0  0  0  0  0  0  0  0  0  0  0  0
    1.5980   -0.4000    0.0000 C   0  0  0  0  0  0  0  0  0  0  0  0
    6.5300   -2.2660    0.0000 C   0  0  0  0  0  0  0  0  0  0  0  0
    4.4020   -5.6660    0.0000 C   0  0  0  0  0  0  0  0  0  0  0  0
    2.3970   -4.4670    0.0000 C   0  0  0  0  0  0  0  0  0  0  0  0
    3.7330   -6.7330    0.0000 C   0  0  0  0  0  0  0  0  0  0  0  0
    1.7360   -5.6660    0.0000 C   0  0  0  0  0  0  0  0  0  0  0  0
    2.3970   -6.7330    0.0000 C   0  0  0  0  0  0  0  0  0  0  0  0
    5.0860    0.6100    0.0000 H   0  0  0  0  0  0  0  0  0  0  0  0
    2.0120   -3.6500    0.0000 H   0  0  0  0  0  0  0  0  0  0  0  0
    3.2000    1.0470    0.0000 H   0  0  0  0  0  0  0  0  0  0  0  0
    0.8040    0.3320    0.0000 H   0  0  0  0  0  0  0  0  0  0  0  0
    7.1400   -2.4220   -0.8900 H   0  0  0  0  0  0  0  0  0  0  0  0
    7.1400   -2.4220    0.8900 H   0  0  0  0  0  0  0  0  0  0  0  0
    5.4820   -5.6940    0.0000 H   0  0  0  0  0  0  0  0  0  0  0  0
    1.8480   -3.5370    0.0000 H   0  0  0  0  0  0  0  0  0  0  0  0
    4.2560   -7.6780    0.0000 H   0  0  0  0  0  0  0  0  0  0  0  0
    0.6560   -5.6930    0.0000 H   0  0  0  0  0  0  0  0  0  0  0  0
    1.8720   -7.6770    0.0000 H   0  0  0  0  0  0  0  0  0  0  0  0
  1 11  1  0  0  0  0
  2 12  2  0  0  0  0
  3  7  1  0  0  0  0
  3 12  1  0  0  0  0
  3 20  1  0  0  0  0
  4  6  2  0  0  0  0
  4 14  1  0  0  0  0
  5  6  1  0  0  0  0
  5  7  2  0  0  0  0
  5  9  1  0  0  0  0
  6  8  1  0  0  0  0
  7 10  1  0  0  0  0
  8 15  2  0  0  0  0
  8 16  1  0  0  0  0
  9 11  2  0  0  0  0
  9 21  1  0  0  0  0
 10 13  2  0  0  0  0
 10 22  1  0  0  0  0
 11 13  1  0  0  0  0
 12 14  1  0  0  0  0
 13 23  1  0  0  0  0
 14 24  1  0  0  0  0
 14 25  1  0  0  0  0
 15 17  1  0  0  0  0
 15 26  1  0  0  0  0
 16 18  2  0  0  0  0
 16 27  1  0  0  0  0
 17 19  2  0  0  0  0
 17 28  1  0  0  0  0
 18 19  1  0  0  0  0
 18 29  1  0  0  0  0
 19 30  1  0  0  0  0
M  END
>  <CSID>
2890

>  <BCPR>
0

>  <Pgp>
-1

$$$$
1212633
  MOE2013           2D

 49 52  0  0  1  0  0  0  0  0999 V2000
    4.5980   -2.9520    0.0000 O   0  0  0  0  0  0  0  0  0  0  0  0
    6.9940   -1.9520    0.0000 N   0  0  0  0  0  0  0  0  0  0  0  0
    6.4100   -2.7570    0.0000 N   0  0  0  0  0  0  0  0  0  0  0  0
    3.2300    2.8060    0.0000 N   0  0  0  0  0  0  0  0  0  0  0  0
    2.8660   -2.9520    0.0000 N   0  0  0  0  0  0  0  0  0  0  0  0
    2.0000   -0.4520    0.0000 N   0  0  0  0  0  0  0  0  0  0  0  0
    4.5980   -0.9520    0.0000 C   0  0  1  0  0  0  0  0  0  0  0  0
    5.4640   -1.4520    0.0000 C   0  0  0  0  0  0  0  0  0  0  0  0
    4.2560   -0.0130    0.0000 C   0  0  0  0  0  0  0  0  0  0  0  0
    6.4100   -1.1480    0.0000 C   0  0  0  0  0  0  0  0  0  0  0  0
    3.7320   -1.4520    0.0000 C   0  0  0  0  0  0  0  0  0  0  0  0
    5.4640   -2.4520    0.0000 C   0  0  0  0  0  0  0  0  0  0  0  0
    7.0270   -0.3610    0.0000 C   0  0  0  0  0  0  0  0  0  0  0  0
    3.7320   -2.4520    0.0000 C   0  0  0  0  0  0  0  0  0  0  0  0
    3.2710    0.1610    0.0000 C   0  0  0  0  0  0  0  0  0  0  0  0
    4.8990    0.7530    0.0000 C   0  0  0  0  0  0  0  0  0  0  0  0
    3.5720    1.8670    0.0000 C   0  0  0  0  0  0  0  0  0  0  0  0
    2.9290    1.1010    0.0000 C   0  0  0  0  0  0  0  0  0  0  0  0
    4.5570    1.6930    0.0000 C   0  0  0  0  0  0  0  0  0  0  0  0
    8.0170   -0.5020    0.0000 C   0  0  0  0  0  0  0  0  0  0  0  0
    6.6540    0.5670    0.0000 C   0  0  0  0  0  0  0  0  0  0  0  0
    2.8660   -0.9520    0.0000 C   0  0  0  0  0  0  0  0  0  0  0  0
    8.6340    0.2850    0.0000 C   0  0  0  0  0  0  0  0  0  0  0  0
    7.2710    1.3540    0.0000 C   0  0  0  0  0  0  0  0  0  0  0  0
    8.2610    1.2130    0.0000 C   0  0  0  0  0  0  0  0  0  0  0  0
    2.2450    2.9800    0.0000 C   0  0  0  0  0  0  0  0  0  0  0  0
    3.8730    3.5720    0.0000 C   0  0  0  0  0  0  0  0  0  0  0  0
    8.8780    2.0000    0.0000 C   0  0  0  0  0  0  0  0  0  0  0  0
    4.0160   -0.7400    0.0000 H   0  0  0  0  0  0  0  0  0  0  0  0
    7.6140   -1.9520    0.0000 H   0  0  0  0  0  0  0  0  0  0  0  0
    2.8730   -0.3140    0.0000 H   0  0  0  0  0  0  0  0  0  0  0  0
    5.5090    0.6460    0.0000 H   0  0  0  0  0  0  0  0  0  0  0  0
    2.3190    1.2080    0.0000 H   0  0  0  0  0  0  0  0  0  0  0  0
    4.9550    2.1680    0.0000 H   0  0  0  0  0  0  0  0  0  0  0  0
    8.2490   -1.0770    0.0000 H   0  0  0  0  0  0  0  0  0  0  0  0
    6.0400    0.6540    0.0000 H   0  0  0  0  0  0  0  0  0  0  0  0
    2.3290   -2.6420    0.0000 H   0  0  0  0  0  0  0  0  0  0  0  0
    2.8660   -3.5720    0.0000 H   0  0  0  0  0  0  0  0  0  0  0  0
    9.2480    0.1980    0.0000 H   0  0  0  0  0  0  0  0  0  0  0  0
    7.0400    1.9290    0.0000 H   0  0  0  0  0  0  0  0  0  0  0  0
    2.3530    3.5910    0.0000 H   0  0  0  0  0  0  0  0  0  0  0  0
    1.6350    3.0880    0.0000 H   0  0  0  0  0  0  0  0  0  0  0  0
    2.1380    2.3690    0.0000 H   0  0  0  0  0  0  0  0  0  0  0  0
    4.3480    3.1740    0.0000 H   0  0  0  0  0  0  0  0  0  0  0  0
    4.2710    4.0470    0.0000 H   0  0  0  0  0  0  0  0  0  0  0  0
    3.3980    3.9710    0.0000 H   0  0  0  0  0  0  0  0  0  0  0  0
    9.3660    1.6180    0.0000 H   0  0  0  0  0  0  0  0  0  0  0  0
    9.2610    2.4880    0.0000 H   0  0  0  0  0  0  0  0  0  0  0  0
    8.3900    2.3830    0.0000 H   0  0  0  0  0  0  0  0  0  0  0  0
  1 12  1  0  0  0  0
  1 14  1  0  0  0  0
  2  3  1  0  0  0  0
  2 10  1  0  0  0  0
  2 30  1  0  0  0  0
  3 12  2  0  0  0  0
  4 17  1  0  0  0  0
  4 26  1  0  0  0  0
  4 27  1  0  0  0  0
  5 14  1  0  0  0  0
  5 37  1  0  0  0  0
  5 38  1  0  0  0  0
  6 22  3  0  0  0  0
  7  8  1  0  0  0  0
  7  9  1  6  0  0  0
  7 11  1  0  0  0  0
  7 29  1  1  0  0  0
  8 10  2  0  0  0  0
  8 12  1  0  0  0  0
  9 15  2  0  0  0  0
  9 16  1  0  0  0  0
 10 13  1  0  0  0  0
 11 14  2  0  0  0  0
 11 22  1  0  0  0  0
 13 20  1  0  0  0  0
 13 21  2  0  0  0  0
 15 18  1  0  0  0  0
 15 31  1  0  0  0  0
 16 19  2  0  0  0  0
 16 32  1  0  0  0  0
 17 18  2  0  0  0  0
 17 19  1  0  0  0  0
 18 33  1  0  0  0  0
 19 34  1  0  0  0  0
 20 23  2  0  0  0  0
 20 35  1  0  0  0  0
 21 24  1  0  0  0  0
 21 36  1  0  0  0  0
 23 25  1  0  0  0  0
 23 39  1  0  0  0  0
 24 25  2  0  0  0  0
 24 40  1  0  0  0  0
 25 28  1  0  0  0  0
 26 41  1  0  0  0  0
 26 42  1  0  0  0  0
 26 43  1  0  0  0  0
 27 44  1  0  0  0  0
 27 45  1  0  0  0  0
 27 46  1  0  0  0  0
 28 47  1  0  0  0  0
 28 48  1  0  0  0  0
 28 49  1  0  0  0  0
M  END
>  <CSID>
1021419

>  <BCPR>
-1

>  <Pgp>
1

$$$$
5067255
  MOE2013           2D

 49 52  0  0  1  0  0  0  0  0999 V2000
    4.5980   -2.9520    0.0000 O   0  0  0  0  0  0  0  0  0  0  0  0
    6.9940   -1.9520    0.0000 N   0  0  0  0  0  0  0  0  0  0  0  0
    6.4100   -2.7570    0.0000 N   0  0  0  0  0  0  0  0  0  0  0  0
    3.2300    2.8060    0.0000 N   0  0  0  0  0  0  0  0  0  0  0  0
    2.8660   -2.9520    0.0000 N   0  0  0  0  0  0  0  0  0  0  0  0
    2.0000   -0.4520    0.0000 N   0  0  0  0  0  0  0  0  0  0  0  0
    4.5980   -0.9520    0.0000 C   0  0  3  0  0  0  0  0  0  0  0  0
    5.4640   -1.4520    0.0000 C   0  0  0  0  0  0  0  0  0  0  0  0
    4.2560   -0.0130    0.0000 C   0  0  0  0  0  0  0  0  0  0  0  0
    6.4100   -1.1480    0.0000 C   0  0  0  0  0  0  0  0  0  0  0  0
    3.7320   -1.4520    0.0000 C   0  0  0  0  0  0  0  0  0  0  0  0
    5.4640   -2.4520    0.0000 C   0  0  0  0  0  0  0  0  0  0  0  0
    7.0270   -0.3610    0.0000 C   0  0  0  0  0  0  0  0  0  0  0  0
    3.7320   -2.4520    0.0000 C   0  0  0  0  0  0  0  0  0  0  0  0
    3.2710    0.1610    0.0000 C   0  0  0  0  0  0  0  0  0  0  0  0
    4.8990    0.7530    0.0000 C   0  0  0  0  0  0  0  0  0  0  0  0
    3.5720    1.8670    0.0000 C   0  0  0  0  0  0  0  0  0  0  0  0
    2.9290    1.1010    0.0000 C   0  0  0  0  0  0  0  0  0  0  0  0
    4.5570    1.6930    0.0000 C   0  0  0  0  0  0  0  0  0  0  0  0
    8.0170   -0.5020    0.0000 C   0  0  0  0  0  0  0  0  0  0  0  0
    6.6540    0.5670    0.0000 C   0  0  0  0  0  0  0  0  0  0  0  0
    2.8660   -0.9520    0.0000 C   0  0  0  0  0  0  0  0  0  0  0  0
    8.6340    0.2850    0.0000 C   0  0  0  0  0  0  0  0  0  0  0  0
    7.2710    1.3540    0.0000 C   0  0  0  0  0  0  0  0  0  0  0  0
    8.2610    1.2130    0.0000 C   0  0  0  0  0  0  0  0  0  0  0  0
    2.2450    2.9800    0.0000 C   0  0  0  0  0  0  0  0  0  0  0  0
    3.8730    3.5720    0.0000 C   0  0  0  0  0  0  0  0  0  0  0  0
    8.8780    2.0000    0.0000 C   0  0  0  0  0  0  0  0  0  0  0  0
    4.0160   -0.7400    0.0000 H   0  0  0  0  0  0  0  0  0  0  0  0
    7.6140   -1.9520    0.0000 H   0  0  0  0  0  0  0  0  0  0  0  0
    2.8730   -0.3140    0.0000 H   0  0  0  0  0  0  0  0  0  0  0  0
    5.5090    0.6460    0.0000 H   0  0  0  0  0  0  0  0  0  0  0  0
    2.3190    1.2080    0.0000 H   0  0  0  0  0  0  0  0  0  0  0  0
    4.9550    2.1680    0.0000 H   0  0  0  0  0  0  0  0  0  0  0  0
    8.2490   -1.0770    0.0000 H   0  0  0  0  0  0  0  0  0  0  0  0
    6.0400    0.6540    0.0000 H   0  0  0  0  0  0  0  0  0  0  0  0
    2.3290   -2.6420    0.0000 H   0  0  0  0  0  0  0  0  0  0  0  0
    2.8660   -3.5720    0.0000 H   0  0  0  0  0  0  0  0  0  0  0  0
    9.2480    0.1980    0.0000 H   0  0  0  0  0  0  0  0  0  0  0  0
    7.0400    1.9290    0.0000 H   0  0  0  0  0  0  0  0  0  0  0  0
    2.3530    3.5910    0.0000 H   0  0  0  0  0  0  0  0  0  0  0  0
    1.6350    3.0880    0.0000 H   0  0  0  0  0  0  0  0  0  0  0  0
    2.1380    2.3690    0.0000 H   0  0  0  0  0  0  0  0  0  0  0  0
    4.3480    3.1740    0.0000 H   0  0  0  0  0  0  0  0  0  0  0  0
    4.2710    4.0470    0.0000 H   0  0  0  0  0  0  0  0  0  0  0  0
    3.3980    3.9710    0.0000 H   0  0  0  0  0  0  0  0  0  0  0  0
    9.3660    1.6180    0.0000 H   0  0  0  0  0  0  0  0  0  0  0  0
    9.2610    2.4880    0.0000 H   0  0  0  0  0  0  0  0  0  0  0  0
    8.3900    2.3830    0.0000 H   0  0  0  0  0  0  0  0  0  0  0  0
  1 12  1  0  0  0  0
  1 14  1  0  0  0  0
  2  3  1  0  0  0  0
  2 10  1  0  0  0  0
  2 30  1  0  0  0  0
  3 12  2  0  0  0  0
  4 17  1  0  0  0  0
  4 26  1  0  0  0  0
  4 27  1  0  0  0  0
  5 14  1  0  0  0  0
  5 37  1  0  0  0  0
  5 38  1  0  0  0  0
  6 22  3  0  0  0  0
  7  8  1  0  0  0  0
  7  9  1  0  0  0  0
  7 11  1  0  0  0  0
  7 29  1  0  0  0  0
  8 10  2  0  0  0  0
  8 12  1  0  0  0  0
  9 15  2  0  0  0  0
  9 16  1  0  0  0  0
 10 13  1  0  0  0  0
 11 14  2  0  0  0  0
 11 22  1  0  0  0  0
 13 20  2  0  0  0  0
 13 21  1  0  0  0  0
 15 18  1  0  0  0  0
 15 31  1  0  0  0  0
 16 19  2  0  0  0  0
 16 32  1  0  0  0  0
 17 18  2  0  0  0  0
 17 19  1  0  0  0  0
 18 33  1  0  0  0  0
 19 34  1  0  0  0  0
 20 23  1  0  0  0  0
 20 35  1  0  0  0  0
 21 24  2  0  0  0  0
 21 36  1  0  0  0  0
 23 25  2  0  0  0  0
 23 39  1  0  0  0  0
 24 25  1  0  0  0  0
 24 40  1  0  0  0  0
 25 28  1  0  0  0  0
 26 41  1  0  0  0  0
 26 42  1  0  0  0  0
 26 43  1  0  0  0  0
 27 44  1  0  0  0  0
 27 45  1  0  0  0  0
 27 46  1  0  0  0  0
 28 47  1  0  0  0  0
 28 48  1  0  0  0  0
 28 49  1  0  0  0  0
M  END
>  <CSID>
4244139

>  <BCPR>
-1

>  <Pgp>
1

$$$$
97332
  MOE2013           2D

 47 49  0  0  0  0  0  0  0  0999 V2000
    7.1960    0.2720    0.0000 O   0  0  0  0  0  0  0  0  0  0  0  0
    5.4640   -1.7280    0.0000 O   0  0  0  0  0  0  0  0  0  0  0  0
    8.9450   -2.7620    0.0000 O   0  0  0  0  0  0  0  0  0  0  0  0
   10.7260    0.2960    0.0000 O   0  0  0  0  0  0  0  0  0  0  0  0
    7.1960   -2.7280    0.0000 O   0  0  0  0  0  0  0  0  0  0  0  0
    4.5980    2.7720    0.0000 O   0  0  0  0  0  0  0  0  0  0  0  0
    2.8660    1.7720    0.0000 O   0  0  0  0  0  0  0  0  0  0  0  0
    8.0620   -1.2280    0.0000 C   0  0  0  0  0  0  0  0  0  0  0  0
    8.0620   -0.2280    0.0000 C   0  0  0  0  0  0  0  0  0  0  0  0
    6.3300   -0.2280    0.0000 C   0  0  0  0  0  0  0  0  0  0  0  0
    6.3300   -1.2280    0.0000 C   0  0  0  0  0  0  0  0  0  0  0  0
    5.4640    0.2720    0.0000 C   0  0  0  0  0  0  0  0  0  0  0  0
    7.1960   -1.7280    0.0000 C   0  0  0  0  0  0  0  0  0  0  0  0
    8.9560   -1.7620    0.0000 C   0  0  0  0  0  0  0  0  0  0  0  0
    8.9560    0.3070    0.0000 C   0  0  0  0  0  0  0  0  0  0  0  0
    9.8620   -0.2070    0.0000 C   0  0  0  0  0  0  0  0  0  0  0  0
    9.8620   -1.2480    0.0000 C   0  0  0  0  0  0  0  0  0  0  0  0
    5.4640    1.2720    0.0000 C   0  0  0  0  0  0  0  0  0  0  0  0
    4.5980   -0.2280    0.0000 C   0  0  0  0  0  0  0  0  0  0  0  0
    4.5980    1.7720    0.0000 C   0  0  0  0  0  0  0  0  0  0  0  0
    3.7320    1.2720    0.0000 C   0  0  0  0  0  0  0  0  0  0  0  0
    3.7320    0.2720    0.0000 C   0  0  0  0  0  0  0  0  0  0  0  0
    5.4640   -2.7280    0.0000 C   0  0  0  0  0  0  0  0  0  0  0  0
    9.8050   -3.2720    0.0000 C   0  0  0  0  0  0  0  0  0  0  0  0
   11.5940   -0.2000    0.0000 C   0  0  0  0  0  0  0  0  0  0  0  0
    5.4640    3.2720    0.0000 C   0  0  0  0  0  0  0  0  0  0  0  0
    2.0000    1.2720    0.0000 C   0  0  0  0  0  0  0  0  0  0  0  0
    8.9490    0.9270    0.0000 H   0  0  0  0  0  0  0  0  0  0  0  0
   10.3980   -1.5610    0.0000 H   0  0  0  0  0  0  0  0  0  0  0  0
    6.0010    1.5820    0.0000 H   0  0  0  0  0  0  0  0  0  0  0  0
    4.5980   -0.8480    0.0000 H   0  0  0  0  0  0  0  0  0  0  0  0
    3.1950   -0.0380    0.0000 H   0  0  0  0  0  0  0  0  0  0  0  0
    6.0840   -2.7280    0.0000 H   0  0  0  0  0  0  0  0  0  0  0  0
    5.4640   -3.3480    0.0000 H   0  0  0  0  0  0  0  0  0  0  0  0
    4.8440   -2.7280    0.0000 H   0  0  0  0  0  0  0  0  0  0  0  0
    9.4890   -3.8060    0.0000 H   0  0  0  0  0  0  0  0  0  0  0  0
   10.3380   -3.5880    0.0000 H   0  0  0  0  0  0  0  0  0  0  0  0
   10.1210   -2.7390    0.0000 H   0  0  0  0  0  0  0  0  0  0  0  0
   11.2860   -0.7380    0.0000 H   0  0  0  0  0  0  0  0  0  0  0  0
   12.1320   -0.5080    0.0000 H   0  0  0  0  0  0  0  0  0  0  0  0
   11.9020    0.3380    0.0000 H   0  0  0  0  0  0  0  0  0  0  0  0
    5.7740    2.7350    0.0000 H   0  0  0  0  0  0  0  0  0  0  0  0
    6.0010    3.5820    0.0000 H   0  0  0  0  0  0  0  0  0  0  0  0
    5.1540    3.8090    0.0000 H   0  0  0  0  0  0  0  0  0  0  0  0
    2.3100    0.7350    0.0000 H   0  0  0  0  0  0  0  0  0  0  0  0
    1.4630    0.9620    0.0000 H   0  0  0  0  0  0  0  0  0  0  0  0
    1.6900    1.8090    0.0000 H   0  0  0  0  0  0  0  0  0  0  0  0
  1  9  1  0  0  0  0
  1 10  1  0  0  0  0
  2 11  1  0  0  0  0
  2 23  1  0  0  0  0
  3 14  1  0  0  0  0
  3 24  1  0  0  0  0
  4 16  1  0  0  0  0
  4 25  1  0  0  0  0
  5 13  2  0  0  0  0
  6 20  1  0  0  0  0
  6 26  1  0  0  0  0
  7 21  1  0  0  0  0
  7 27  1  0  0  0  0
  8  9  2  0  0  0  0
  8 13  1  0  0  0  0
  8 14  1  0  0  0  0
  9 15  1  0  0  0  0
 10 11  2  0  0  0  0
 10 12  1  0  0  0  0
 11 13  1  0  0  0  0
 12 18  2  0  0  0  0
 12 19  1  0  0  0  0
 14 17  2  0  0  0  0
 15 16  2  0  0  0  0
 15 28  1  0  0  0  0
 16 17  1  0  0  0  0
 17 29  1  0  0  0  0
 18 20  1  0  0  0  0
 18 30  1  0  0  0  0
 19 22  2  0  0  0  0
 19 31  1  0  0  0  0
 20 21  2  0  0  0  0
 21 22  1  0  0  0  0
 22 32  1  0  0  0  0
 23 33  1  0  0  0  0
 23 34  1  0  0  0  0
 23 35  1  0  0  0  0
 24 36  1  0  0  0  0
 24 37  1  0  0  0  0
 24 38  1  0  0  0  0
 25 39  1  0  0  0  0
 25 40  1  0  0  0  0
 25 41  1  0  0  0  0
 26 42  1  0  0  0  0
 26 43  1  0  0  0  0
 26 44  1  0  0  0  0
 27 45  1  0  0  0  0
 27 46  1  0  0  0  0
 27 47  1  0  0  0  0
M  END
>  <CSID>
87852

>  <BCPR>
1

>  <Pgp>
-1

$$$$

  MOE2013           3D

 55 57  0  0  1  0  0  0  0  0999 V2000
   12.6680   -3.9900    0.0000 C   0  0  0  0  0  0  0  0  0  0  0  0
   12.6680   -2.6600    0.0000 C   0  0  0  0  0  0  0  0  0  0  0  0
   11.5150   -1.9890    0.0000 C   0  0  0  0  0  0  0  0  0  0  0  0
   10.3620   -2.6600    0.0000 C   0  0  0  0  0  0  0  0  0  0  0  0
   10.3620   -3.9900    0.0000 C   0  0  0  0  0  0  0  0  0  0  0  0
   11.5150   -4.6490    0.0000 C   0  0  0  0  0  0  0  0  0  0  0  0
    9.2090   -1.9890    0.0000 C   0  0  0  0  0  0  0  0  0  0  0  0
    8.0570   -2.6600    0.0000 O   0  0  0  0  0  0  0  0  0  0  0  0
    9.2090   -0.6590    0.0000 C   0  0  0  0  0  0  0  0  0  0  0  0
    9.2090   -4.6490    0.0000 O   0  0  0  0  0  0  0  0  0  0  0  0
    9.2090   -5.9790    0.0000 C   0  0  0  0  0  0  0  0  0  0  0  0
    8.0570   -6.6500    0.0000 C   0  0  1  0  0  0  0  0  0  0  0  0
    8.0570   -7.9810    0.0000 C   0  0  0  0  0  0  0  0  0  0  0  0
    6.9040   -8.6390    0.0000 N   0  0  0  0  0  0  0  0  0  0  0  0
    6.9040   -9.9690    0.0000 C   0  0  0  0  0  0  0  0  0  0  0  0
    5.7640  -10.6410    0.0000 C   0  0  0  0  0  0  0  0  0  0  0  0
    4.6110   -9.9690    0.0000 N   0  0  0  0  0  0  0  0  0  0  0  0
    4.6110   -8.6390    0.0000 C   0  0  0  0  0  0  0  0  0  0  0  0
    5.7640   -7.9810    0.0000 C   0  0  0  0  0  0  0  0  0  0  0  0
    3.4580  -10.6410    0.0000 C   0  0  0  0  0  0  0  0  0  0  0  0
    6.9040   -5.9790    0.0000 O   0  0  0  0  0  0  0  0  0  0  0  0
    8.0570    0.0000    0.0000 C   0  0  0  0  0  0  0  0  0  0  0  0
    3.4580  -11.9710    0.0000 C   0  0  0  0  0  0  0  0  0  0  0  0
    2.3060  -12.6300    0.0000 C   0  0  0  0  0  0  0  0  0  0  0  0
    1.1530  -11.9710    0.0000 C   0  0  0  0  0  0  0  0  0  0  0  0
    1.1530  -10.6410    0.0000 C   0  0  0  0  0  0  0  0  0  0  0  0
    2.3060   -9.9690    0.0000 C   0  0  0  0  0  0  0  0  0  0  0  0
    0.0000  -12.6300    0.0000 F   0  0  0  0  0  0  0  0  0  0  0  0
   13.6020   -4.5320    0.0000 H   0  0  0  0  0  0  0  0  0  0  0  0
   13.6040   -2.1220    0.0000 H   0  0  0  0  0  0  0  0  0  0  0  0
   11.5150   -0.9090    0.0000 H   0  0  0  0  0  0  0  0  0  0  0  0
   11.5150   -5.7290    0.0000 H   0  0  0  0  0  0  0  0  0  0  0  0
    9.7530   -0.3430    0.8900 H   0  0  0  0  0  0  0  0  0  0  0  0
    9.7530   -0.3430   -0.8900 H   0  0  0  0  0  0  0  0  0  0  0  0
    9.7550   -6.2930   -0.8900 H   0  0  0  0  0  0  0  0  0  0  0  0
    9.7550   -6.2930    0.8900 H   0  0  0  0  0  0  0  0  0  0  0  0
    8.0570   -6.6500   -1.0900 H   0  0  0  0  0  0  0  0  0  0  0  0
    8.6010   -8.2970    0.8900 H   0  0  0  0  0  0  0  0  0  0  0  0
    8.6010   -8.2970   -0.8900 H   0  0  0  0  0  0  0  0  0  0  0  0
    7.4500  -10.2810   -0.8900 H   0  0  0  0  0  0  0  0  0  0  0  0
    7.4500  -10.2810    0.8900 H   0  0  0  0  0  0  0  0  0  0  0  0
    5.7660  -11.2700    0.8900 H   0  0  0  0  0  0  0  0  0  0  0  0
    5.7660  -11.2700   -0.8900 H   0  0  0  0  0  0  0  0  0  0  0  0
    4.0670   -8.3230   -0.8900 H   0  0  0  0  0  0  0  0  0  0  0  0
    4.0670   -8.3230    0.8900 H   0  0  0  0  0  0  0  0  0  0  0  0
    5.7660   -7.3520    0.8900 H   0  0  0  0  0  0  0  0  0  0  0  0
    5.7660   -7.3520   -0.8900 H   0  0  0  0  0  0  0  0  0  0  0  0
    6.6530   -5.8330    0.9150 H   0  0  0  0  0  0  0  0  0  0  0  0
    7.4750   -0.2850    0.8770 H   0  0  0  0  0  0  0  0  0  0  0  0
    7.4980   -0.2460   -0.9030 H   0  0  0  0  0  0  0  0  0  0  0  0
    8.2520    1.0720    0.0260 H   0  0  0  0  0  0  0  0  0  0  0  0
    4.3920  -12.5130    0.0000 H   0  0  0  0  0  0  0  0  0  0  0  0
    2.3060  -13.7100    0.0000 H   0  0  0  0  0  0  0  0  0  0  0  0
    0.2170  -10.1030    0.0000 H   0  0  0  0  0  0  0  0  0  0  0  0
    2.3060   -8.8890    0.0000 H   0  0  0  0  0  0  0  0  0  0  0  0
  1  2  2  0  0  0  0
  1  6  1  0  0  0  0
  1 29  1  0  0  0  0
  2  3  1  0  0  0  0
  2 30  1  0  0  0  0
  3  4  2  0  0  0  0
  3 31  1  0  0  0  0
  4  5  1  0  0  0  0
  4  7  1  0  0  0  0
  5  6  2  0  0  0  0
  5 10  1  0  0  0  0
  6 32  1  0  0  0  0
  7  8  2  0  0  0  0
  7  9  1  0  0  0  0
  9 22  1  0  0  0  0
  9 33  1  0  0  0  0
  9 34  1  0  0  0  0
 10 11  1  0  0  0  0
 11 12  1  0  0  0  0
 11 35  1  0  0  0  0
 11 36  1  0  0  0  0
 12 13  1  0  0  0  0
 12 21  1  0  0  0  0
 12 37  1  0  0  0  0
 13 14  1  0  0  0  0
 13 38  1  0  0  0  0
 13 39  1  0  0  0  0
 14 15  1  0  0  0  0
 14 19  1  0  0  0  0
 15 16  1  0  0  0  0
 15 40  1  0  0  0  0
 15 41  1  0  0  0  0
 16 17  1  0  0  0  0
 16 42  1  0  0  0  0
 16 43  1  0  0  0  0
 17 18  1  0  0  0  0
 17 20  1  0  0  0  0
 18 19  1  0  0  0  0
 18 44  1  0  0  0  0
 18 45  1  0  0  0  0
 19 46  1  0  0  0  0
 19 47  1  0  0  0  0
 20 23  1  0  0  0  0
 20 27  2  0  0  0  0
 21 48  1  0  0  0  0
 22 49  1  0  0  0  0
 22 50  1  0  0  0  0
 22 51  1  0  0  0  0
 23 24  2  0  0  0  0
 23 52  1  0  0  0  0
 24 25  1  0  0  0  0
 24 53  1  0  0  0  0
 25 26  2  0  0  0  0
 25 28  1  0  0  0  0
 26 27  1  0  0  0  0
 26 54  1  0  0  0  0
 27 55  1  0  0  0  0
M  END
>  <CSID>
30843650

>  <BCPR>
-1

>  <Pgp>
1

$$$$

  MOE2013           3D

 54 57  0  0  1  0  0  0  0  0999 V2000
    3.4380   -0.6880    0.0000 O   0  0  0  0  0  0  0  0  0  0  0  0
    4.5890   -0.0150    0.0000 C   0  0  0  0  0  0  0  0  0  0  0  0
    5.7400   -0.6880    0.0000 C   0  0  0  0  0  0  0  0  0  0  0  0
    6.8900   -0.0150    0.0000 C   0  0  0  0  0  0  0  0  0  0  0  0
    8.0410   -0.6730    0.0000 N   0  0  3  0  0  0  0  0  0  0  0  0
    8.0560   -2.0030    0.0000 C   0  0  0  0  0  0  0  0  0  0  0  0
    9.1920   -2.6600    0.0000 C   0  0  0  0  0  0  0  0  0  0  0  0
    9.1920    0.0000    0.0000 C   0  0  0  0  0  0  0  0  0  0  0  0
   10.3430   -0.6730    0.0000 C   0  0  0  0  0  0  0  0  0  0  0  0
   10.3430   -2.0030    0.0000 C   0  0  0  0  0  0  0  0  0  0  0  0
   11.4940   -2.6600    0.0000 C   0  0  0  0  0  0  0  0  0  0  0  0
   12.6450   -2.0030    0.0000 C   0  0  0  0  0  0  0  0  0  0  0  0
   12.6450   -0.6730    0.0000 C   0  0  0  0  0  0  0  0  0  0  0  0
   11.4940   -0.0150    0.0000 C   0  0  0  0  0  0  0  0  0  0  0  0
   13.7810    0.0000    0.0000 O   0  0  0  0  0  0  0  0  0  0  0  0
   14.9470   -0.6580    0.0000 C   0  0  0  0  0  0  0  0  0  0  0  0
   13.7960   -2.6600    0.0000 O   0  0  0  0  0  0  0  0  0  0  0  0
   14.9470   -1.9880    0.0000 C   0  0  0  0  0  0  0  0  0  0  0  0
    0.0000   -2.6900    0.0000 C   0  0  0  0  0  0  0  0  0  0  0  0
    0.0000   -4.0210    0.0000 C   0  0  0  0  0  0  0  0  0  0  0  0
    1.1510   -4.6930    0.0000 C   0  0  0  0  0  0  0  0  0  0  0  0
    1.1510   -2.0330    0.0000 C   0  0  0  0  0  0  0  0  0  0  0  0
    2.3020   -2.6900    0.0000 C   0  0  0  0  0  0  0  0  0  0  0  0
    2.3020   -4.0210    0.0000 C   0  0  0  0  0  0  0  0  0  0  0  0
    3.4680   -4.6930    0.0000 N   0  0  0  0  0  0  0  0  0  0  0  0
    4.6180   -4.0210    0.0000 C   0  0  0  0  0  0  0  0  0  0  0  0
    4.6040   -2.6760    0.0000 C   0  0  0  0  0  0  0  0  0  0  0  0
    3.4530   -2.0180    0.0000 C   0  0  0  0  0  0  0  0  0  0  0  0
    4.5890    0.6140    0.8900 H   0  0  0  0  0  0  0  0  0  0  0  0
    4.5890    0.6140   -0.8900 H   0  0  0  0  0  0  0  0  0  0  0  0
    5.7400   -1.3170   -0.8900 H   0  0  0  0  0  0  0  0  0  0  0  0
    5.7400   -1.3170    0.8900 H   0  0  0  0  0  0  0  0  0  0  0  0
    6.8870    0.6140    0.8900 H   0  0  0  0  0  0  0  0  0  0  0  0
    6.8870    0.6140   -0.8900 H   0  0  0  0  0  0  0  0  0  0  0  0
    7.5130   -2.3210   -0.8900 H   0  0  0  0  0  0  0  0  0  0  0  0
    7.5130   -2.3210    0.8900 H   0  0  0  0  0  0  0  0  0  0  0  0
    9.1900   -3.2890   -0.8900 H   0  0  0  0  0  0  0  0  0  0  0  0
    9.1900   -3.2890    0.8900 H   0  0  0  0  0  0  0  0  0  0  0  0
    9.1920    0.6290    0.8900 H   0  0  0  0  0  0  0  0  0  0  0  0
    9.1920    0.6290   -0.8900 H   0  0  0  0  0  0  0  0  0  0  0  0
   11.4940   -3.7400    0.0000 H   0  0  0  0  0  0  0  0  0  0  0  0
   11.4940    1.0650    0.0000 H   0  0  0  0  0  0  0  0  0  0  0  0
   15.7680    0.0580    0.0000 H   0  0  0  0  0  0  0  0  0  0  0  0
   15.0110   -1.2840   -0.8900 H   0  0  0  0  0  0  0  0  0  0  0  0
   15.0110   -1.2840    0.8900 H   0  0  0  0  0  0  0  0  0  0  0  0
   15.7790   -2.6920    0.0000 H   0  0  0  0  0  0  0  0  0  0  0  0
   15.0020   -1.3610    0.8900 H   0  0  0  0  0  0  0  0  0  0  0  0
   15.0020   -1.3610   -0.8900 H   0  0  0  0  0  0  0  0  0  0  0  0
   -0.9340   -2.1480    0.0000 H   0  0  0  0  0  0  0  0  0  0  0  0
   -0.9370   -4.5590    0.0000 H   0  0  0  0  0  0  0  0  0  0  0  0
    1.1510   -5.7730    0.0000 H   0  0  0  0  0  0  0  0  0  0  0  0
    1.1510   -0.9530    0.0000 H   0  0  0  0  0  0  0  0  0  0  0  0
    5.5580   -4.5540    0.0000 H   0  0  0  0  0  0  0  0  0  0  0  0
    5.5350   -2.1290    0.0000 H   0  0  0  0  0  0  0  0  0  0  0  0
  1  2  1  0  0  0  0
  1 28  1  0  0  0  0
  2  3  1  0  0  0  0
  2 29  1  0  0  0  0
  2 30  1  0  0  0  0
  3  4  1  0  0  0  0
  3 31  1  0  0  0  0
  3 32  1  0  0  0  0
  4  5  1  0  0  0  0
  4 33  1  0  0  0  0
  4 34  1  0  0  0  0
  5  6  1  0  0  0  0
  5  8  1  0  0  0  0
  6  7  1  0  0  0  0
  6 35  1  0  0  0  0
  6 36  1  0  0  0  0
  7 10  1  0  0  0  0
  7 37  1  0  0  0  0
  7 38  1  0  0  0  0
  8  9  1  0  0  0  0
  8 39  1  0  0  0  0
  8 40  1  0  0  0  0
  9 10  1  0  0  0  0
  9 14  2  0  0  0  0
 10 11  2  0  0  0  0
 11 12  1  0  0  0  0
 11 41  1  0  0  0  0
 12 13  2  0  0  0  0
 12 17  1  0  0  0  0
 13 14  1  0  0  0  0
 13 15  1  0  0  0  0
 14 42  1  0  0  0  0
 15 16  1  0  0  0  0
 16 43  1  0  0  0  0
 16 44  1  0  0  0  0
 16 45  1  0  0  0  0
 17 18  1  0  0  0  0
 18 46  1  0  0  0  0
 18 47  1  0  0  0  0
 18 48  1  0  0  0  0
 19 20  1  0  0  0  0
 19 22  2  0  0  0  0
 19 49  1  0  0  0  0
 20 21  2  0  0  0  0
 20 50  1  0  0  0  0
 21 24  1  0  0  0  0
 21 51  1  0  0  0  0
 22 23  1  0  0  0  0
 22 52  1  0  0  0  0
 23 24  1  0  0  0  0
 23 28  2  0  0  0  0
 24 25  2  0  0  0  0
 25 26  1  0  0  0  0
 26 27  2  0  0  0  0
 26 53  1  0  0  0  0
 27 28  1  0  0  0  0
 27 54  1  0  0  0  0
M  END
>  <CSID>
30814155

>  <BCPR>
0

>  <Pgp>
-1

$$$$

  MOE2013           3D

 83 87  0  0  1  0  0  0  0  0999 V2000
   -2.5970   -1.5050    0.0000 C   0  0  0  0  0  0  0  0  0  0  0  0
   -1.7310   -1.0040    0.0000 O   0  0  0  0  0  0  0  0  0  0  0  0
   -1.7330   -0.0040    0.0000 C   0  0  0  0  0  0  0  0  0  0  0  0
   -2.6000    0.4950    0.0000 O   0  0  0  0  0  0  0  0  0  0  0  0
   -0.8680    0.4980    0.0000 C   0  0  0  0  0  0  0  0  0  0  0  0
   -0.8680    1.5030    0.0000 C   0  0  0  0  0  0  0  0  0  0  0  0
   -1.7350    2.0000    0.0000 C   0  0  0  0  0  0  0  0  0  0  0  0
    0.0000    2.0100    0.0000 N   0  0  3  0  0  0  0  0  0  0  0  0
    0.8680    1.5030    0.0000 C   0  0  0  0  0  0  0  0  0  0  0  0
    0.8680    0.4980    0.0000 C   0  0  0  0  0  0  0  0  0  0  0  0
    0.0000    0.0000    0.0000 C   0  0  3  0  0  0  0  0  0  0  0  0
    0.0000   -1.0000    0.0000 C   0  0  0  0  0  0  0  0  0  0  0  0
   -0.8720   -1.5000    0.0000 C   0  0  0  0  0  0  0  0  0  0  0  0
   -0.8720   -2.5000    0.0000 C   0  0  0  0  0  0  0  0  0  0  0  0
   -0.0090   -3.0050    0.0000 C   0  0  0  0  0  0  0  0  0  0  0  0
    0.8630   -2.5050    0.0000 C   0  0  0  0  0  0  0  0  0  0  0  0
    0.8720   -1.5000    0.0000 C   0  0  0  0  0  0  0  0  0  0  0  0
    1.7260   -3.0100    0.0000 N   0  3  0  0  0  0  0  0  0  0  0  0
    1.7200   -4.0100    0.0000 O   0  0  0  0  0  0  0  0  0  0  0  0
    2.5950   -2.5150    0.0000 O   0  5  0  0  0  0  0  0  0  0  0  0
    1.7330   -0.0040    0.0000 C   0  0  0  0  0  0  0  0  0  0  0  0
    1.7310   -1.0040    0.0000 O   0  0  0  0  0  0  0  0  0  0  0  0
    2.6000    0.4950    0.0000 O   0  0  0  0  0  0  0  0  0  0  0  0
    3.4650   -0.0060    0.0000 C   0  0  0  0  0  0  0  0  0  0  0  0
    4.3320    0.4920    0.0000 C   0  0  0  0  0  0  0  0  0  0  0  0
    5.1970   -0.0090    0.0000 N   0  0  0  0  0  0  0  0  0  0  0  0
    5.2010   -1.0140    0.0000 C   0  0  0  0  0  0  0  0  0  0  0  0
    6.0710   -1.5180    0.0000 C   0  0  0  0  0  0  0  0  0  0  0  0
    6.9360   -1.0160    0.0000 N   0  0  0  0  0  0  0  0  0  0  0  0
    6.9400   -0.0160    0.0000 C   0  0  0  0  0  0  0  0  0  0  0  0
    6.0710    0.4870    0.0000 C   0  0  0  0  0  0  0  0  0  0  0  0
    7.8020   -1.5180    0.0000 C   0  0  0  0  0  0  0  0  0  0  0  0
    8.6680   -1.0190    0.0000 C   0  0  0  0  0  0  0  0  0  0  0  0
    8.6670   -0.0140    0.0000 C   0  0  0  0  0  0  0  0  0  0  0  0
    9.5340    0.4850    0.0000 C   0  0  0  0  0  0  0  0  0  0  0  0
   10.4020   -0.0110    0.0000 C   0  0  0  0  0  0  0  0  0  0  0  0
   10.4030   -1.0160    0.0000 C   0  0  0  0  0  0  0  0  0  0  0  0
    9.5370   -1.5250    0.0000 C   0  0  0  0  0  0  0  0  0  0  0  0
    7.8000   -2.5180    0.0000 C   0  0  0  0  0  0  0  0  0  0  0  0
    8.6710   -3.0190    0.0000 C   0  0  0  0  0  0  0  0  0  0  0  0
    8.6700   -4.0190    0.0000 C   0  0  0  0  0  0  0  0  0  0  0  0
    7.8060   -4.5230    0.0000 C   0  0  0  0  0  0  0  0  0  0  0  0
    6.9350   -4.0210    0.0000 C   0  0  0  0  0  0  0  0  0  0  0  0
    6.9280   -3.0160    0.0000 C   0  0  0  0  0  0  0  0  0  0  0  0
    1.7350    2.0000    0.0000 C   0  0  0  0  0  0  0  0  0  0  0  0
   -2.3970   -2.5760    0.0000 H   0  0  0  0  0  0  0  0  0  0  0  0
   -3.1690   -1.2420   -0.8900 H   0  0  0  0  0  0  0  0  0  0  0  0
   -3.1690   -1.2420    0.8900 H   0  0  0  0  0  0  0  0  0  0  0  0
   -1.5390    3.0720    0.0000 H   0  0  0  0  0  0  0  0  0  0  0  0
   -2.3060    1.7350    0.8900 H   0  0  0  0  0  0  0  0  0  0  0  0
   -2.3060    1.7350   -0.8900 H   0  0  0  0  0  0  0  0  0  0  0  0
    0.0000    3.0200    0.0000 H   0  0  0  0  0  0  0  0  0  0  0  0
    0.0000    0.0000    1.0900 H   0  0  0  0  0  0  0  0  0  0  0  0
   -1.8070   -0.9590    0.0000 H   0  0  0  0  0  0  0  0  0  0  0  0
   -1.8090   -3.0370    0.0000 H   0  0  0  0  0  0  0  0  0  0  0  0
   -0.0140   -4.0850    0.0000 H   0  0  0  0  0  0  0  0  0  0  0  0
    1.8090   -0.9630    0.0000 H   0  0  0  0  0  0  0  0  0  0  0  0
    3.4640   -0.6350   -0.8900 H   0  0  0  0  0  0  0  0  0  0  0  0
    3.4640   -0.6350    0.8900 H   0  0  0  0  0  0  0  0  0  0  0  0
    4.3330    1.1210    0.8900 H   0  0  0  0  0  0  0  0  0  0  0  0
    4.3330    1.1210   -0.8900 H   0  0  0  0  0  0  0  0  0  0  0  0
    4.6560   -1.3290   -0.8900 H   0  0  0  0  0  0  0  0  0  0  0  0
    4.6560   -1.3290    0.8900 H   0  0  0  0  0  0  0  0  0  0  0  0
    6.0710   -2.1470   -0.8900 H   0  0  0  0  0  0  0  0  0  0  0  0
    6.0710   -2.1470    0.8900 H   0  0  0  0  0  0  0  0  0  0  0  0
    7.4860    0.2970   -0.8900 H   0  0  0  0  0  0  0  0  0  0  0  0
    7.4860    0.2970    0.8900 H   0  0  0  0  0  0  0  0  0  0  0  0
    6.0740    1.1160    0.8900 H   0  0  0  0  0  0  0  0  0  0  0  0
    6.0740    1.1160   -0.8900 H   0  0  0  0  0  0  0  0  0  0  0  0
    7.8020   -1.5180    1.0900 H   0  0  0  0  0  0  0  0  0  0  0  0
    7.7320    0.5260    0.0000 H   0  0  0  0  0  0  0  0  0  0  0  0
    9.5320    1.5650    0.0000 H   0  0  0  0  0  0  0  0  0  0  0  0
   11.3360    0.5320    0.0000 H   0  0  0  0  0  0  0  0  0  0  0  0
   11.3410   -1.5520    0.0000 H   0  0  0  0  0  0  0  0  0  0  0  0
    9.5390   -2.6050    0.0000 H   0  0  0  0  0  0  0  0  0  0  0  0
    9.6060   -2.4790    0.0000 H   0  0  0  0  0  0  0  0  0  0  0  0
    9.6060   -4.5570    0.0000 H   0  0  0  0  0  0  0  0  0  0  0  0
    7.8090   -5.6030    0.0000 H   0  0  0  0  0  0  0  0  0  0  0  0
    6.0020   -4.5650    0.0000 H   0  0  0  0  0  0  0  0  0  0  0  0
    5.9920   -2.4770    0.0000 H   0  0  0  0  0  0  0  0  0  0  0  0
    1.5390    3.0720    0.0000 H   0  0  0  0  0  0  0  0  0  0  0  0
    2.3060    1.7350   -0.8900 H   0  0  0  0  0  0  0  0  0  0  0  0
    2.3060    1.7350    0.8900 H   0  0  0  0  0  0  0  0  0  0  0  0
  1  2  1  0  0  0  0
  1 46  1  0  0  0  0
  1 47  1  0  0  0  0
  1 48  1  0  0  0  0
  2  3  1  0  0  0  0
  3  4  2  0  0  0  0
  3  5  1  0  0  0  0
  5  6  2  0  0  0  0
  5 11  1  0  0  0  0
  6  7  1  0  0  0  0
  6  8  1  0  0  0  0
  7 49  1  0  0  0  0
  7 50  1  0  0  0  0
  7 51  1  0  0  0  0
  8  9  1  0  0  0  0
  8 52  1  0  0  0  0
  9 10  2  0  0  0  0
  9 45  1  0  0  0  0
 10 11  1  0  0  0  0
 10 21  1  0  0  0  0
 11 12  1  0  0  0  0
 11 53  1  0  0  0  0
 12 13  1  0  0  0  0
 12 17  2  0  0  0  0
 13 14  2  0  0  0  0
 13 54  1  0  0  0  0
 14 15  1  0  0  0  0
 14 55  1  0  0  0  0
 15 16  2  0  0  0  0
 15 56  1  0  0  0  0
 16 17  1  0  0  0  0
 16 18  1  0  0  0  0
 17 57  1  0  0  0  0
 18 19  2  0  0  0  0
 18 20  1  0  0  0  0
 21 22  2  0  0  0  0
 21 23  1  0  0  0  0
 23 24  1  0  0  0  0
 24 25  1  0  0  0  0
 24 58  1  0  0  0  0
 24 59  1  0  0  0  0
 25 26  1  0  0  0  0
 25 60  1  0  0  0  0
 25 61  1  0  0  0  0
 26 27  1  0  0  0  0
 26 31  1  0  0  0  0
 27 28  1  0  0  0  0
 27 62  1  0  0  0  0
 27 63  1  0  0  0  0
 28 29  1  0  0  0  0
 28 64  1  0  0  0  0
 28 65  1  0  0  0  0
 29 30  1  0  0  0  0
 29 32  1  0  0  0  0
 30 31  1  0  0  0  0
 30 66  1  0  0  0  0
 30 67  1  0  0  0  0
 31 68  1  0  0  0  0
 31 69  1  0  0  0  0
 32 33  1  0  0  0  0
 32 39  1  0  0  0  0
 32 70  1  0  0  0  0
 33 34  1  0  0  0  0
 33 38  2  0  0  0  0
 34 35  2  0  0  0  0
 34 71  1  0  0  0  0
 35 36  1  0  0  0  0
 35 72  1  0  0  0  0
 36 37  2  0  0  0  0
 36 73  1  0  0  0  0
 37 38  1  0  0  0  0
 37 74  1  0  0  0  0
 38 75  1  0  0  0  0
 39 40  1  0  0  0  0
 39 44  2  0  0  0  0
 40 41  2  0  0  0  0
 40 76  1  0  0  0  0
 41 42  1  0  0  0  0
 41 77  1  0  0  0  0
 42 43  2  0  0  0  0
 42 78  1  0  0  0  0
 43 44  1  0  0  0  0
 43 79  1  0  0  0  0
 44 80  1  0  0  0  0
 45 81  1  0  0  0  0
 45 82  1  0  0  0  0
 45 83  1  0  0  0  0
M  CHG  1  18   1
M  CHG  1  20  -1
M  END
>  <CSID>
21235404

>  <BCPR>
-1

>  <Pgp>
1

$$$$

  MOE2013           3D

 62 65  0  0  0  0  0  0  0  0999 V2000
    2.3020   -8.6120    0.0000 C   0  0  0  0  0  0  0  0  0  0  0  0
    2.3020   -9.9360    0.0000 C   0  0  0  0  0  0  0  0  0  0  0  0
    3.4470  -10.6040    0.0000 C   0  0  0  0  0  0  0  0  0  0  0  0
    3.4470   -7.9440    0.0000 C   0  0  0  0  0  0  0  0  0  0  0  0
    4.5920   -8.6000    0.0000 C   0  0  0  0  0  0  0  0  0  0  0  0
    4.6040   -9.9480    0.0000 C   0  0  0  0  0  0  0  0  0  0  0  0
    5.7490  -10.6040    0.0000 S   0  0  0  0  0  0  0  0  0  0  0  0
    5.7490   -7.9200    0.0000 C   0  0  0  0  0  0  0  0  0  0  0  0
    6.9060   -8.6000    0.0000 C   0  0  0  0  0  0  0  0  0  0  0  0
    6.9060   -9.9360    0.0000 C   0  0  0  0  0  0  0  0  0  0  0  0
    8.0750  -10.6040    0.0000 C   0  0  0  0  0  0  0  0  0  0  0  0
    9.2440   -9.9240    0.0000 C   0  0  0  0  0  0  0  0  0  0  0  0
    9.2320   -8.5760    0.0000 C   0  0  0  0  0  0  0  0  0  0  0  0
    8.0630   -7.9200    0.0000 C   0  0  0  0  0  0  0  0  0  0  0  0
    5.7370   -6.5960    0.0000 C   0  0  0  0  0  0  0  0  0  0  0  0
   10.3890  -10.5800    0.0000 N   0  3  0  0  0  0  0  0  0  0  0  0
   10.4010  -11.9040    0.0000 C   0  0  0  0  0  0  0  0  0  0  0  0
   11.5340   -9.9120    0.0000 C   0  0  0  0  0  0  0  0  0  0  0  0
    1.1450  -10.6040    0.0000 N   0  0  0  0  0  0  0  0  0  0  0  0
    0.0000   -9.9360    0.0000 C   0  0  0  0  0  0  0  0  0  0  0  0
    1.1450  -11.9280    0.0000 C   0  0  0  0  0  0  0  0  0  0  0  0
    6.7990   -5.8090    0.0000 C   0  0  0  0  0  0  0  0  0  0  0  0
    6.3810   -4.5560    0.0000 C   0  0  0  0  0  0  0  0  0  0  0  0
    5.0570   -4.5560    0.0000 C   0  0  0  0  0  0  0  0  0  0  0  0
    4.6520   -5.8210    0.0000 S   0  0  0  0  0  0  0  0  0  0  0  0
    4.2700   -3.4950    0.0000 C   0  0  0  0  0  0  0  0  0  0  0  0
    4.7950   -2.2780    0.0000 N   0  0  0  0  0  0  0  0  0  0  0  0
    2.9460   -3.6380    0.0000 O   0  0  0  0  0  0  0  0  0  0  0  0
    4.0200   -1.2170    0.0000 C   0  0  0  0  0  0  0  0  0  0  0  0
    4.5560    0.0000    0.0000 C   0  0  0  0  0  0  0  0  0  0  0  0
    6.1190   -2.1350    0.0000 C   0  0  0  0  0  0  0  0  0  0  0  0
    6.9060   -3.2080    0.0000 C   0  0  0  0  0  0  0  0  0  0  0  0
    1.3650   -8.0740    0.0000 H   0  0  0  0  0  0  0  0  0  0  0  0
    3.4400  -11.6840    0.0000 H   0  0  0  0  0  0  0  0  0  0  0  0
    3.4430   -6.8640    0.0000 H   0  0  0  0  0  0  0  0  0  0  0  0
    8.0790  -11.6840    0.0000 H   0  0  0  0  0  0  0  0  0  0  0  0
   10.1620   -8.0260    0.0000 H   0  0  0  0  0  0  0  0  0  0  0  0
    8.0520   -6.8400    0.0000 H   0  0  0  0  0  0  0  0  0  0  0  0
   11.4320  -12.2580    0.0000 H   0  0  0  0  0  0  0  0  0  0  0  0
    9.8900  -12.2720   -0.8900 H   0  0  0  0  0  0  0  0  0  0  0  0
    9.8900  -12.2720    0.8900 H   0  0  0  0  0  0  0  0  0  0  0  0
   12.3660  -10.6170    0.0000 H   0  0  0  0  0  0  0  0  0  0  0  0
   11.5890   -9.2850    0.8900 H   0  0  0  0  0  0  0  0  0  0  0  0
   11.5890   -9.2850   -0.8900 H   0  0  0  0  0  0  0  0  0  0  0  0
   -0.8320  -10.6410    0.0000 H   0  0  0  0  0  0  0  0  0  0  0  0
   -0.0550   -9.3090   -0.8900 H   0  0  0  0  0  0  0  0  0  0  0  0
   -0.0550   -9.3090    0.8900 H   0  0  0  0  0  0  0  0  0  0  0  0
    0.1170  -12.2910    0.0000 H   0  0  0  0  0  0  0  0  0  0  0  0
    1.6590  -12.2910    0.8900 H   0  0  0  0  0  0  0  0  0  0  0  0
    1.6590  -12.2910   -0.8900 H   0  0  0  0  0  0  0  0  0  0  0  0
    7.8290   -6.1340    0.0000 H   0  0  0  0  0  0  0  0  0  0  0  0
    7.0120   -3.6800    0.0000 H   0  0  0  0  0  0  0  0  0  0  0  0
    3.3940   -1.2850   -0.8900 H   0  0  0  0  0  0  0  0  0  0  0  0
    3.3940   -1.2850    0.8900 H   0  0  0  0  0  0  0  0  0  0  0  0
    5.1940    0.1160   -0.8760 H   0  0  0  0  0  0  0  0  0  0  0  0
    5.1510    0.1350    0.9030 H   0  0  0  0  0  0  0  0  0  0  0  0
    3.7620    0.7470   -0.0270 H   0  0  0  0  0  0  0  0  0  0  0  0
    6.3730   -1.5590   -0.8900 H   0  0  0  0  0  0  0  0  0  0  0  0
    6.3730   -1.5590    0.8900 H   0  0  0  0  0  0  0  0  0  0  0  0
    6.6880   -3.8180   -0.8760 H   0  0  0  0  0  0  0  0  0  0  0  0
    6.7250   -3.7910    0.9030 H   0  0  0  0  0  0  0  0  0  0  0  0
    7.9490   -2.8930   -0.0270 H   0  0  0  0  0  0  0  0  0  0  0  0
  1  2  2  0  0  0  0
  1  4  1  0  0  0  0
  1 33  1  0  0  0  0
  2  3  1  0  0  0  0
  2 19  1  0  0  0  0
  3  6  2  0  0  0  0
  3 34  1  0  0  0  0
  4  5  2  0  0  0  0
  4 35  1  0  0  0  0
  5  6  1  0  0  0  0
  5  8  1  0  0  0  0
  6  7  1  0  0  0  0
  7 10  1  0  0  0  0
  8  9  2  0  0  0  0
  8 15  1  0  0  0  0
  9 10  1  0  0  0  0
  9 14  1  0  0  0  0
 10 11  2  0  0  0  0
 11 12  1  0  0  0  0
 11 36  1  0  0  0  0
 12 13  1  0  0  0  0
 12 16  2  0  0  0  0
 13 14  2  0  0  0  0
 13 37  1  0  0  0  0
 14 38  1  0  0  0  0
 15 22  2  0  0  0  0
 15 25  1  0  0  0  0
 16 17  1  0  0  0  0
 16 18  1  0  0  0  0
 17 39  1  0  0  0  0
 17 40  1  0  0  0  0
 17 41  1  0  0  0  0
 18 42  1  0  0  0  0
 18 43  1  0  0  0  0
 18 44  1  0  0  0  0
 19 20  1  0  0  0  0
 19 21  1  0  0  0  0
 20 45  1  0  0  0  0
 20 46  1  0  0  0  0
 20 47  1  0  0  0  0
 21 48  1  0  0  0  0
 21 49  1  0  0  0  0
 21 50  1  0  0  0  0
 22 23  1  0  0  0  0
 22 51  1  0  0  0  0
 23 24  2  0  0  0  0
 23 52  1  0  0  0  0
 24 25  1  0  0  0  0
 24 26  1  0  0  0  0
 26 27  1  0  0  0  0
 26 28  2  0  0  0  0
 27 29  1  0  0  0  0
 27 31  1  0  0  0  0
 29 30  1  0  0  0  0
 29 53  1  0  0  0  0
 29 54  1  0  0  0  0
 30 55  1  0  0  0  0
 30 56  1  0  0  0  0
 30 57  1  0  0  0  0
 31 32  1  0  0  0  0
 31 58  1  0  0  0  0
 31 59  1  0  0  0  0
 32 60  1  0  0  0  0
 32 61  1  0  0  0  0
 32 62  1  0  0  0  0
M  CHG  1  16   1
M  END
>  <CSID>
23338633

>  <BCPR>
-1

>  <Pgp>
0

$$$$

  MOE2013           3D

 42 44  0  0  0  0  0  0  0  0999 V2000
    1.1500   -4.6870    0.0000 C   0  0  0  0  0  0  0  0  0  0  0  0
    1.1500   -6.0140    0.0000 C   0  0  0  0  0  0  0  0  0  0  0  0
    2.2990   -6.6830    0.0000 C   0  0  0  0  0  0  0  0  0  0  0  0
    3.4620   -6.0140    0.0000 C   0  0  0  0  0  0  0  0  0  0  0  0
    3.4490   -4.6750    0.0000 C   0  0  0  0  0  0  0  0  0  0  0  0
    2.2990   -4.0180    0.0000 C   0  0  0  0  0  0  0  0  0  0  0  0
    4.5990   -4.0050    0.0000 C   0  0  0  0  0  0  0  0  0  0  0  0
    5.7480   -4.6750    0.0000 N   0  0  0  0  0  0  0  0  0  0  0  0
    6.8980   -4.0050    0.0000 C   0  0  0  0  0  0  0  0  0  0  0  0
    8.0480   -4.6620    0.0000 C   0  0  0  0  0  0  0  0  0  0  0  0
    9.1980   -4.0050    0.0000 C   0  0  0  0  0  0  0  0  0  0  0  0
    9.1980   -2.6660    0.0000 C   0  0  0  0  0  0  0  0  0  0  0  0
    8.0350   -2.0090    0.0000 C   0  0  0  0  0  0  0  0  0  0  0  0
    6.8860   -2.6780    0.0000 C   0  0  0  0  0  0  0  0  0  0  0  0
    4.5990   -2.6780    0.0000 O   0  0  0  0  0  0  0  0  0  0  0  0
    2.2990   -8.0100    0.0000 O   0  0  0  0  0  0  0  0  0  0  0  0
    0.0000   -6.6830    0.0000 O   0  0  0  0  0  0  0  0  0  0  0  0
    0.0000   -4.0180    0.0000 O   0  0  0  0  0  0  0  0  0  0  0  0
   10.3350   -1.9960    0.0000 C   0  0  0  0  0  0  0  0  0  0  0  0
   11.4840   -2.6660    0.0000 C   0  0  0  0  0  0  0  0  0  0  0  0
   12.6340   -1.9960    0.0000 C   0  0  0  0  0  0  0  0  0  0  0  0
   12.6340   -0.6570    0.0000 C   0  0  0  0  0  0  0  0  0  0  0  0
   11.4720    0.0000    0.0000 C   0  0  0  0  0  0  0  0  0  0  0  0
   10.3220   -0.6820    0.0000 C   0  0  0  0  0  0  0  0  0  0  0  0
    0.0000   -2.6910    0.0000 C   0  0  0  0  0  0  0  0  0  0  0  0
    4.3990   -6.5500    0.0000 H   0  0  0  0  0  0  0  0  0  0  0  0
    2.2950   -2.9380    0.0000 H   0  0  0  0  0  0  0  0  0  0  0  0
    5.7480   -5.6850    0.0000 H   0  0  0  0  0  0  0  0  0  0  0  0
    8.0480   -5.7420    0.0000 H   0  0  0  0  0  0  0  0  0  0  0  0
   10.1320   -4.5470    0.0000 H   0  0  0  0  0  0  0  0  0  0  0  0
    8.0280   -0.9290    0.0000 H   0  0  0  0  0  0  0  0  0  0  0  0
    5.9470   -2.1440    0.0000 H   0  0  0  0  0  0  0  0  0  0  0  0
    3.1690   -8.4160    0.0000 H   0  0  0  0  0  0  0  0  0  0  0  0
    0.0870   -7.6390    0.0000 H   0  0  0  0  0  0  0  0  0  0  0  0
   11.4840   -3.7460    0.0000 H   0  0  0  0  0  0  0  0  0  0  0  0
   13.5700   -2.5340    0.0000 H   0  0  0  0  0  0  0  0  0  0  0  0
   13.5670   -0.1130    0.0000 H   0  0  0  0  0  0  0  0  0  0  0  0
   11.4610    1.0800    0.0000 H   0  0  0  0  0  0  0  0  0  0  0  0
    9.3810   -0.1520    0.0000 H   0  0  0  0  0  0  0  0  0  0  0  0
   -1.0280   -2.3280    0.0000 H   0  0  0  0  0  0  0  0  0  0  0  0
    0.5140   -2.3280   -0.8900 H   0  0  0  0  0  0  0  0  0  0  0  0
    0.5140   -2.3280    0.8900 H   0  0  0  0  0  0  0  0  0  0  0  0
  1  2  1  0  0  0  0
  1  6  2  0  0  0  0
  1 18  1  0  0  0  0
  2  3  2  0  0  0  0
  2 17  1  0  0  0  0
  3  4  1  0  0  0  0
  3 16  1  0  0  0  0
  4  5  2  0  0  0  0
  4 26  1  0  0  0  0
  5  6  1  0  0  0  0
  5  7  1  0  0  0  0
  6 27  1  0  0  0  0
  7  8  1  0  0  0  0
  7 15  2  0  0  0  0
  8  9  1  0  0  0  0
  8 28  1  0  0  0  0
  9 10  1  0  0  0  0
  9 14  2  0  0  0  0
 10 11  2  0  0  0  0
 10 29  1  0  0  0  0
 11 12  1  0  0  0  0
 11 30  1  0  0  0  0
 12 13  2  0  0  0  0
 12 19  1  0  0  0  0
 13 14  1  0  0  0  0
 13 31  1  0  0  0  0
 14 32  1  0  0  0  0
 16 33  1  0  0  0  0
 17 34  1  0  0  0  0
 18 25  1  0  0  0  0
 19 20  1  0  0  0  0
 19 24  2  0  0  0  0
 20 21  2  0  0  0  0
 20 35  1  0  0  0  0
 21 22  1  0  0  0  0
 21 36  1  0  0  0  0
 22 23  2  0  0  0  0
 22 37  1  0  0  0  0
 23 24  1  0  0  0  0
 23 38  1  0  0  0  0
 24 39  1  0  0  0  0
 25 40  1  0  0  0  0
 25 41  1  0  0  0  0
 25 42  1  0  0  0  0
M  END
>  <CSID>
28479971

>  <BCPR>
-1

>  <Pgp>
0

$$$$
10699195
  MOE2013           2D

 82 88  0  0  1  0  0  0  0  0999 V2000
    6.2960   -0.5690    0.0000 O   0  0  0  0  0  0  0  0  0  0  0  0
    5.3830   -2.1510    0.0000 O   0  0  0  0  0  0  0  0  0  0  0  0
    3.7170   -0.2930    0.0000 O   0  0  0  0  0  0  0  0  0  0  0  0
    6.5430    3.1260    0.0000 O   0  0  0  0  0  0  0  0  0  0  0  0
    2.9180   -0.3800    0.0000 O   0  0  0  0  0  0  0  0  0  0  0  0
    3.5090    1.6080    0.0000 O   0  0  0  0  0  0  0  0  0  0  0  0
    8.0900    0.3760    0.0000 O   0  0  0  0  0  0  0  0  0  0  0  0
    2.6880   -2.4160    0.0000 O   0  0  0  0  0  0  0  0  0  0  0  0
    4.4630    3.0460    0.0000 O   0  0  0  0  0  0  0  0  0  0  0  0
    4.3460   -3.6200    0.0000 O   0  0  0  0  0  0  0  0  0  0  0  0
    5.4870   -1.1560    0.0000 C   0  0  1  0  0  0  0  0  0  0  0  0
    4.6780   -0.5690    0.0000 C   0  0  2  0  0  0  0  0  0  0  0  0
    4.9870    0.3820    0.0000 C   0  0  0  0  0  0  0  0  0  0  0  0
    5.9870    0.3820    0.0000 C   0  0  0  0  0  0  0  0  0  0  0  0
    6.4010   -0.7500    0.0000 C   0  0  0  0  0  0  0  0  0  0  0  0
    3.7200   -0.9780    0.0000 C   0  0  0  0  0  0  0  0  0  0  0  0
    6.5220    1.2760    0.0000 C   0  0  0  0  0  0  0  0  0  0  0  0
    6.1920   -2.7390    0.0000 C   0  0  2  0  0  0  0  0  0  0  0  0
    4.4530    1.2760    0.0000 C   0  0  0  0  0  0  0  0  0  0  0  0
    7.6070    1.2510    0.0000 C   0  0  2  0  0  0  0  0  0  0  0  0
    7.1050   -2.3320    0.0000 C   0  0  0  0  0  0  0  0  0  0  0  0
    7.2100   -1.3380    0.0000 C   0  0  0  0  0  0  0  0  0  0  0  0
    4.4460   -2.6250    0.0000 C   0  0  0  0  0  0  0  0  0  0  0  0
    3.6040   -2.0130    0.0000 C   0  0  0  0  0  0  0  0  0  0  0  0
    6.0080    2.1820    0.0000 C   0  0  0  0  0  0  0  0  0  0  0  0
    8.1640    2.1820    0.0000 C   0  0  0  0  0  0  0  0  0  0  0  0
    4.9670    2.1820    0.0000 C   0  0  0  0  0  0  0  0  0  0  0  0
    7.6280    3.1260    0.0000 C   0  0  2  0  0  0  0  0  0  0  0  0
    6.0870   -3.7330    0.0000 C   0  0  0  0  0  0  0  0  0  0  0  0
    3.1580    0.5360    0.0000 C   0  0  0  0  0  0  0  0  0  0  0  0
    8.1320    3.9900    0.0000 C   0  0  0  0  0  0  0  0  0  0  0  0
    6.8960   -4.3210    0.0000 C   0  0  0  0  0  0  0  0  0  0  0  0
    5.1740   -4.1400    0.0000 C   0  0  0  0  0  0  0  0  0  0  0  0
    2.0000   -0.7770    0.0000 C   0  0  0  0  0  0  0  0  0  0  0  0
    3.3240    2.5900    0.0000 C   0  0  0  0  0  0  0  0  0  0  0  0
    9.0900    0.3560    0.0000 C   0  0  0  0  0  0  0  0  0  0  0  0
    2.5800   -3.4100    0.0000 C   0  0  0  0  0  0  0  0  0  0  0  0
    7.6350    4.8580    0.0000 C   0  0  0  0  0  0  0  0  0  0  0  0
    9.1320    3.9860    0.0000 C   0  0  0  0  0  0  0  0  0  0  0  0
    6.7920   -5.3160    0.0000 C   0  0  0  0  0  0  0  0  0  0  0  0
    5.0690   -5.1340    0.0000 C   0  0  0  0  0  0  0  0  0  0  0  0
    4.9600    3.9140    0.0000 C   0  0  0  0  0  0  0  0  0  0  0  0
    5.8780   -5.7220    0.0000 C   0  0  0  0  0  0  0  0  0  0  0  0
    8.1380    5.7220    0.0000 C   0  0  0  0  0  0  0  0  0  0  0  0
    9.6350    4.8500    0.0000 C   0  0  0  0  0  0  0  0  0  0  0  0
    9.1380    5.7180    0.0000 C   0  0  0  0  0  0  0  0  0  0  0  0
    6.6930   -3.1030    0.0000 H   0  0  0  0  0  0  0  0  0  0  0  0
    8.2270    1.2400    0.0000 H   0  0  0  0  0  0  0  0  0  0  0  0
    7.2550   -2.9340    0.0000 H   0  0  0  0  0  0  0  0  0  0  0  0
    7.7240   -2.2890    0.0000 H   0  0  0  0  0  0  0  0  0  0  0  0
    7.7760   -1.0850    0.0000 H   0  0  0  0  0  0  0  0  0  0  0  0
    8.6330    1.7780    0.0000 H   0  0  0  0  0  0  0  0  0  0  0  0
    8.6430    2.5760    0.0000 H   0  0  0  0  0  0  0  0  0  0  0  0
    7.3190    3.6640    0.0000 H   0  0  0  0  0  0  0  0  0  0  0  0
    3.6720    0.8830    0.0000 H   0  0  0  0  0  0  0  0  0  0  0  0
    2.8110    1.0500    0.0000 H   0  0  0  0  0  0  0  0  0  0  0  0
    2.6440    0.1890    0.0000 H   0  0  0  0  0  0  0  0  0  0  0  0
    7.4630   -4.0690    0.0000 H   0  0  0  0  0  0  0  0  0  0  0  0
    4.6720   -3.7760    0.0000 H   0  0  0  0  0  0  0  0  0  0  0  0
    2.2460   -1.3460    0.0000 H   0  0  0  0  0  0  0  0  0  0  0  0
    1.4310   -1.0220    0.0000 H   0  0  0  0  0  0  0  0  0  0  0  0
    1.7540   -0.2070    0.0000 H   0  0  0  0  0  0  0  0  0  0  0  0
    2.7150    2.4760    0.0000 H   0  0  0  0  0  0  0  0  0  0  0  0
    3.2090    3.2000    0.0000 H   0  0  0  0  0  0  0  0  0  0  0  0
    3.9330    2.7050    0.0000 H   0  0  0  0  0  0  0  0  0  0  0  0
    9.0780   -0.2630    0.0000 H   0  0  0  0  0  0  0  0  0  0  0  0
    9.7100    0.3440    0.0000 H   0  0  0  0  0  0  0  0  0  0  0  0
    9.1020    0.9760    0.0000 H   0  0  0  0  0  0  0  0  0  0  0  0
    1.9640   -3.3430    0.0000 H   0  0  0  0  0  0  0  0  0  0  0  0
    2.5130   -4.0260    0.0000 H   0  0  0  0  0  0  0  0  0  0  0  0
    3.1960   -3.4770    0.0000 H   0  0  0  0  0  0  0  0  0  0  0  0
    7.0150    4.8610    0.0000 H   0  0  0  0  0  0  0  0  0  0  0  0
    9.4400    3.4480    0.0000 H   0  0  0  0  0  0  0  0  0  0  0  0
    7.2930   -5.6800    0.0000 H   0  0  0  0  0  0  0  0  0  0  0  0
    4.5030   -5.3870    0.0000 H   0  0  0  0  0  0  0  0  0  0  0  0
    4.4220    4.2220    0.0000 H   0  0  0  0  0  0  0  0  0  0  0  0
    5.2680    4.4530    0.0000 H   0  0  0  0  0  0  0  0  0  0  0  0
    5.4980    3.6060    0.0000 H   0  0  0  0  0  0  0  0  0  0  0  0
    5.8140   -6.3390    0.0000 H   0  0  0  0  0  0  0  0  0  0  0  0
    7.8300    6.2600    0.0000 H   0  0  0  0  0  0  0  0  0  0  0  0
   10.2550    4.8480    0.0000 H   0  0  0  0  0  0  0  0  0  0  0  0
    9.4500    6.2540    0.0000 H   0  0  0  0  0  0  0  0  0  0  0  0
  1 14  1  0  0  0  0
  2 11  1  0  0  0  0
  2 18  1  0  0  0  0
  3 30  1  0  0  0  0
  4 25  1  0  0  0  0
  4 28  1  0  0  0  0
  5 16  1  0  0  0  0
  5 34  1  0  0  0  0
  6 19  1  0  0  0  0
  6 35  1  0  0  0  0
  7 36  1  0  0  0  0
  8 24  1  0  0  0  0
  8 37  1  0  0  0  0
  9 27  1  0  0  0  0
  9 42  1  0  0  0  0
 10 23  2  0  0  0  0
 11  1  1  1  0  0  0
 11 12  1  0  0  0  0
 11 15  1  0  0  0  0
 12  3  1  1  0  0  0
 12 13  1  0  0  0  0
 12 16  1  0  0  0  0
 13 14  1  0  0  0  0
 13 19  2  0  0  0  0
 14 17  2  0  0  0  0
 15 22  2  0  0  0  0
 15 23  1  0  0  0  0
 16 24  2  0  0  0  0
 17 20  1  0  0  0  0
 17 25  1  0  0  0  0
 18 21  1  0  0  0  0
 18 29  1  6  0  0  0
 18 47  1  1  0  0  0
 19 27  1  0  0  0  0
 20  7  1  6  0  0  0
 20 26  1  0  0  0  0
 20 48  1  1  0  0  0
 21 22  1  0  0  0  0
 21 49  1  0  0  0  0
 21 50  1  0  0  0  0
 22 51  1  0  0  0  0
 23 24  1  0  0  0  0
 25 27  2  0  0  0  0
 26 28  1  0  0  0  0
 26 52  1  0  0  0  0
 26 53  1  0  0  0  0
 28 31  1  1  0  0  0
 28 54  1  6  0  0  0
 29 32  2  0  0  0  0
 29 33  1  0  0  0  0
 30 55  1  0  0  0  0
 30 56  1  0  0  0  0
 30 57  1  0  0  0  0
 31 38  2  0  0  0  0
 31 39  1  0  0  0  0
 32 40  1  0  0  0  0
 32 58  1  0  0  0  0
 33 41  2  0  0  0  0
 33 59  1  0  0  0  0
 34 60  1  0  0  0  0
 34 61  1  0  0  0  0
 34 62  1  0  0  0  0
 35 63  1  0  0  0  0
 35 64  1  0  0  0  0
 35 65  1  0  0  0  0
 36 66  1  0  0  0  0
 36 67  1  0  0  0  0
 36 68  1  0  0  0  0
 37 69  1  0  0  0  0
 37 70  1  0  0  0  0
 37 71  1  0  0  0  0
 38 44  1  0  0  0  0
 38 72  1  0  0  0  0
 39 45  2  0  0  0  0
 39 73  1  0  0  0  0
 40 43  2  0  0  0  0
 40 74  1  0  0  0  0
 41 43  1  0  0  0  0
 41 75  1  0  0  0  0
 42 76  1  0  0  0  0
 42 77  1  0  0  0  0
 42 78  1  0  0  0  0
 43 79  1  0  0  0  0
 44 46  2  0  0  0  0
 44 80  1  0  0  0  0
 45 46  1  0  0  0  0
 45 81  1  0  0  0  0
 46 82  1  0  0  0  0
M  END
>  <CSID>
8874536

>  <BCPR>
0

>  <Pgp>
1

$$$$

  MOE2013           3D

 68 72  0  0  1  0  0  0  0  0999 V2000
    1.1520   -1.3300    0.0000 C   0  0  0  0  0  0  0  0  0  0  0  0
    0.0000   -2.0010    0.0000 C   0  0  0  0  0  0  0  0  0  0  0  0
    0.0000   -3.3310    0.0000 C   0  0  0  0  0  0  0  0  0  0  0  0
    1.1520   -3.9890    0.0000 C   0  0  0  0  0  0  0  0  0  0  0  0
    1.1520   -5.3190    0.0000 O   0  0  0  0  0  0  0  0  0  0  0  0
    0.4810   -6.4710    0.0000 C   0  0  0  0  0  0  0  0  0  0  0  0
    2.3050   -2.0010    0.0000 C   0  0  0  0  0  0  0  0  0  0  0  0
    2.3050   -3.3310    0.0000 C   0  0  0  0  0  0  0  0  0  0  0  0
    3.4570   -1.3300    0.0000 C   0  0  0  0  0  0  0  0  0  0  0  0
    3.4570   -3.9890    0.0000 C   0  0  0  0  0  0  0  0  0  0  0  0
    4.6100   -2.0010    0.0000 C   0  0  0  0  0  0  0  0  0  0  0  0
    4.6100   -3.3310    0.0000 C   0  0  0  0  0  0  0  0  0  0  0  0
    5.7620   -1.3300    0.0000 C   0  0  0  0  0  0  0  0  0  0  0  0
    5.7620   -3.9890    0.0000 C   0  0  0  0  0  0  0  0  0  0  0  0
    3.4570    0.0000    0.0000 O   0  0  0  0  0  0  0  0  0  0  0  0
    3.4570   -5.3190    0.0000 O   0  0  0  0  0  0  0  0  0  0  0  0
    5.7620    0.0000    0.0000 O   0  0  0  0  0  0  0  0  0  0  0  0
    5.7620   -5.3190    0.0000 O   0  0  0  0  0  0  0  0  0  0  0  0
    6.9020   -2.0010    0.0000 C   0  0  0  0  0  0  0  0  0  0  0  0
    6.9020   -3.3310    0.0000 C   0  0  0  0  0  0  0  0  0  0  0  0
    8.0540   -1.3300    0.0000 C   0  0  0  0  0  0  0  0  0  0  0  0
    8.0540   -3.9890    0.0000 C   0  0  2  0  0  0  0  0  0  0  0  0
    9.2070   -3.3310    0.0000 C   0  0  0  0  0  0  0  0  0  0  0  0
    9.2070   -2.0010    0.0000 C   0  0  2  0  0  0  0  0  0  0  0  0
   10.3590   -1.3300    0.0000 C   0  0  0  0  0  0  0  0  0  0  0  0
   10.3590    0.0000    0.0000 O   0  0  0  0  0  0  0  0  0  0  0  0
   11.5120   -2.0010    0.0000 C   0  0  0  0  0  0  0  0  0  0  0  0
   12.6640   -1.3300    0.0000 O   0  0  0  0  0  0  0  0  0  0  0  0
   10.3590   -2.6600    0.0000 O   0  0  0  0  0  0  0  0  0  0  0  0
    8.0540   -5.3190    0.0000 O   0  0  0  0  0  0  0  0  0  0  0  0
    9.2070   -5.9900    0.0000 C   0  0  1  0  0  0  0  0  0  0  0  0
    9.2070   -7.3200    0.0000 C   0  0  0  0  0  0  0  0  0  0  0  0
   10.3590   -5.3190    0.0000 O   0  0  0  0  0  0  0  0  0  0  0  0
   11.5120   -5.9900    0.0000 C   0  0  1  0  0  0  0  0  0  0  0  0
   12.6640   -5.3190    0.0000 C   0  0  0  0  0  0  0  0  0  0  0  0
   11.5120   -7.3200    0.0000 C   0  0  2  0  0  0  0  0  0  0  0  0
   10.3590   -7.9780    0.0000 C   0  0  1  0  0  0  0  0  0  0  0  0
   12.6640   -7.9780    0.0000 O   0  0  0  0  0  0  0  0  0  0  0  0
   10.3590   -9.3080    0.0000 N   0  0  0  0  0  0  0  0  0  0  0  0
    1.1520   -0.2500    0.0000 H   0  0  0  0  0  0  0  0  0  0  0  0
   -0.9360   -1.4630    0.0000 H   0  0  0  0  0  0  0  0  0  0  0  0
   -0.9340   -3.8730    0.0000 H   0  0  0  0  0  0  0  0  0  0  0  0
    1.1860   -7.3020    0.0000 H   0  0  0  0  0  0  0  0  0  0  0  0
   -0.1460   -6.5260   -0.8900 H   0  0  0  0  0  0  0  0  0  0  0  0
   -0.1460   -6.5260    0.8900 H   0  0  0  0  0  0  0  0  0  0  0  0
    4.8920    0.4060    0.0000 H   0  0  0  0  0  0  0  0  0  0  0  0
    4.8920   -5.7250    0.0000 H   0  0  0  0  0  0  0  0  0  0  0  0
    8.0540   -0.7010    0.8900 H   0  0  0  0  0  0  0  0  0  0  0  0
    8.0540   -0.7010   -0.8900 H   0  0  0  0  0  0  0  0  0  0  0  0
    8.0540   -3.9890    1.0900 H   0  0  0  0  0  0  0  0  0  0  0  0
    9.7510   -3.6470   -0.8900 H   0  0  0  0  0  0  0  0  0  0  0  0
    9.7510   -3.6470    0.8900 H   0  0  0  0  0  0  0  0  0  0  0  0
   11.5120   -2.6300   -0.8900 H   0  0  0  0  0  0  0  0  0  0  0  0
   11.5120   -2.6300    0.8900 H   0  0  0  0  0  0  0  0  0  0  0  0
   12.6750   -0.7720   -0.7810 H   0  0  0  0  0  0  0  0  0  0  0  0
   10.1570   -3.5980    0.0000 H   0  0  0  0  0  0  0  0  0  0  0  0
    9.2070   -5.9900    1.0900 H   0  0  0  0  0  0  0  0  0  0  0  0
    8.6630   -7.6360    0.8900 H   0  0  0  0  0  0  0  0  0  0  0  0
    8.6630   -7.6360   -0.8900 H   0  0  0  0  0  0  0  0  0  0  0  0
   11.5120   -5.9900   -1.0900 H   0  0  0  0  0  0  0  0  0  0  0  0
   12.9780   -5.1360    1.0280 H   0  0  0  0  0  0  0  0  0  0  0  0
   12.5300   -4.3670   -0.5140 H   0  0  0  0  0  0  0  0  0  0  0  0
   13.4260   -5.9050   -0.5140 H   0  0  0  0  0  0  0  0  0  0  0  0
   11.5120   -7.3200   -1.0900 H   0  0  0  0  0  0  0  0  0  0  0  0
   10.3590   -7.9780   -1.0900 H   0  0  0  0  0  0  0  0  0  0  0  0
   12.9160   -8.1220    0.9150 H   0  0  0  0  0  0  0  0  0  0  0  0
   10.3590   -9.6450    0.9520 H   0  0  0  0  0  0  0  0  0  0  0  0
   11.1840   -9.6450   -0.4760 H   0  0  0  0  0  0  0  0  0  0  0  0
  1  2  2  0  0  0  0
  1  7  1  0  0  0  0
  1 40  1  0  0  0  0
  2  3  1  0  0  0  0
  2 41  1  0  0  0  0
  3  4  2  0  0  0  0
  3 42  1  0  0  0  0
  4  5  1  0  0  0  0
  4  8  1  0  0  0  0
  5  6  1  0  0  0  0
  6 43  1  0  0  0  0
  6 44  1  0  0  0  0
  6 45  1  0  0  0  0
  7  8  2  0  0  0  0
  7  9  1  0  0  0  0
  8 10  1  0  0  0  0
  9 11  1  0  0  0  0
  9 15  2  0  0  0  0
 10 12  1  0  0  0  0
 10 16  2  0  0  0  0
 11 12  2  0  0  0  0
 11 13  1  0  0  0  0
 12 14  1  0  0  0  0
 13 17  1  0  0  0  0
 13 19  2  0  0  0  0
 14 18  1  0  0  0  0
 14 20  2  0  0  0  0
 17 46  1  0  0  0  0
 18 47  1  0  0  0  0
 19 20  1  0  0  0  0
 19 21  1  0  0  0  0
 20 22  1  0  0  0  0
 21 24  1  0  0  0  0
 21 48  1  0  0  0  0
 21 49  1  0  0  0  0
 22 23  1  0  0  0  0
 22 30  1  0  0  0  0
 22 50  1  0  0  0  0
 23 24  1  0  0  0  0
 23 51  1  0  0  0  0
 23 52  1  0  0  0  0
 24 25  1  1  0  0  0
 24 29  1  6  0  0  0
 25 26  2  0  0  0  0
 25 27  1  0  0  0  0
 27 28  1  0  0  0  0
 27 53  1  0  0  0  0
 27 54  1  0  0  0  0
 28 55  1  0  0  0  0
 29 56  1  0  0  0  0
 30 31  1  0  0  0  0
 31 32  1  0  0  0  0
 31 33  1  0  0  0  0
 31 57  1  0  0  0  0
 32 37  1  0  0  0  0
 32 58  1  0  0  0  0
 32 59  1  0  0  0  0
 33 34  1  0  0  0  0
 34 35  1  0  0  0  0
 34 36  1  0  0  0  0
 34 60  1  0  0  0  0
 35 61  1  0  0  0  0
 35 62  1  0  0  0  0
 35 63  1  0  0  0  0
 36 37  1  0  0  0  0
 36 38  1  0  0  0  0
 36 64  1  0  0  0  0
 37 39  1  0  0  0  0
 37 65  1  0  0  0  0
 38 66  1  0  0  0  0
 39 67  1  0  0  0  0
 39 68  1  0  0  0  0
M  END
>  <CSID>
29400

>  <BCPR>
-1

>  <Pgp>
1

$$$$

  MOE2013           3D

 57 61  0  0  0  0  0  0  0  0999 V2000
    5.5600   -1.1490    0.0000 S   0  0  0  0  0  0  0  0  0  0  0  0
    1.1490   -1.5970    0.0000 O   0  0  0  0  0  0  0  0  0  0  0  0
   10.8200   -8.9140    0.0000 O   0  0  0  0  0  0  0  0  0  0  0  0
    3.4580   -8.2480    0.0000 N   0  0  0  0  0  0  0  0  0  0  0  0
    2.3090   -6.2600    0.0000 N   0  0  0  0  0  0  0  0  0  0  0  0
    4.7210   -7.8460    0.0000 N   0  0  0  0  0  0  0  0  0  0  0  0
    2.3090  -10.2460    0.0000 N   0  0  0  0  0  0  0  0  0  0  0  0
    2.3090   -3.5950    0.0000 N   0  0  0  0  0  0  0  0  0  0  0  0
    2.3090   -7.5810    0.0000 C   0  0  0  0  0  0  0  0  0  0  0  0
    3.4580   -9.5800    0.0000 C   0  0  0  0  0  0  0  0  0  0  0  0
    1.1490   -8.2480    0.0000 C   0  0  0  0  0  0  0  0  0  0  0  0
    5.5020   -8.9140    0.0000 C   0  0  0  0  0  0  0  0  0  0  0  0
    1.1490   -9.5800    0.0000 C   0  0  0  0  0  0  0  0  0  0  0  0
    4.7210   -9.9940    0.0000 C   0  0  0  0  0  0  0  0  0  0  0  0
    6.8350   -8.9140    0.0000 C   0  0  0  0  0  0  0  0  0  0  0  0
    3.4580   -5.5940    0.0000 C   0  0  0  0  0  0  0  0  0  0  0  0
    1.1490   -5.5940    0.0000 C   0  0  0  0  0  0  0  0  0  0  0  0
    3.4580   -4.2620    0.0000 C   0  0  0  0  0  0  0  0  0  0  0  0
    1.1490   -4.2620    0.0000 C   0  0  0  0  0  0  0  0  0  0  0  0
    0.0000   -7.5810    0.0000 C   0  0  0  0  0  0  0  0  0  0  0  0
    2.3090   -2.2630    0.0000 C   0  0  0  0  0  0  0  0  0  0  0  0
    7.5010  -10.0620    0.0000 C   0  0  0  0  0  0  0  0  0  0  0  0
    7.5010   -7.7650    0.0000 C   0  0  0  0  0  0  0  0  0  0  0  0
    0.0000  -10.2460    0.0000 C   0  0  0  0  0  0  0  0  0  0  0  0
    3.4580   -1.5970    0.0000 C   0  0  0  0  0  0  0  0  0  0  0  0
    8.8220  -10.0620    0.0000 C   0  0  0  0  0  0  0  0  0  0  0  0
    8.8220   -7.7650    0.0000 C   0  0  0  0  0  0  0  0  0  0  0  0
    9.4880   -8.9140    0.0000 C   0  0  0  0  0  0  0  0  0  0  0  0
    4.6750   -2.1480    0.0000 C   0  0  0  0  0  0  0  0  0  0  0  0
    3.5950   -0.2760    0.0000 C   0  0  0  0  0  0  0  0  0  0  0  0
    4.8930    0.0000    0.0000 C   0  0  0  0  0  0  0  0  0  0  0  0
   11.4870  -10.0620    0.0000 C   0  0  0  0  0  0  0  0  0  0  0  0
    5.0550  -11.0210    0.0000 H   0  0  0  0  0  0  0  0  0  0  0  0
    4.0030   -5.9080   -0.8900 H   0  0  0  0  0  0  0  0  0  0  0  0
    4.0030   -5.9080    0.8900 H   0  0  0  0  0  0  0  0  0  0  0  0
    0.6040   -5.9090    0.8900 H   0  0  0  0  0  0  0  0  0  0  0  0
    0.6040   -5.9090   -0.8900 H   0  0  0  0  0  0  0  0  0  0  0  0
    4.0030   -3.9480    0.8900 H   0  0  0  0  0  0  0  0  0  0  0  0
    4.0030   -3.9480   -0.8900 H   0  0  0  0  0  0  0  0  0  0  0  0
    0.6040   -3.9470   -0.8900 H   0  0  0  0  0  0  0  0  0  0  0  0
    0.6040   -3.9470    0.8900 H   0  0  0  0  0  0  0  0  0  0  0  0
   -0.8300   -8.2870    0.0000 H   0  0  0  0  0  0  0  0  0  0  0  0
   -0.0560   -6.9540   -0.8900 H   0  0  0  0  0  0  0  0  0  0  0  0
   -0.0560   -6.9540    0.8900 H   0  0  0  0  0  0  0  0  0  0  0  0
    6.9620  -10.9980    0.0000 H   0  0  0  0  0  0  0  0  0  0  0  0
    6.9620   -6.8290    0.0000 H   0  0  0  0  0  0  0  0  0  0  0  0
   -0.8300   -9.5390    0.0000 H   0  0  0  0  0  0  0  0  0  0  0  0
   -0.0570  -10.8730    0.8900 H   0  0  0  0  0  0  0  0  0  0  0  0
   -0.0570  -10.8730   -0.8900 H   0  0  0  0  0  0  0  0  0  0  0  0
    9.3610  -10.9980    0.0000 H   0  0  0  0  0  0  0  0  0  0  0  0
    9.3610   -6.8290    0.0000 H   0  0  0  0  0  0  0  0  0  0  0  0
    4.9010   -3.2040    0.0000 H   0  0  0  0  0  0  0  0  0  0  0  0
    2.7920    0.4460    0.0000 H   0  0  0  0  0  0  0  0  0  0  0  0
    5.3310    0.9870    0.0000 H   0  0  0  0  0  0  0  0  0  0  0  0
   12.5580   -9.8600    0.0000 H   0  0  0  0  0  0  0  0  0  0  0  0
   11.2250  -10.6340   -0.8900 H   0  0  0  0  0  0  0  0  0  0  0  0
   11.2250  -10.6340    0.8900 H   0  0  0  0  0  0  0  0  0  0  0  0
  1 29  1  0  0  0  0
  1 31  1  0  0  0  0
  2 21  2  0  0  0  0
  3 28  1  0  0  0  0
  3 32  1  0  0  0  0
  4  6  1  0  0  0  0
  4  9  1  0  0  0  0
  4 10  1  0  0  0  0
  5  9  1  0  0  0  0
  5 16  1  0  0  0  0
  5 17  1  0  0  0  0
  6 12  2  0  0  0  0
  7 10  1  0  0  0  0
  7 13  2  0  0  0  0
  8 18  1  0  0  0  0
  8 19  1  0  0  0  0
  8 21  1  0  0  0  0
  9 11  2  0  0  0  0
 10 14  2  0  0  0  0
 11 13  1  0  0  0  0
 11 20  1  0  0  0  0
 12 14  1  0  0  0  0
 12 15  1  0  0  0  0
 13 24  1  0  0  0  0
 14 33  1  0  0  0  0
 15 22  2  0  0  0  0
 15 23  1  0  0  0  0
 16 18  1  0  0  0  0
 16 34  1  0  0  0  0
 16 35  1  0  0  0  0
 17 19  1  0  0  0  0
 17 36  1  0  0  0  0
 17 37  1  0  0  0  0
 18 38  1  0  0  0  0
 18 39  1  0  0  0  0
 19 40  1  0  0  0  0
 19 41  1  0  0  0  0
 20 42  1  0  0  0  0
 20 43  1  0  0  0  0
 20 44  1  0  0  0  0
 21 25  1  0  0  0  0
 22 26  1  0  0  0  0
 22 45  1  0  0  0  0
 23 27  2  0  0  0  0
 23 46  1  0  0  0  0
 24 47  1  0  0  0  0
 24 48  1  0  0  0  0
 24 49  1  0  0  0  0
 25 29  2  0  0  0  0
 25 30  1  0  0  0  0
 26 28  2  0  0  0  0
 26 50  1  0  0  0  0
 27 28  1  0  0  0  0
 27 51  1  0  0  0  0
 29 52  1  0  0  0  0
 30 31  2  0  0  0  0
 30 53  1  0  0  0  0
 31 54  1  0  0  0  0
 32 55  1  0  0  0  0
 32 56  1  0  0  0  0
 32 57  1  0  0  0  0
M  END
>  <CSID>
28660278

>  <BCPR>
-1

>  <Pgp>
1

$$$$

  MOE2013           3D

 41 42  0  0  0  0  0  0  0  0999 V2000
    9.9740   -3.4510    0.0000 C   0  0  0  0  0  0  0  0  0  0  0  0
    8.6470   -3.4510    0.0000 O   0  0  0  0  0  0  0  0  0  0  0  0
    7.9790   -2.3040    0.0000 C   0  0  0  0  0  0  0  0  0  0  0  0
    8.6470   -1.1470    0.0000 C   0  0  0  0  0  0  0  0  0  0  0  0
    7.9790    0.0000    0.0000 C   0  0  0  0  0  0  0  0  0  0  0  0
    6.6520    0.0000    0.0000 C   0  0  0  0  0  0  0  0  0  0  0  0
    5.9840   -1.1470    0.0000 C   0  0  0  0  0  0  0  0  0  0  0  0
    6.6520   -2.3040    0.0000 C   0  0  0  0  0  0  0  0  0  0  0  0
    4.6580   -1.1470    0.0000 C   0  0  0  0  0  0  0  0  0  0  0  0
    3.9900   -2.3040    0.0000 C   0  0  0  0  0  0  0  0  0  0  0  0
    2.6630   -2.3040    0.0000 C   0  0  0  0  0  0  0  0  0  0  0  0
    1.9950   -1.1470    0.0000 O   0  0  0  0  0  0  0  0  0  0  0  0
    1.9950   -3.4510    0.0000 C   0  0  0  0  0  0  0  0  0  0  0  0
    0.6680   -3.4510    0.0000 C   0  0  0  0  0  0  0  0  0  0  0  0
    0.0000   -4.6080    0.0000 C   0  0  0  0  0  0  0  0  0  0  0  0
    0.6680   -5.7550    0.0000 C   0  0  0  0  0  0  0  0  0  0  0  0
    1.9950   -5.7550    0.0000 C   0  0  0  0  0  0  0  0  0  0  0  0
    2.6630   -4.6080    0.0000 C   0  0  0  0  0  0  0  0  0  0  0  0
    3.9900   -4.6080    0.0000 O   0  0  0  0  0  0  0  0  0  0  0  0
    4.6580   -3.4510    0.0000 C   0  0  0  0  0  0  0  0  0  0  0  0
    0.0000   -6.9120    0.0000 O   0  0  0  0  0  0  0  0  0  0  0  0
    0.6680   -8.0590    0.0000 C   0  0  0  0  0  0  0  0  0  0  0  0
    0.0000   -2.3040    0.0000 O   0  0  0  0  0  0  0  0  0  0  0  0
   10.3370   -4.4790    0.0000 H   0  0  0  0  0  0  0  0  0  0  0  0
   10.3370   -2.9370    0.8900 H   0  0  0  0  0  0  0  0  0  0  0  0
   10.3370   -2.9370   -0.8900 H   0  0  0  0  0  0  0  0  0  0  0  0
    9.7270   -1.1450    0.0000 H   0  0  0  0  0  0  0  0  0  0  0  0
    8.5170    0.9360    0.0000 H   0  0  0  0  0  0  0  0  0  0  0  0
    6.1140    0.9360    0.0000 H   0  0  0  0  0  0  0  0  0  0  0  0
    6.1120   -3.2390    0.0000 H   0  0  0  0  0  0  0  0  0  0  0  0
    4.1180   -0.2120    0.0000 H   0  0  0  0  0  0  0  0  0  0  0  0
    4.5300   -3.2390    0.0000 H   0  0  0  0  0  0  0  0  0  0  0  0
   -1.0800   -4.6100    0.0000 H   0  0  0  0  0  0  0  0  0  0  0  0
    2.5330   -6.6910    0.0000 H   0  0  0  0  0  0  0  0  0  0  0  0
    5.7300   -3.6500    0.0000 H   0  0  0  0  0  0  0  0  0  0  0  0
    4.3950   -2.8790    0.8900 H   0  0  0  0  0  0  0  0  0  0  0  0
    4.3950   -2.8790   -0.8900 H   0  0  0  0  0  0  0  0  0  0  0  0
   -0.0370   -8.8900    0.0000 H   0  0  0  0  0  0  0  0  0  0  0  0
    1.2950   -8.1140    0.8900 H   0  0  0  0  0  0  0  0  0  0  0  0
    1.2950   -8.1140   -0.8900 H   0  0  0  0  0  0  0  0  0  0  0  0
    0.5480   -1.5160    0.0000 H   0  0  0  0  0  0  0  0  0  0  0  0
  1  2  1  0  0  0  0
  1 24  1  0  0  0  0
  1 25  1  0  0  0  0
  1 26  1  0  0  0  0
  2  3  1  0  0  0  0
  3  4  1  0  0  0  0
  3  8  2  0  0  0  0
  4  5  2  0  0  0  0
  4 27  1  0  0  0  0
  5  6  1  0  0  0  0
  5 28  1  0  0  0  0
  6  7  2  0  0  0  0
  6 29  1  0  0  0  0
  7  8  1  0  0  0  0
  7  9  1  0  0  0  0
  8 30  1  0  0  0  0
  9 10  2  0  0  0  0
  9 31  1  0  0  0  0
 10 11  1  0  0  0  0
 10 32  1  0  0  0  0
 11 12  2  0  0  0  0
 11 13  1  0  0  0  0
 13 14  1  0  0  0  0
 13 18  2  0  0  0  0
 14 15  2  0  0  0  0
 14 23  1  0  0  0  0
 15 16  1  0  0  0  0
 15 33  1  0  0  0  0
 16 17  2  0  0  0  0
 16 21  1  0  0  0  0
 17 18  1  0  0  0  0
 17 34  1  0  0  0  0
 18 19  1  0  0  0  0
 19 20  1  0  0  0  0
 20 35  1  0  0  0  0
 20 36  1  0  0  0  0
 20 37  1  0  0  0  0
 21 22  1  0  0  0  0
 22 38  1  0  0  0  0
 22 39  1  0  0  0  0
 22 40  1  0  0  0  0
 23 41  1  0  0  0  0
M  END
>  <CSID>
14897500

>  <BCPR>
1

>  <Pgp>
-1

$$$$
5729341
  MOE2013           2D

 43 45  0  0  0  0  0  0  0  0999 V2000
    9.7940   -2.0950    0.0000 O   0  0  0  0  0  0  0  0  0  0  0  0
    4.5980    1.9050    0.0000 O   0  0  0  0  0  0  0  0  0  0  0  0
    2.8660    0.9050    0.0000 O   0  0  0  0  0  0  0  0  0  0  0  0
    8.0620   -2.0950    0.0000 O   0  0  0  0  0  0  0  0  0  0  0  0
   10.6600   -0.5950    0.0000 C   0  0  0  0  0  0  0  0  0  0  0  0
   10.6600    0.4050    0.0000 C   0  0  0  0  0  0  0  0  0  0  0  0
    8.9280   -0.5950    0.0000 C   0  0  0  0  0  0  0  0  0  0  0  0
    9.7940   -1.0950    0.0000 C   0  0  0  0  0  0  0  0  0  0  0  0
    9.7940    0.9050    0.0000 C   0  0  0  0  0  0  0  0  0  0  0  0
    8.9280    0.4050    0.0000 C   0  0  0  0  0  0  0  0  0  0  0  0
   11.5540   -1.1300    0.0000 C   0  0  0  0  0  0  0  0  0  0  0  0
   11.5540    0.9400    0.0000 C   0  0  0  0  0  0  0  0  0  0  0  0
    8.0620   -1.0950    0.0000 C   0  0  0  0  0  0  0  0  0  0  0  0
    5.4640   -0.5950    0.0000 C   0  0  0  0  0  0  0  0  0  0  0  0
   12.4600   -0.6160    0.0000 C   0  0  0  0  0  0  0  0  0  0  0  0
   12.4600    0.4260    0.0000 C   0  0  0  0  0  0  0  0  0  0  0  0
    7.1960   -0.5950    0.0000 C   0  0  0  0  0  0  0  0  0  0  0  0
    6.3300   -1.0950    0.0000 C   0  0  0  0  0  0  0  0  0  0  0  0
    5.4640    0.4050    0.0000 C   0  0  0  0  0  0  0  0  0  0  0  0
    4.5980    0.9050    0.0000 C   0  0  0  0  0  0  0  0  0  0  0  0
    4.5980   -1.0950    0.0000 C   0  0  0  0  0  0  0  0  0  0  0  0
    3.7320    0.4050    0.0000 C   0  0  0  0  0  0  0  0  0  0  0  0
    3.7320   -0.5950    0.0000 C   0  0  0  0  0  0  0  0  0  0  0  0
    3.7320    2.4050    0.0000 C   0  0  0  0  0  0  0  0  0  0  0  0
    2.0000    0.4050    0.0000 C   0  0  0  0  0  0  0  0  0  0  0  0
    9.7940    1.5250    0.0000 H   0  0  0  0  0  0  0  0  0  0  0  0
    8.3910    0.7150    0.0000 H   0  0  0  0  0  0  0  0  0  0  0  0
   11.5470   -1.7500    0.0000 H   0  0  0  0  0  0  0  0  0  0  0  0
   11.5470    1.5600    0.0000 H   0  0  0  0  0  0  0  0  0  0  0  0
   12.9960   -0.9280    0.0000 H   0  0  0  0  0  0  0  0  0  0  0  0
   12.9960    0.7380    0.0000 H   0  0  0  0  0  0  0  0  0  0  0  0
    7.1960    0.0250    0.0000 H   0  0  0  0  0  0  0  0  0  0  0  0
    6.3300   -1.7150    0.0000 H   0  0  0  0  0  0  0  0  0  0  0  0
    6.0010    0.7150    0.0000 H   0  0  0  0  0  0  0  0  0  0  0  0
    4.5980   -1.7150    0.0000 H   0  0  0  0  0  0  0  0  0  0  0  0
    3.1950   -0.9050    0.0000 H   0  0  0  0  0  0  0  0  0  0  0  0
   10.3310   -2.4050    0.0000 H   0  0  0  0  0  0  0  0  0  0  0  0
    3.4220    1.8680    0.0000 H   0  0  0  0  0  0  0  0  0  0  0  0
    4.0420    2.9420    0.0000 H   0  0  0  0  0  0  0  0  0  0  0  0
    3.1950    2.7150    0.0000 H   0  0  0  0  0  0  0  0  0  0  0  0
    1.6900    0.9420    0.0000 H   0  0  0  0  0  0  0  0  0  0  0  0
    2.3100   -0.1320    0.0000 H   0  0  0  0  0  0  0  0  0  0  0  0
    1.4630    0.0950    0.0000 H   0  0  0  0  0  0  0  0  0  0  0  0
  1  8  1  0  0  0  0
  1 37  1  0  0  0  0
  2 20  1  0  0  0  0
  2 24  1  0  0  0  0
  3 22  1  0  0  0  0
  3 25  1  0  0  0  0
  4 13  2  0  0  0  0
  5  6  1  0  0  0  0
  5  8  1  0  0  0  0
  5 11  2  0  0  0  0
  6  9  1  0  0  0  0
  6 12  2  0  0  0  0
  7  8  2  0  0  0  0
  7 10  1  0  0  0  0
  7 13  1  0  0  0  0
  9 10  2  0  0  0  0
  9 26  1  0  0  0  0
 10 27  1  0  0  0  0
 11 15  1  0  0  0  0
 11 28  1  0  0  0  0
 12 16  1  0  0  0  0
 12 29  1  0  0  0  0
 13 17  1  0  0  0  0
 14 18  1  0  0  0  0
 14 19  1  0  0  0  0
 14 21  2  0  0  0  0
 15 16  2  0  0  0  0
 15 30  1  0  0  0  0
 16 31  1  0  0  0  0
 17 18  2  0  0  0  0
 17 32  1  0  0  0  0
 18 33  1  0  0  0  0
 19 20  2  0  0  0  0
 19 34  1  0  0  0  0
 20 22  1  0  0  0  0
 21 23  1  0  0  0  0
 21 35  1  0  0  0  0
 22 23  2  0  0  0  0
 23 36  1  0  0  0  0
 24 38  1  0  0  0  0
 24 39  1  0  0  0  0
 24 40  1  0  0  0  0
 25 41  1  0  0  0  0
 25 42  1  0  0  0  0
 25 43  1  0  0  0  0
M  END
>  <CSID>
4662871

>  <BCPR>
1

>  <Pgp>
-1

$$$$

  MOE2013           3D

 44 46  0  0  0  0  0  0  0  0999 V2000
    1.1500   -4.6870    0.0000 C   0  0  0  0  0  0  0  0  0  0  0  0
    1.1500   -6.0140    0.0000 C   0  0  0  0  0  0  0  0  0  0  0  0
    2.3000   -6.6840    0.0000 C   0  0  0  0  0  0  0  0  0  0  0  0
    3.4490   -6.0140    0.0000 C   0  0  0  0  0  0  0  0  0  0  0  0
    3.4490   -4.6750    0.0000 C   0  0  0  0  0  0  0  0  0  0  0  0
    2.3000   -4.0180    0.0000 C   0  0  0  0  0  0  0  0  0  0  0  0
    4.5990   -4.0050    0.0000 C   0  0  0  0  0  0  0  0  0  0  0  0
    5.7490   -4.6750    0.0000 N   0  0  0  0  0  0  0  0  0  0  0  0
    6.8980   -4.0050    0.0000 C   0  0  0  0  0  0  0  0  0  0  0  0
    8.0480   -4.6620    0.0000 C   0  0  0  0  0  0  0  0  0  0  0  0
    9.1980   -4.0050    0.0000 C   0  0  0  0  0  0  0  0  0  0  0  0
    9.1980   -2.6660    0.0000 C   0  0  0  0  0  0  0  0  0  0  0  0
    8.0360   -2.0090    0.0000 C   0  0  0  0  0  0  0  0  0  0  0  0
    6.8860   -2.6780    0.0000 C   0  0  0  0  0  0  0  0  0  0  0  0
    4.5990   -2.6780    0.0000 O   0  0  0  0  0  0  0  0  0  0  0  0
    2.3000   -8.0100    0.0000 O   0  0  0  0  0  0  0  0  0  0  0  0
    0.0000   -6.6840    0.0000 O   0  0  0  0  0  0  0  0  0  0  0  0
    0.0000   -4.0180    0.0000 O   0  0  0  0  0  0  0  0  0  0  0  0
   10.3350   -1.9960    0.0000 C   0  0  0  0  0  0  0  0  0  0  0  0
   11.4850   -2.6660    0.0000 C   0  0  0  0  0  0  0  0  0  0  0  0
   12.6350   -1.9960    0.0000 C   0  0  0  0  0  0  0  0  0  0  0  0
   12.6350   -0.6570    0.0000 C   0  0  0  0  0  0  0  0  0  0  0  0
   11.4720    0.0000    0.0000 C   0  0  0  0  0  0  0  0  0  0  0  0
   10.3220   -0.6820    0.0000 C   0  0  0  0  0  0  0  0  0  0  0  0
    0.0000   -2.6910    0.0000 C   0  0  0  0  0  0  0  0  0  0  0  0
    8.0480   -6.0010    0.0000 N   0  0  0  0  0  0  0  0  0  0  0  0
    4.3850   -6.5520    0.0000 H   0  0  0  0  0  0  0  0  0  0  0  0
    2.2960   -2.9380    0.0000 H   0  0  0  0  0  0  0  0  0  0  0  0
    5.7490   -5.6850    0.0000 H   0  0  0  0  0  0  0  0  0  0  0  0
   10.1320   -4.5470    0.0000 H   0  0  0  0  0  0  0  0  0  0  0  0
    8.0290   -0.9290    0.0000 H   0  0  0  0  0  0  0  0  0  0  0  0
    5.9470   -2.1440    0.0000 H   0  0  0  0  0  0  0  0  0  0  0  0
    3.1700   -8.4160    0.0000 H   0  0  0  0  0  0  0  0  0  0  0  0
    0.0870   -7.6400    0.0000 H   0  0  0  0  0  0  0  0  0  0  0  0
   11.4850   -3.7460    0.0000 H   0  0  0  0  0  0  0  0  0  0  0  0
   13.5710   -2.5340    0.0000 H   0  0  0  0  0  0  0  0  0  0  0  0
   13.5680   -0.1130    0.0000 H   0  0  0  0  0  0  0  0  0  0  0  0
   11.4610    1.0800    0.0000 H   0  0  0  0  0  0  0  0  0  0  0  0
    9.3810   -0.1520    0.0000 H   0  0  0  0  0  0  0  0  0  0  0  0
   -1.0280   -2.3280    0.0000 H   0  0  0  0  0  0  0  0  0  0  0  0
    0.5140   -2.3280   -0.8900 H   0  0  0  0  0  0  0  0  0  0  0  0
    0.5140   -2.3280    0.8900 H   0  0  0  0  0  0  0  0  0  0  0  0
    8.9230   -6.5060    0.0000 H   0  0  0  0  0  0  0  0  0  0  0  0
    7.1730   -6.5060    0.0000 H   0  0  0  0  0  0  0  0  0  0  0  0
  1  2  1  0  0  0  0
  1  6  2  0  0  0  0
  1 18  1  0  0  0  0
  2  3  2  0  0  0  0
  2 17  1  0  0  0  0
  3  4  1  0  0  0  0
  3 16  1  0  0  0  0
  4  5  2  0  0  0  0
  4 27  1  0  0  0  0
  5  6  1  0  0  0  0
  5  7  1  0  0  0  0
  6 28  1  0  0  0  0
  7  8  1  0  0  0  0
  7 15  2  0  0  0  0
  8  9  1  0  0  0  0
  8 29  1  0  0  0  0
  9 10  1  0  0  0  0
  9 14  2  0  0  0  0
 10 11  2  0  0  0  0
 10 26  1  0  0  0  0
 11 12  1  0  0  0  0
 11 30  1  0  0  0  0
 12 13  2  0  0  0  0
 12 19  1  0  0  0  0
 13 14  1  0  0  0  0
 13 31  1  0  0  0  0
 14 32  1  0  0  0  0
 16 33  1  0  0  0  0
 17 34  1  0  0  0  0
 18 25  1  0  0  0  0
 19 20  1  0  0  0  0
 19 24  2  0  0  0  0
 20 21  2  0  0  0  0
 20 35  1  0  0  0  0
 21 22  1  0  0  0  0
 21 36  1  0  0  0  0
 22 23  2  0  0  0  0
 22 37  1  0  0  0  0
 23 24  1  0  0  0  0
 23 38  1  0  0  0  0
 24 39  1  0  0  0  0
 25 40  1  0  0  0  0
 25 41  1  0  0  0  0
 25 42  1  0  0  0  0
 26 43  1  0  0  0  0
 26 44  1  0  0  0  0
M  END
>  <CSID>
28479972

>  <BCPR>
-1

>  <Pgp>
0

$$$$

  MOE2013           3D

 97 99  0  0  1  0  0  0  0  0999 V2000
    6.2770   -4.6370    0.0000 C   0  0  0  0  0  0  0  0  0  0  0  0
    7.3340   -5.4480    0.0000 N   0  0  0  0  0  0  0  0  0  0  0  0
    8.4280   -4.7250    0.0000 C   0  0  1  0  0  0  0  0  0  0  0  0
    8.0750   -3.4380    0.0000 C   0  0  0  0  0  0  0  0  0  0  0  0
    6.7530   -3.3850    0.0000 C   0  0  1  0  0  0  0  0  0  0  0  0
    7.2640   -6.7880    0.0000 C   0  0  0  0  0  0  0  0  0  0  0  0
    6.1000   -7.4050    0.0000 O   0  0  0  0  0  0  0  0  0  0  0  0
    8.3920   -7.4930    0.0000 O   0  0  0  0  0  0  0  0  0  0  0  0
    8.3920   -8.8160    0.0000 C   0  0  0  0  0  0  0  0  0  0  0  0
    9.4680   -9.5210    0.0000 C   0  0  0  0  0  0  0  0  0  0  0  0
    7.1580   -9.4320    0.0000 C   0  0  0  0  0  0  0  0  0  0  0  0
    8.3750  -10.2440    0.0000 C   0  0  0  0  0  0  0  0  0  0  0  0
    6.0300   -2.2740    0.0000 O   0  0  0  0  0  0  0  0  0  0  0  0
    4.7080   -2.3450    0.0000 C   0  0  0  0  0  0  0  0  0  0  0  0
    3.9850   -1.2340    0.0000 C   0  0  0  0  0  0  0  0  0  0  0  0
    4.0900   -3.5260    0.0000 O   0  0  0  0  0  0  0  0  0  0  0  0
    2.6620   -1.1990    0.0000 C   0  0  0  0  0  0  0  0  0  0  0  0
    2.0100   -0.0350    0.0000 C   0  0  0  0  0  0  0  0  0  0  0  0
    0.6880    0.0000    0.0000 C   0  0  0  0  0  0  0  0  0  0  0  0
    0.0000   -1.1460    0.0000 C   0  0  0  0  0  0  0  0  0  0  0  0
    0.6520   -2.3100    0.0000 C   0  0  0  0  0  0  0  0  0  0  0  0
    1.9750   -2.3270    0.0000 C   0  0  0  0  0  0  0  0  0  0  0  0
    9.5740   -5.3770    0.0000 C   0  0  0  0  0  0  0  0  0  0  0  0
    9.5740   -6.7000    0.0000 O   0  0  0  0  0  0  0  0  0  0  0  0
   11.8830   -5.3770    0.0000 C   0  0  2  0  0  0  0  0  0  0  0  0
   13.0290   -4.7250    0.0000 C   0  0  0  0  0  0  0  0  0  0  0  0
   11.8830   -6.7170    0.0000 C   0  0  0  0  0  0  0  0  0  0  0  0
   13.0290   -7.3700    0.0000 C   0  0  0  0  0  0  0  0  0  0  0  0
   13.0290   -8.7100    0.0000 C   0  0  0  0  0  0  0  0  0  0  0  0
   14.1750   -9.3620    0.0000 C   0  0  0  0  0  0  0  0  0  0  0  0
   15.3210  -11.3540    0.0000 C   0  0  0  0  0  0  0  0  0  0  0  0
   15.3210  -12.6770    0.0000 O   0  0  0  0  0  0  0  0  0  0  0  0
   16.4670  -10.6840    0.0000 O   0  0  0  0  0  0  0  0  0  0  0  0
   16.4850  -13.3290    0.0000 C   0  0  0  0  0  0  0  0  0  0  0  0
   16.4850  -14.6690    0.0000 C   0  0  0  0  0  0  0  0  0  0  0  0
   15.3210  -15.3210    0.0000 C   0  0  0  0  0  0  0  0  0  0  0  0
   15.3210  -16.6610    0.0000 C   0  0  0  0  0  0  0  0  0  0  0  0
   16.4850  -17.3140    0.0000 C   0  0  0  0  0  0  0  0  0  0  0  0
   17.6310  -16.6440    0.0000 C   0  0  0  0  0  0  0  0  0  0  0  0
   17.6310  -15.3210    0.0000 C   0  0  0  0  0  0  0  0  0  0  0  0
   14.1750   -5.3770    0.0000 O   0  0  0  0  0  0  0  0  0  0  0  0
   13.0290   -3.3850    0.0000 O   0  0  0  0  0  0  0  0  0  0  0  0
   15.3210   -4.7250    0.0000 C   0  0  0  0  0  0  0  0  0  0  0  0
   16.4670   -5.3770    0.0000 C   0  0  0  0  0  0  0  0  0  0  0  0
   15.3210   -3.3850    0.0000 C   0  0  0  0  0  0  0  0  0  0  0  0
   16.4670   -4.0370    0.0000 C   0  0  0  0  0  0  0  0  0  0  0  0
   10.7370   -4.7250    0.0000 N   0  0  0  0  0  0  0  0  0  0  0  0
   14.1750  -10.6840    0.0000 N   0  0  0  0  0  0  0  0  0  0  0  0
    5.6720   -4.8090   -0.8900 H   0  0  0  0  0  0  0  0  0  0  0  0
    5.6720   -4.8090    0.8900 H   0  0  0  0  0  0  0  0  0  0  0  0
    8.4280   -4.7250   -1.0900 H   0  0  0  0  0  0  0  0  0  0  0  0
    8.4670   -2.9450   -0.8900 H   0  0  0  0  0  0  0  0  0  0  0  0
    8.4670   -2.9450    0.8900 H   0  0  0  0  0  0  0  0  0  0  0  0
    6.7530   -3.3850    1.0900 H   0  0  0  0  0  0  0  0  0  0  0  0
    9.2090  -10.5800    0.0000 H   0  0  0  0  0  0  0  0  0  0  0  0
   10.0540   -9.2900    0.8900 H   0  0  0  0  0  0  0  0  0  0  0  0
   10.0540   -9.2900   -0.8900 H   0  0  0  0  0  0  0  0  0  0  0  0
    7.2920  -10.5140    0.0000 H   0  0  0  0  0  0  0  0  0  0  0  0
    6.6030   -9.1350   -0.8900 H   0  0  0  0  0  0  0  0  0  0  0  0
    6.6030   -9.1350    0.8900 H   0  0  0  0  0  0  0  0  0  0  0  0
    9.3980  -10.6200    0.0000 H   0  0  0  0  0  0  0  0  0  0  0  0
    7.8570  -10.6010   -0.8900 H   0  0  0  0  0  0  0  0  0  0  0  0
    7.8570  -10.6010    0.8900 H   0  0  0  0  0  0  0  0  0  0  0  0
    4.2920   -0.6850    0.8900 H   0  0  0  0  0  0  0  0  0  0  0  0
    4.2920   -0.6850   -0.8900 H   0  0  0  0  0  0  0  0  0  0  0  0
    2.5680    0.8890    0.0000 H   0  0  0  0  0  0  0  0  0  0  0  0
    0.1680    0.9470    0.0000 H   0  0  0  0  0  0  0  0  0  0  0  0
   -1.0800   -1.1300    0.0000 H   0  0  0  0  0  0  0  0  0  0  0  0
    0.1000   -3.2380    0.0000 H   0  0  0  0  0  0  0  0  0  0  0  0
    2.4980   -3.2720    0.0000 H   0  0  0  0  0  0  0  0  0  0  0  0
   11.8830   -5.3770    1.0900 H   0  0  0  0  0  0  0  0  0  0  0  0
   11.3390   -7.0330    0.8900 H   0  0  0  0  0  0  0  0  0  0  0  0
   11.3390   -7.0330   -0.8900 H   0  0  0  0  0  0  0  0  0  0  0  0
   13.5730   -7.0540   -0.8900 H   0  0  0  0  0  0  0  0  0  0  0  0
   13.5730   -7.0540    0.8900 H   0  0  0  0  0  0  0  0  0  0  0  0
   12.4850   -9.0260   -0.8900 H   0  0  0  0  0  0  0  0  0  0  0  0
   12.4850   -9.0260    0.8900 H   0  0  0  0  0  0  0  0  0  0  0  0
   14.7190   -9.0460    0.8900 H   0  0  0  0  0  0  0  0  0  0  0  0
   14.7190   -9.0460   -0.8900 H   0  0  0  0  0  0  0  0  0  0  0  0
   17.0280  -13.0110   -0.8900 H   0  0  0  0  0  0  0  0  0  0  0  0
   17.0280  -13.0110    0.8900 H   0  0  0  0  0  0  0  0  0  0  0  0
   14.3890  -14.7750    0.0000 H   0  0  0  0  0  0  0  0  0  0  0  0
   14.3890  -17.2070    0.0000 H   0  0  0  0  0  0  0  0  0  0  0  0
   16.4950  -18.3940    0.0000 H   0  0  0  0  0  0  0  0  0  0  0  0
   18.5680  -17.1810    0.0000 H   0  0  0  0  0  0  0  0  0  0  0  0
   18.5650  -14.7780    0.0000 H   0  0  0  0  0  0  0  0  0  0  0  0
   17.2910   -4.6630    0.0000 H   0  0  0  0  0  0  0  0  0  0  0  0
   16.5290   -6.0030   -0.8900 H   0  0  0  0  0  0  0  0  0  0  0  0
   16.5290   -6.0030    0.8900 H   0  0  0  0  0  0  0  0  0  0  0  0
   16.3490   -3.0220    0.0000 H   0  0  0  0  0  0  0  0  0  0  0  0
   14.8070   -3.0220    0.8900 H   0  0  0  0  0  0  0  0  0  0  0  0
   14.8070   -3.0220   -0.8900 H   0  0  0  0  0  0  0  0  0  0  0  0
   17.3070   -4.7310    0.0000 H   0  0  0  0  0  0  0  0  0  0  0  0
   16.5140   -3.4090    0.8900 H   0  0  0  0  0  0  0  0  0  0  0  0
   16.5140   -3.4090   -0.8900 H   0  0  0  0  0  0  0  0  0  0  0  0
   10.7400   -3.7150    0.0000 H   0  0  0  0  0  0  0  0  0  0  0  0
   13.2990  -11.1870    0.0000 H   0  0  0  0  0  0  0  0  0  0  0  0
  1  2  1  0  0  0  0
  1  5  1  0  0  0  0
  1 49  1  0  0  0  0
  1 50  1  0  0  0  0
  2  3  1  0  0  0  0
  2  6  1  0  0  0  0
  3  4  1  0  0  0  0
  3 23  1  0  0  0  0
  3 51  1  0  0  0  0
  4  5  1  0  0  0  0
  4 52  1  0  0  0  0
  4 53  1  0  0  0  0
  5 13  1  0  0  0  0
  5 54  1  0  0  0  0
  6  7  2  0  0  0  0
  6  8  1  0  0  0  0
  8  9  1  0  0  0  0
  9 10  1  0  0  0  0
  9 11  1  0  0  0  0
  9 12  1  0  0  0  0
 10 55  1  0  0  0  0
 10 56  1  0  0  0  0
 10 57  1  0  0  0  0
 11 58  1  0  0  0  0
 11 59  1  0  0  0  0
 11 60  1  0  0  0  0
 12 61  1  0  0  0  0
 12 62  1  0  0  0  0
 12 63  1  0  0  0  0
 13 14  1  0  0  0  0
 14 15  1  0  0  0  0
 14 16  2  0  0  0  0
 15 17  1  0  0  0  0
 15 64  1  0  0  0  0
 15 65  1  0  0  0  0
 17 18  1  0  0  0  0
 17 22  2  0  0  0  0
 18 19  2  0  0  0  0
 18 66  1  0  0  0  0
 19 20  1  0  0  0  0
 19 67  1  0  0  0  0
 20 21  2  0  0  0  0
 20 68  1  0  0  0  0
 21 22  1  0  0  0  0
 21 69  1  0  0  0  0
 22 70  1  0  0  0  0
 23 24  2  0  0  0  0
 23 47  1  0  0  0  0
 25 26  1  0  0  0  0
 25 27  1  0  0  0  0
 25 47  1  0  0  0  0
 25 71  1  0  0  0  0
 26 41  1  0  0  0  0
 26 42  2  0  0  0  0
 27 28  1  0  0  0  0
 27 72  1  0  0  0  0
 27 73  1  0  0  0  0
 28 29  1  0  0  0  0
 28 74  1  0  0  0  0
 28 75  1  0  0  0  0
 29 30  1  0  0  0  0
 29 76  1  0  0  0  0
 29 77  1  0  0  0  0
 30 48  1  0  0  0  0
 30 78  1  0  0  0  0
 30 79  1  0  0  0  0
 31 32  1  0  0  0  0
 31 33  2  0  0  0  0
 31 48  1  0  0  0  0
 32 34  1  0  0  0  0
 34 35  1  0  0  0  0
 34 80  1  0  0  0  0
 34 81  1  0  0  0  0
 35 36  1  0  0  0  0
 35 40  2  0  0  0  0
 36 37  2  0  0  0  0
 36 82  1  0  0  0  0
 37 38  1  0  0  0  0
 37 83  1  0  0  0  0
 38 39  2  0  0  0  0
 38 84  1  0  0  0  0
 39 40  1  0  0  0  0
 39 85  1  0  0  0  0
 40 86  1  0  0  0  0
 41 43  1  0  0  0  0
 43 44  1  0  0  0  0
 43 45  1  0  0  0  0
 43 46  1  0  0  0  0
 44 87  1  0  0  0  0
 44 88  1  0  0  0  0
 44 89  1  0  0  0  0
 45 90  1  0  0  0  0
 45 91  1  0  0  0  0
 45 92  1  0  0  0  0
 46 93  1  0  0  0  0
 46 94  1  0  0  0  0
 46 95  1  0  0  0  0
 47 96  1  0  0  0  0
 48 97  1  0  0  0  0
M  END
>  <CSID>
26351322

>  <BCPR>
0

>  <Pgp>
-1

$$$$

  MOE2013           3D

119124  0  0  1  0  0  0  0  0999 V2000
    6.9080   -0.7480    0.0000 C   0  0  0  0  0  0  0  0  0  0  0  0
    6.9080   -2.0720    0.0000 C   0  0  0  0  0  0  0  0  0  0  0  0
    8.0590   -2.7630    0.0000 C   0  0  0  0  0  0  0  0  0  0  0  0
    9.2110   -2.0720    0.0000 C   0  0  0  0  0  0  0  0  0  0  0  0
    9.2110   -0.7480    0.0000 C   0  0  0  0  0  0  0  0  0  0  0  0
    8.0590   -0.0860    0.0000 C   0  0  0  0  0  0  0  0  0  0  0  0
   10.3620   -0.0860    0.0000 C   0  0  0  0  0  0  0  0  0  0  0  0
   11.5140   -0.7480    0.0000 N   0  0  3  0  0  0  0  0  0  0  0  0
   11.5140   -2.0720    0.0000 C   0  0  0  0  0  0  0  0  0  0  0  0
   12.6650   -2.7340    0.0000 C   0  0  0  0  0  0  0  0  0  0  0  0
   12.6650   -0.0580    0.0000 C   0  0  0  0  0  0  0  0  0  0  0  0
   13.8160   -0.7200    0.0000 C   0  0  0  0  0  0  0  0  0  0  0  0
   13.8160   -2.0440    0.0000 C   0  0  0  0  0  0  0  0  0  0  0  0
   14.9680   -2.7340    0.0000 C   0  0  0  0  0  0  0  0  0  0  0  0
   16.1190   -2.0440    0.0000 C   0  0  0  0  0  0  0  0  0  0  0  0
   16.1190   -0.7200    0.0000 C   0  0  0  0  0  0  0  0  0  0  0  0
   14.9680   -0.0580    0.0000 C   0  0  0  0  0  0  0  0  0  0  0  0
    5.7570   -2.7630    0.0000 C   0  0  0  0  0  0  0  0  0  0  0  0
    4.6050   -2.0720    0.0000 C   0  0  0  0  0  0  0  0  0  0  0  0
    3.4540   -2.7340    0.0000 C   0  0  0  0  0  0  0  0  0  0  0  0
    3.4540   -4.0870    0.0000 C   0  0  0  0  0  0  0  0  0  0  0  0
    4.6340   -4.7490    0.0000 C   0  0  0  0  0  0  0  0  0  0  0  0
    5.7570   -4.0870    0.0000 C   0  0  0  0  0  0  0  0  0  0  0  0
    2.3030   -4.7490    0.0000 C   0  0  0  0  0  0  0  0  0  0  0  0
    1.1510   -4.0870    0.0000 O   0  0  0  0  0  0  0  0  0  0  0  0
    2.3030   -6.0730    0.0000 O   0  0  0  0  0  0  0  0  0  0  0  0
    0.0000   -4.7490    0.0000 C   0  0  0  0  0  0  0  0  0  0  0  0
    4.6340   -6.0730    0.0000 N   0  0  0  0  0  0  0  0  0  0  0  0
    5.7860   -6.7350    0.0000 C   0  0  0  0  0  0  0  0  0  0  0  0
    5.7860   -8.0590    0.0000 O   0  0  0  0  0  0  0  0  0  0  0  0
    6.9370   -6.0730    0.0000 C   0  0  0  0  0  0  0  0  0  0  0  0
    8.0880   -6.7350    0.0000 N   0  0  0  0  0  0  0  0  0  0  0  0
    8.0590   -4.0590    0.0000 C   0  0  0  0  0  0  0  0  0  0  0  0
    6.9080   -4.7490    0.0000 C   0  0  0  0  0  0  0  0  0  0  0  0
    9.2400   -4.7200    0.0000 C   0  0  0  0  0  0  0  0  0  0  0  0
    9.2400   -6.0730    0.0000 C   0  0  0  0  0  0  0  0  0  0  0  0
   10.3620   -6.7070    0.0000 C   0  0  0  0  0  0  0  0  0  0  0  0
   11.5140   -6.0450    0.0000 C   0  0  0  0  0  0  0  0  0  0  0  0
   11.5140   -4.7200    0.0000 C   0  0  0  0  0  0  0  0  0  0  0  0
   10.3620   -4.0590    0.0000 C   0  0  0  0  0  0  0  0  0  0  0  0
   17.2700   -0.0580    0.0000 O   0  0  0  0  0  0  0  0  0  0  0  0
   18.4220   -0.7200    0.0000 C   0  0  0  0  0  0  0  0  0  0  0  0
   17.2700   -2.7060    0.0000 O   0  0  0  0  0  0  0  0  0  0  0  0
   18.4220   -2.0440    0.0000 C   0  0  0  0  0  0  0  0  0  0  0  0
   19.5730   -0.0290    0.0000 C   0  0  0  0  0  0  0  0  0  0  0  0
   20.7240   -0.6910    0.0000 O   0  0  0  0  0  0  0  0  0  0  0  0
   21.8760   -0.0290    0.0000 C   0  0  0  0  0  0  0  0  0  0  0  0
   23.0270   -0.6910    0.0000 C   0  0  0  0  0  0  0  0  0  0  0  0
   24.1780   -0.0290    0.0000 O   0  0  0  0  0  0  0  0  0  0  0  0
   25.3300   -0.6910    0.0000 C   0  0  0  0  0  0  0  0  0  0  0  0
   26.4810    0.0000    0.0000 C   0  0  0  0  0  0  0  0  0  0  0  0
   27.6320   -0.6620    0.0000 O   0  0  0  0  0  0  0  0  0  0  0  0
   28.7840    0.0000    0.0000 C   0  0  0  0  0  0  0  0  0  0  0  0
   19.5730   -2.7060    0.0000 C   0  0  0  0  0  0  0  0  0  0  0  0
   20.7240   -2.0440    0.0000 O   0  0  0  0  0  0  0  0  0  0  0  0
   21.8760   -2.7060    0.0000 C   0  0  0  0  0  0  0  0  0  0  0  0
   23.0270   -2.0440    0.0000 C   0  0  0  0  0  0  0  0  0  0  0  0
   24.1780   -2.7060    0.0000 O   0  0  0  0  0  0  0  0  0  0  0  0
   25.3300   -2.0440    0.0000 C   0  0  0  0  0  0  0  0  0  0  0  0
   26.4810   -2.7060    0.0000 C   0  0  0  0  0  0  0  0  0  0  0  0
   27.6320   -2.0440    0.0000 O   0  0  0  0  0  0  0  0  0  0  0  0
   28.7840   -2.7060    0.0000 C   0  0  0  0  0  0  0  0  0  0  0  0
    5.9730   -0.2070    0.0000 H   0  0  0  0  0  0  0  0  0  0  0  0
    8.0590   -3.8430    0.0000 H   0  0  0  0  0  0  0  0  0  0  0  0
   10.1510   -2.6040    0.0000 H   0  0  0  0  0  0  0  0  0  0  0  0
    8.0590    0.9940    0.0000 H   0  0  0  0  0  0  0  0  0  0  0  0
   10.3620    0.5430    0.8900 H   0  0  0  0  0  0  0  0  0  0  0  0
   10.3620    0.5430   -0.8900 H   0  0  0  0  0  0  0  0  0  0  0  0
   10.9690   -2.3870   -0.8900 H   0  0  0  0  0  0  0  0  0  0  0  0
   10.9690   -2.3870    0.8900 H   0  0  0  0  0  0  0  0  0  0  0  0
   12.6710   -3.3630   -0.8900 H   0  0  0  0  0  0  0  0  0  0  0  0
   12.6710   -3.3630    0.8900 H   0  0  0  0  0  0  0  0  0  0  0  0
   12.6590    0.5710    0.8900 H   0  0  0  0  0  0  0  0  0  0  0  0
   12.6590    0.5710   -0.8900 H   0  0  0  0  0  0  0  0  0  0  0  0
   14.9680   -3.8140    0.0000 H   0  0  0  0  0  0  0  0  0  0  0  0
   14.9680    1.0220    0.0000 H   0  0  0  0  0  0  0  0  0  0  0  0
    4.6150   -0.9920    0.0000 H   0  0  0  0  0  0  0  0  0  0  0  0
    2.5190   -2.1930    0.0000 H   0  0  0  0  0  0  0  0  0  0  0  0
    6.6950   -4.6230    0.0000 H   0  0  0  0  0  0  0  0  0  0  0  0
   -0.8270   -4.0390    0.0000 H   0  0  0  0  0  0  0  0  0  0  0  0
   -0.0590   -5.3760    0.8900 H   0  0  0  0  0  0  0  0  0  0  0  0
   -0.0590   -5.3760   -0.8900 H   0  0  0  0  0  0  0  0  0  0  0  0
    3.7600   -6.5790    0.0000 H   0  0  0  0  0  0  0  0  0  0  0  0
    8.0430   -2.9790    0.0000 H   0  0  0  0  0  0  0  0  0  0  0  0
    5.9630   -4.2270    0.0000 H   0  0  0  0  0  0  0  0  0  0  0  0
   10.3660   -7.7870    0.0000 H   0  0  0  0  0  0  0  0  0  0  0  0
   12.4490   -6.5860    0.0000 H   0  0  0  0  0  0  0  0  0  0  0  0
   12.4490   -4.1790    0.0000 H   0  0  0  0  0  0  0  0  0  0  0  0
   10.3560   -2.9790    0.0000 H   0  0  0  0  0  0  0  0  0  0  0  0
   18.4280   -1.3490   -0.8900 H   0  0  0  0  0  0  0  0  0  0  0  0
   18.4280   -1.3490    0.8900 H   0  0  0  0  0  0  0  0  0  0  0  0
   18.4220   -1.4150    0.8900 H   0  0  0  0  0  0  0  0  0  0  0  0
   18.4220   -1.4150   -0.8900 H   0  0  0  0  0  0  0  0  0  0  0  0
   19.5670    0.6000    0.8900 H   0  0  0  0  0  0  0  0  0  0  0  0
   19.5670    0.6000   -0.8900 H   0  0  0  0  0  0  0  0  0  0  0  0
   21.8760    0.6000    0.8900 H   0  0  0  0  0  0  0  0  0  0  0  0
   21.8760    0.6000   -0.8900 H   0  0  0  0  0  0  0  0  0  0  0  0
   23.0270   -1.3200   -0.8900 H   0  0  0  0  0  0  0  0  0  0  0  0
   23.0270   -1.3200    0.8900 H   0  0  0  0  0  0  0  0  0  0  0  0
   25.3360   -1.3200   -0.8900 H   0  0  0  0  0  0  0  0  0  0  0  0
   25.3360   -1.3200    0.8900 H   0  0  0  0  0  0  0  0  0  0  0  0
   26.4750    0.6290    0.8900 H   0  0  0  0  0  0  0  0  0  0  0  0
   26.4750    0.6290   -0.8900 H   0  0  0  0  0  0  0  0  0  0  0  0
   29.6110   -0.7100    0.0000 H   0  0  0  0  0  0  0  0  0  0  0  0
   28.8430    0.6270    0.8900 H   0  0  0  0  0  0  0  0  0  0  0  0
   28.8430    0.6270   -0.8900 H   0  0  0  0  0  0  0  0  0  0  0  0
   19.5730   -3.3350   -0.8900 H   0  0  0  0  0  0  0  0  0  0  0  0
   19.5730   -3.3350    0.8900 H   0  0  0  0  0  0  0  0  0  0  0  0
   21.8760   -3.3350   -0.8900 H   0  0  0  0  0  0  0  0  0  0  0  0
   21.8760   -3.3350    0.8900 H   0  0  0  0  0  0  0  0  0  0  0  0
   23.0270   -1.4150    0.8900 H   0  0  0  0  0  0  0  0  0  0  0  0
   23.0270   -1.4150   -0.8900 H   0  0  0  0  0  0  0  0  0  0  0  0
   25.3300   -1.4150    0.8900 H   0  0  0  0  0  0  0  0  0  0  0  0
   25.3300   -1.4150   -0.8900 H   0  0  0  0  0  0  0  0  0  0  0  0
   26.4810   -3.3350   -0.8900 H   0  0  0  0  0  0  0  0  0  0  0  0
   26.4810   -3.3350    0.8900 H   0  0  0  0  0  0  0  0  0  0  0  0
   29.6110   -1.9960    0.0000 H   0  0  0  0  0  0  0  0  0  0  0  0
   28.8430   -3.3330   -0.8900 H   0  0  0  0  0  0  0  0  0  0  0  0
   28.8430   -3.3330    0.8900 H   0  0  0  0  0  0  0  0  0  0  0  0
  1  2  1  0  0  0  0
  1  6  2  0  0  0  0
  1 63  1  0  0  0  0
  2  3  2  0  0  0  0
  2 18  1  0  0  0  0
  3  4  1  0  0  0  0
  3 64  1  0  0  0  0
  4  5  2  0  0  0  0
  4 65  1  0  0  0  0
  5  6  1  0  0  0  0
  5  7  1  0  0  0  0
  6 66  1  0  0  0  0
  7  8  1  0  0  0  0
  7 67  1  0  0  0  0
  7 68  1  0  0  0  0
  8  9  1  0  0  0  0
  8 11  1  0  0  0  0
  9 10  1  0  0  0  0
  9 69  1  0  0  0  0
  9 70  1  0  0  0  0
 10 13  1  0  0  0  0
 10 71  1  0  0  0  0
 10 72  1  0  0  0  0
 11 12  1  0  0  0  0
 11 73  1  0  0  0  0
 11 74  1  0  0  0  0
 12 13  1  0  0  0  0
 12 17  2  0  0  0  0
 13 14  2  0  0  0  0
 14 15  1  0  0  0  0
 14 75  1  0  0  0  0
 15 16  2  0  0  0  0
 15 43  1  0  0  0  0
 16 17  1  0  0  0  0
 16 41  1  0  0  0  0
 17 76  1  0  0  0  0
 18 19  1  0  0  0  0
 18 23  2  0  0  0  0
 19 20  2  0  0  0  0
 19 77  1  0  0  0  0
 20 21  1  0  0  0  0
 20 78  1  0  0  0  0
 21 22  2  0  0  0  0
 21 24  1  0  0  0  0
 22 23  1  0  0  0  0
 22 28  1  0  0  0  0
 23 79  1  0  0  0  0
 24 25  1  0  0  0  0
 24 26  2  0  0  0  0
 25 27  1  0  0  0  0
 27 80  1  0  0  0  0
 27 81  1  0  0  0  0
 27 82  1  0  0  0  0
 28 29  1  0  0  0  0
 28 83  1  0  0  0  0
 29 30  2  0  0  0  0
 29 31  1  0  0  0  0
 31 32  2  0  0  0  0
 31 34  1  0  0  0  0
 32 36  1  0  0  0  0
 33 34  2  0  0  0  0
 33 35  1  0  0  0  0
 33 84  1  0  0  0  0
 34 85  1  0  0  0  0
 35 36  1  0  0  0  0
 35 40  2  0  0  0  0
 36 37  2  0  0  0  0
 37 38  1  0  0  0  0
 37 86  1  0  0  0  0
 38 39  2  0  0  0  0
 38 87  1  0  0  0  0
 39 40  1  0  0  0  0
 39 88  1  0  0  0  0
 40 89  1  0  0  0  0
 41 42  1  0  0  0  0
 42 45  1  0  0  0  0
 42 90  1  0  0  0  0
 42 91  1  0  0  0  0
 43 44  1  0  0  0  0
 44 54  1  0  0  0  0
 44 92  1  0  0  0  0
 44 93  1  0  0  0  0
 45 46  1  0  0  0  0
 45 94  1  0  0  0  0
 45 95  1  0  0  0  0
 46 47  1  0  0  0  0
 47 48  1  0  0  0  0
 47 96  1  0  0  0  0
 47 97  1  0  0  0  0
 48 49  1  0  0  0  0
 48 98  1  0  0  0  0
 48 99  1  0  0  0  0
 49 50  1  0  0  0  0
 50 51  1  0  0  0  0
 50100  1  0  0  0  0
 50101  1  0  0  0  0
 51 52  1  0  0  0  0
 51102  1  0  0  0  0
 51103  1  0  0  0  0
 52 53  1  0  0  0  0
 53104  1  0  0  0  0
 53105  1  0  0  0  0
 53106  1  0  0  0  0
 54 55  1  0  0  0  0
 54107  1  0  0  0  0
 54108  1  0  0  0  0
 55 56  1  0  0  0  0
 56 57  1  0  0  0  0
 56109  1  0  0  0  0
 56110  1  0  0  0  0
 57 58  1  0  0  0  0
 57111  1  0  0  0  0
 57112  1  0  0  0  0
 58 59  1  0  0  0  0
 59 60  1  0  0  0  0
 59113  1  0  0  0  0
 59114  1  0  0  0  0
 60 61  1  0  0  0  0
 60115  1  0  0  0  0
 60116  1  0  0  0  0
 61 62  1  0  0  0  0
 62117  1  0  0  0  0
 62118  1  0  0  0  0
 62119  1  0  0  0  0
M  END
>  <CSID>
29416769

>  <BCPR>
1

>  <Pgp>
-1

$$$$

  MOE2013           3D

 61 64  0  0  1  0  0  0  0  0999 V2000
   15.0270  -11.5230    0.0000 N   0  0  3  0  0  0  0  0  0  0  0  0
   15.0270  -12.3460    0.0000 C   0  0  0  0  0  0  0  0  0  0  0  0
   15.7380  -12.7570    0.0000 C   0  0  0  0  0  0  0  0  0  0  0  0
   15.7380  -11.1050    0.0000 C   0  0  0  0  0  0  0  0  0  0  0  0
    7.8920  -11.5370    0.0000 C   0  0  0  0  0  0  0  0  0  0  0  0
    7.8900  -12.3650    0.0000 C   0  0  0  0  0  0  0  0  0  0  0  0
    8.6030  -12.7780    0.0000 C   0  0  0  0  0  0  0  0  0  0  0  0
    9.3230  -12.3640    0.0000 C   0  0  0  0  0  0  0  0  0  0  0  0
    8.6010  -11.1240    0.0000 C   0  0  0  0  0  0  0  0  0  0  0  0
   10.0380  -12.7760    0.0000 C   0  0  0  0  0  0  0  0  0  0  0  0
   10.7520  -12.3630    0.0000 C   0  0  0  0  0  0  0  0  0  0  0  0
   11.4660  -12.7750    0.0000 C   0  0  0  0  0  0  0  0  0  0  0  0
   11.4620  -13.6010    0.0000 C   0  0  0  0  0  0  0  0  0  0  0  0
   12.1760  -14.0130    0.0000 C   0  0  0  0  0  0  0  0  0  0  0  0
   12.8910  -13.5990    0.0000 C   0  0  0  0  0  0  0  0  0  0  0  0
   12.8880  -12.7700    0.0000 C   0  0  0  0  0  0  0  0  0  0  0  0
   12.1730  -12.3620    0.0000 C   0  0  0  0  0  0  0  0  0  0  0  0
    9.3090  -11.5320    0.0000 C   0  0  0  0  0  0  0  0  0  0  0  0
    8.6000  -10.2990    0.0000 O   0  0  0  0  0  0  0  0  0  0  0  0
    9.3130   -9.8850    0.0000 C   0  0  0  0  0  0  0  0  0  0  0  0
   12.1690  -11.5370    0.0000 O   0  0  0  0  0  0  0  0  0  0  0  0
   12.8820  -11.1210    0.0000 C   0  0  0  0  0  0  0  0  0  0  0  0
   13.5980  -11.5300    0.0000 C   0  0  0  0  0  0  0  0  0  0  0  0
   14.3110  -11.1140    0.0000 C   0  0  0  0  0  0  0  0  0  0  0  0
   16.4540  -11.5200    0.0000 C   0  0  0  0  0  0  0  0  0  0  0  0
   16.4530  -12.3420    0.0000 C   0  0  0  0  0  0  0  0  0  0  0  0
   17.1630  -12.7530    0.0000 C   0  0  0  0  0  0  0  0  0  0  0  0
   17.8750  -12.3420    0.0000 C   0  0  0  0  0  0  0  0  0  0  0  0
   17.8720  -11.5170    0.0000 C   0  0  0  0  0  0  0  0  0  0  0  0
   17.1620  -11.1100    0.0000 C   0  0  0  0  0  0  0  0  0  0  0  0
   14.4820  -12.6610   -0.8900 H   0  0  0  0  0  0  0  0  0  0  0  0
   14.4820  -12.6610    0.8900 H   0  0  0  0  0  0  0  0  0  0  0  0
   15.7390  -13.3860   -0.8900 H   0  0  0  0  0  0  0  0  0  0  0  0
   15.7390  -13.3860    0.8900 H   0  0  0  0  0  0  0  0  0  0  0  0
   15.7360  -10.4760    0.8900 H   0  0  0  0  0  0  0  0  0  0  0  0
   15.7360  -10.4760   -0.8900 H   0  0  0  0  0  0  0  0  0  0  0  0
    6.9560  -10.9980    0.0000 H   0  0  0  0  0  0  0  0  0  0  0  0
    6.9540  -12.9030    0.0000 H   0  0  0  0  0  0  0  0  0  0  0  0
    8.6010  -13.8580    0.0000 H   0  0  0  0  0  0  0  0  0  0  0  0
   10.0390  -13.4050   -0.8900 H   0  0  0  0  0  0  0  0  0  0  0  0
   10.0390  -13.4050    0.8900 H   0  0  0  0  0  0  0  0  0  0  0  0
   10.7520  -11.7340    0.8900 H   0  0  0  0  0  0  0  0  0  0  0  0
   10.7520  -11.7340   -0.8900 H   0  0  0  0  0  0  0  0  0  0  0  0
   10.5250  -14.1390    0.0000 H   0  0  0  0  0  0  0  0  0  0  0  0
   12.1770  -15.0930    0.0000 H   0  0  0  0  0  0  0  0  0  0  0  0
   13.8280  -14.1370    0.0000 H   0  0  0  0  0  0  0  0  0  0  0  0
   13.8210  -12.2260    0.0000 H   0  0  0  0  0  0  0  0  0  0  0  0
   10.2400  -10.9840    0.0000 H   0  0  0  0  0  0  0  0  0  0  0  0
    9.1110   -8.8140    0.0000 H   0  0  0  0  0  0  0  0  0  0  0  0
    9.8850  -10.1470   -0.8900 H   0  0  0  0  0  0  0  0  0  0  0  0
    9.8850  -10.1470    0.8900 H   0  0  0  0  0  0  0  0  0  0  0  0
   12.8790  -10.4920    0.8900 H   0  0  0  0  0  0  0  0  0  0  0  0
   12.8790  -10.4920   -0.8900 H   0  0  0  0  0  0  0  0  0  0  0  0
   13.6010  -12.1590   -0.8900 H   0  0  0  0  0  0  0  0  0  0  0  0
   13.6010  -12.1590    0.8900 H   0  0  0  0  0  0  0  0  0  0  0  0
   14.3080  -10.4850   -0.8900 H   0  0  0  0  0  0  0  0  0  0  0  0
   14.3080  -10.4850    0.8900 H   0  0  0  0  0  0  0  0  0  0  0  0
   17.1620  -13.8330    0.0000 H   0  0  0  0  0  0  0  0  0  0  0  0
   18.8110  -12.8800    0.0000 H   0  0  0  0  0  0  0  0  0  0  0  0
   18.8050  -10.9740    0.0000 H   0  0  0  0  0  0  0  0  0  0  0  0
   17.1600  -10.0300    0.0000 H   0  0  0  0  0  0  0  0  0  0  0  0
  1  2  1  0  0  0  0
  1  4  1  0  0  0  0
  1 24  1  0  0  0  0
  2  3  1  0  0  0  0
  2 31  1  0  0  0  0
  2 32  1  0  0  0  0
  3 26  1  0  0  0  0
  3 33  1  0  0  0  0
  3 34  1  0  0  0  0
  4 25  1  0  0  0  0
  4 35  1  0  0  0  0
  4 36  1  0  0  0  0
  5  6  1  0  0  0  0
  5  9  2  0  0  0  0
  5 37  1  0  0  0  0
  6  7  2  0  0  0  0
  6 38  1  0  0  0  0
  7  8  1  0  0  0  0
  7 39  1  0  0  0  0
  8 10  1  0  0  0  0
  8 18  2  0  0  0  0
  9 18  1  0  0  0  0
  9 19  1  0  0  0  0
 10 11  1  0  0  0  0
 10 40  1  0  0  0  0
 10 41  1  0  0  0  0
 11 12  1  0  0  0  0
 11 42  1  0  0  0  0
 11 43  1  0  0  0  0
 12 13  1  0  0  0  0
 12 17  2  0  0  0  0
 13 14  2  0  0  0  0
 13 44  1  0  0  0  0
 14 15  1  0  0  0  0
 14 45  1  0  0  0  0
 15 16  2  0  0  0  0
 15 46  1  0  0  0  0
 16 17  1  0  0  0  0
 16 47  1  0  0  0  0
 17 21  1  0  0  0  0
 18 48  1  0  0  0  0
 19 20  1  0  0  0  0
 20 49  1  0  0  0  0
 20 50  1  0  0  0  0
 20 51  1  0  0  0  0
 21 22  1  0  0  0  0
 22 23  1  0  0  0  0
 22 52  1  0  0  0  0
 22 53  1  0  0  0  0
 23 24  1  0  0  0  0
 23 54  1  0  0  0  0
 23 55  1  0  0  0  0
 24 56  1  0  0  0  0
 24 57  1  0  0  0  0
 25 26  1  0  0  0  0
 25 30  2  0  0  0  0
 26 27  2  0  0  0  0
 27 28  1  0  0  0  0
 27 58  1  0  0  0  0
 28 29  2  0  0  0  0
 28 59  1  0  0  0  0
 29 30  1  0  0  0  0
 29 60  1  0  0  0  0
 30 61  1  0  0  0  0
M  END
>  <CSID>
24702991

>  <BCPR>
-1

>  <Pgp>
1

$$$$
3230028
  MOE2013           2D

 57 61  0  0  0  0  0  0  0  0999 V2000
    6.3300    4.0000    0.0000 O   0  0  0  0  0  0  0  0  0  0  0  0
   11.8600   -1.5000    0.0000 O   0  0  0  0  0  0  0  0  0  0  0  0
    5.4640    0.5000    0.0000 N   0  0  0  0  0  0  0  0  0  0  0  0
    5.4640    2.5000    0.0000 N   0  0  0  0  0  0  0  0  0  0  0  0
    6.3300   -1.0000    0.0000 N   0  0  0  0  0  0  0  0  0  0  0  0
    7.2760   -0.6950    0.0000 N   0  0  0  0  0  0  0  0  0  0  0  0
    5.4640   -2.5000    0.0000 N   0  0  0  0  0  0  0  0  0  0  0  0
    4.5980    1.0000    0.0000 C   0  0  0  0  0  0  0  0  0  0  0  0
    6.3300    1.0000    0.0000 C   0  0  0  0  0  0  0  0  0  0  0  0
    4.5980    2.0000    0.0000 C   0  0  0  0  0  0  0  0  0  0  0  0
    6.3300    2.0000    0.0000 C   0  0  0  0  0  0  0  0  0  0  0  0
    5.4640   -0.5000    0.0000 C   0  0  0  0  0  0  0  0  0  0  0  0
    4.5980   -1.0000    0.0000 C   0  0  0  0  0  0  0  0  0  0  0  0
    5.4640    3.5000    0.0000 C   0  0  0  0  0  0  0  0  0  0  0  0
    6.3300   -2.0000    0.0000 C   0  0  0  0  0  0  0  0  0  0  0  0
    4.5980   -2.0000    0.0000 C   0  0  0  0  0  0  0  0  0  0  0  0
    7.2760   -2.3050    0.0000 C   0  0  0  0  0  0  0  0  0  0  0  0
    7.8600   -1.5000    0.0000 C   0  0  0  0  0  0  0  0  0  0  0  0
    4.5980    4.0000    0.0000 C   0  0  0  0  0  0  0  0  0  0  0  0
    3.7320   -2.5000    0.0000 C   0  0  0  0  0  0  0  0  0  0  0  0
    8.8600   -1.5000    0.0000 C   0  0  0  0  0  0  0  0  0  0  0  0
    3.7320   -3.5000    0.0000 C   0  0  0  0  0  0  0  0  0  0  0  0
    2.8660   -2.0000    0.0000 C   0  0  0  0  0  0  0  0  0  0  0  0
    9.3600   -2.3660    0.0000 C   0  0  0  0  0  0  0  0  0  0  0  0
    9.3600   -0.6340    0.0000 C   0  0  0  0  0  0  0  0  0  0  0  0
    2.8660   -4.0000    0.0000 C   0  0  0  0  0  0  0  0  0  0  0  0
    2.0000   -2.5000    0.0000 C   0  0  0  0  0  0  0  0  0  0  0  0
   10.3600   -2.3660    0.0000 C   0  0  0  0  0  0  0  0  0  0  0  0
   10.3600   -0.6340    0.0000 C   0  0  0  0  0  0  0  0  0  0  0  0
   10.8600   -1.5000    0.0000 C   0  0  0  0  0  0  0  0  0  0  0  0
    2.0000   -3.5000    0.0000 C   0  0  0  0  0  0  0  0  0  0  0  0
   12.3600   -2.3660    0.0000 C   0  0  0  0  0  0  0  0  0  0  0  0
    3.9880    1.1080    0.0000 H   0  0  0  0  0  0  0  0  0  0  0  0
    4.3860    0.4170    0.0000 H   0  0  0  0  0  0  0  0  0  0  0  0
    6.5420    0.4170    0.0000 H   0  0  0  0  0  0  0  0  0  0  0  0
    6.9410    1.1080    0.0000 H   0  0  0  0  0  0  0  0  0  0  0  0
    3.9880    1.8920    0.0000 H   0  0  0  0  0  0  0  0  0  0  0  0
    4.3860    2.5830    0.0000 H   0  0  0  0  0  0  0  0  0  0  0  0
    6.5420    2.5830    0.0000 H   0  0  0  0  0  0  0  0  0  0  0  0
    6.9410    1.8920    0.0000 H   0  0  0  0  0  0  0  0  0  0  0  0
    4.0610   -0.6900    0.0000 H   0  0  0  0  0  0  0  0  0  0  0  0
    7.4690   -2.8940    0.0000 H   0  0  0  0  0  0  0  0  0  0  0  0
    4.2880    3.4630    0.0000 H   0  0  0  0  0  0  0  0  0  0  0  0
    4.0610    4.3100    0.0000 H   0  0  0  0  0  0  0  0  0  0  0  0
    4.9080    4.5370    0.0000 H   0  0  0  0  0  0  0  0  0  0  0  0
    4.2690   -3.8100    0.0000 H   0  0  0  0  0  0  0  0  0  0  0  0
    2.8660   -1.3800    0.0000 H   0  0  0  0  0  0  0  0  0  0  0  0
    9.0500   -2.9030    0.0000 H   0  0  0  0  0  0  0  0  0  0  0  0
    9.0500   -0.0970    0.0000 H   0  0  0  0  0  0  0  0  0  0  0  0
    2.8660   -4.6200    0.0000 H   0  0  0  0  0  0  0  0  0  0  0  0
    1.4630   -2.1900    0.0000 H   0  0  0  0  0  0  0  0  0  0  0  0
   10.6700   -2.9030    0.0000 H   0  0  0  0  0  0  0  0  0  0  0  0
   10.6700   -0.0970    0.0000 H   0  0  0  0  0  0  0  0  0  0  0  0
    1.4630   -3.8100    0.0000 H   0  0  0  0  0  0  0  0  0  0  0  0
   12.8970   -2.0560    0.0000 H   0  0  0  0  0  0  0  0  0  0  0  0
   12.6700   -2.9030    0.0000 H   0  0  0  0  0  0  0  0  0  0  0  0
   11.8230   -2.6760    0.0000 H   0  0  0  0  0  0  0  0  0  0  0  0
  1 14  2  0  0  0  0
  2 30  1  0  0  0  0
  2 32  1  0  0  0  0
  3  8  1  0  0  0  0
  3  9  1  0  0  0  0
  3 12  1  0  0  0  0
  4 10  1  0  0  0  0
  4 11  1  0  0  0  0
  4 14  1  0  0  0  0
  5  6  1  0  0  0  0
  5 12  1  0  0  0  0
  5 15  1  0  0  0  0
  6 18  2  0  0  0  0
  7 15  1  0  0  0  0
  7 16  2  0  0  0  0
  8 10  1  0  0  0  0
  8 33  1  0  0  0  0
  8 34  1  0  0  0  0
  9 11  1  0  0  0  0
  9 35  1  0  0  0  0
  9 36  1  0  0  0  0
 10 37  1  0  0  0  0
 10 38  1  0  0  0  0
 11 39  1  0  0  0  0
 11 40  1  0  0  0  0
 12 13  2  0  0  0  0
 13 16  1  0  0  0  0
 13 41  1  0  0  0  0
 14 19  1  0  0  0  0
 15 17  2  0  0  0  0
 16 20  1  0  0  0  0
 17 18  1  0  0  0  0
 17 42  1  0  0  0  0
 18 21  1  0  0  0  0
 19 43  1  0  0  0  0
 19 44  1  0  0  0  0
 19 45  1  0  0  0  0
 20 22  2  0  0  0  0
 20 23  1  0  0  0  0
 21 24  2  0  0  0  0
 21 25  1  0  0  0  0
 22 26  1  0  0  0  0
 22 46  1  0  0  0  0
 23 27  2  0  0  0  0
 23 47  1  0  0  0  0
 24 28  1  0  0  0  0
 24 48  1  0  0  0  0
 25 29  2  0  0  0  0
 25 49  1  0  0  0  0
 26 31  2  0  0  0  0
 26 50  1  0  0  0  0
 27 31  1  0  0  0  0
 27 51  1  0  0  0  0
 28 30  2  0  0  0  0
 28 52  1  0  0  0  0
 29 30  1  0  0  0  0
 29 53  1  0  0  0  0
 31 54  1  0  0  0  0
 32 55  1  0  0  0  0
 32 56  1  0  0  0  0
 32 57  1  0  0  0  0
M  END
>  <CSID>
2481112

>  <BCPR>
-1

>  <Pgp>
1

$$$$

  MOE2013           2D

 30 31  0  0  0  0  0  0  0  0999 V2000
    2.3020   -1.9910    0.0000 C   0  0  0  0  0  0  0  0  0  0  0  0
    1.1510   -2.6540    0.0000 C   0  0  0  0  0  0  0  0  0  0  0  0
    1.1510   -3.9920    0.0000 C   0  0  0  0  0  0  0  0  0  0  0  0
    2.3020   -4.6550    0.0000 C   0  0  0  0  0  0  0  0  0  0  0  0
    3.4520   -3.9920    0.0000 C   0  0  0  0  0  0  0  0  0  0  0  0
    3.4520   -2.6540    0.0000 C   0  0  0  0  0  0  0  0  0  0  0  0
    4.6030   -4.6550    0.0000 C   0  0  0  0  0  0  0  0  0  0  0  0
    5.7640   -3.9920    0.0000 C   0  0  0  0  0  0  0  0  0  0  0  0
    4.6030   -5.9820    0.0000 O   0  0  0  0  0  0  0  0  0  0  0  0
    5.7640   -2.6540    0.0000 C   0  0  0  0  0  0  0  0  0  0  0  0
    6.9150   -1.9910    0.0000 C   0  0  0  0  0  0  0  0  0  0  0  0
    8.0660    0.0000    0.0000 C   0  0  0  0  0  0  0  0  0  0  0  0
    6.9150   -0.6640    0.0000 C   0  0  0  0  0  0  0  0  0  0  0  0
    8.0660   -2.6540    0.0000 C   0  0  0  0  0  0  0  0  0  0  0  0
    9.2170   -1.9910    0.0000 C   0  0  0  0  0  0  0  0  0  0  0  0
    9.2170   -0.6640    0.0000 C   0  0  0  0  0  0  0  0  0  0  0  0
   10.3680    0.0000    0.0000 Cl  0  0  0  0  0  0  0  0  0  0  0  0
    0.0000   -1.9910    0.0000 O   0  0  0  0  0  0  0  0  0  0  0  0
    4.6030   -1.9910    0.0000 O   0  0  0  0  0  0  0  0  0  0  0  0
    2.3020   -0.9110    0.0000 H   0  0  0  0  0  0  0  0  0  0  0  0
    0.2160   -4.5320    0.0000 H   0  0  0  0  0  0  0  0  0  0  0  0
    2.3020   -5.7350    0.0000 H   0  0  0  0  0  0  0  0  0  0  0  0
    6.6980   -4.5340    0.0000 H   0  0  0  0  0  0  0  0  0  0  0  0
    4.8290   -2.1140    0.0000 H   0  0  0  0  0  0  0  0  0  0  0  0
    8.0660    1.0800    0.0000 H   0  0  0  0  0  0  0  0  0  0  0  0
    5.9800   -0.1240    0.0000 H   0  0  0  0  0  0  0  0  0  0  0  0
    8.0660   -3.7340    0.0000 H   0  0  0  0  0  0  0  0  0  0  0  0
   10.1520   -2.5310    0.0000 H   0  0  0  0  0  0  0  0  0  0  0  0
    0.0830   -1.0350    0.0000 H   0  0  0  0  0  0  0  0  0  0  0  0
    5.3890   -2.5420    0.0000 H   0  0  0  0  0  0  0  0  0  0  0  0
  1  2  2  0  0  0  0
  1  6  1  0  0  0  0
  1 20  1  0  0  0  0
  2  3  1  0  0  0  0
  2 18  1  0  0  0  0
  3  4  2  0  0  0  0
  3 21  1  0  0  0  0
  4  5  1  0  0  0  0
  4 22  1  0  0  0  0
  5  6  2  0  0  0  0
  5  7  1  0  0  0  0
  6 19  1  0  0  0  0
  7  8  1  0  0  0  0
  7  9  2  0  0  0  0
  8 10  2  0  0  0  0
  8 23  1  0  0  0  0
 10 11  1  0  0  0  0
 10 24  1  0  0  0  0
 11 13  1  0  0  0  0
 11 14  2  0  0  0  0
 12 13  2  0  0  0  0
 12 16  1  0  0  0  0
 12 25  1  0  0  0  0
 13 26  1  0  0  0  0
 14 15  1  0  0  0  0
 14 27  1  0  0  0  0
 15 16  2  0  0  0  0
 15 28  1  0  0  0  0
 16 17  1  0  0  0  0
 18 29  1  0  0  0  0
 19 30  1  0  0  0  0
M  END
>  <CSID>
8715710

>  <BCPR>
1

>  <Pgp>
-1

$$$$
91536
  MOE2013           2D

 40 41  0  0  1  0  0  0  0  0999 V2000
    5.4640    0.7330    0.0000 O   0  0  0  0  0  0  0  0  0  0  0  0
    5.4640   -1.2670    0.0000 O   0  0  0  0  0  0  0  0  0  0  0  0
    3.7320   -2.2670    0.0000 N   0  0  3  0  0  0  0  0  0  0  0  0
    4.5980   -0.7670    0.0000 C   0  0  1  0  0  0  0  0  0  0  0  0
    3.7320   -1.2670    0.0000 C   0  0  0  0  0  0  0  0  0  0  0  0
    2.8660   -2.7670    0.0000 C   0  0  0  0  0  0  0  0  0  0  0  0
    4.5980    0.2330    0.0000 C   0  0  0  0  0  0  0  0  0  0  0  0
    2.0000   -2.2670    0.0000 C   0  0  0  0  0  0  0  0  0  0  0  0
    2.8660   -3.7670    0.0000 C   0  0  0  0  0  0  0  0  0  0  0  0
    5.4640    1.7330    0.0000 C   0  0  0  0  0  0  0  0  0  0  0  0
    6.3300    2.2330    0.0000 C   0  0  0  0  0  0  0  0  0  0  0  0
    6.3300    3.2330    0.0000 C   0  0  0  0  0  0  0  0  0  0  0  0
    4.5980    2.2330    0.0000 C   0  0  0  0  0  0  0  0  0  0  0  0
    7.2240    1.6980    0.0000 C   0  0  0  0  0  0  0  0  0  0  0  0
    5.4640    3.7330    0.0000 C   0  0  0  0  0  0  0  0  0  0  0  0
    4.5980    3.2330    0.0000 C   0  0  0  0  0  0  0  0  0  0  0  0
    7.2240    3.7670    0.0000 C   0  0  0  0  0  0  0  0  0  0  0  0
    8.1300    2.2120    0.0000 C   0  0  0  0  0  0  0  0  0  0  0  0
    8.1300    3.2540    0.0000 C   0  0  0  0  0  0  0  0  0  0  0  0
    4.5980   -1.3870    0.0000 H   0  0  0  0  0  0  0  0  0  0  0  0
    3.1220   -1.3750    0.0000 H   0  0  0  0  0  0  0  0  0  0  0  0
    3.5200   -0.6850    0.0000 H   0  0  0  0  0  0  0  0  0  0  0  0
    2.8660   -2.1470    0.0000 H   0  0  0  0  0  0  0  0  0  0  0  0
    4.2690   -2.5770    0.0000 H   0  0  0  0  0  0  0  0  0  0  0  0
    3.9880    0.1250    0.0000 H   0  0  0  0  0  0  0  0  0  0  0  0
    4.3860    0.8150    0.0000 H   0  0  0  0  0  0  0  0  0  0  0  0
    1.6900   -2.8040    0.0000 H   0  0  0  0  0  0  0  0  0  0  0  0
    1.4630   -1.9570    0.0000 H   0  0  0  0  0  0  0  0  0  0  0  0
    2.3100   -1.7300    0.0000 H   0  0  0  0  0  0  0  0  0  0  0  0
    2.2460   -3.7670    0.0000 H   0  0  0  0  0  0  0  0  0  0  0  0
    3.4860   -3.7670    0.0000 H   0  0  0  0  0  0  0  0  0  0  0  0
    2.8660   -4.3870    0.0000 H   0  0  0  0  0  0  0  0  0  0  0  0
    5.4640   -1.8870    0.0000 H   0  0  0  0  0  0  0  0  0  0  0  0
    4.0610    1.9230    0.0000 H   0  0  0  0  0  0  0  0  0  0  0  0
    7.2170    1.0780    0.0000 H   0  0  0  0  0  0  0  0  0  0  0  0
    5.4640    4.3530    0.0000 H   0  0  0  0  0  0  0  0  0  0  0  0
    4.0610    3.5430    0.0000 H   0  0  0  0  0  0  0  0  0  0  0  0
    7.2170    4.3870    0.0000 H   0  0  0  0  0  0  0  0  0  0  0  0
    8.6660    1.9000    0.0000 H   0  0  0  0  0  0  0  0  0  0  0  0
    8.6660    3.5660    0.0000 H   0  0  0  0  0  0  0  0  0  0  0  0
  1  7  1  0  0  0  0
  1 10  1  0  0  0  0
  2  4  1  0  0  0  0
  2 33  1  0  0  0  0
  3  5  1  0  0  0  0
  3  6  1  0  0  0  0
  3 24  1  0  0  0  0
  4  5  1  1  0  0  0
  4  7  1  0  0  0  0
  4 20  1  6  0  0  0
  5 21  1  0  0  0  0
  5 22  1  0  0  0  0
  6  8  1  0  0  0  0
  6  9  1  0  0  0  0
  6 23  1  0  0  0  0
  7 25  1  0  0  0  0
  7 26  1  0  0  0  0
  8 27  1  0  0  0  0
  8 28  1  0  0  0  0
  8 29  1  0  0  0  0
  9 30  1  0  0  0  0
  9 31  1  0  0  0  0
  9 32  1  0  0  0  0
 10 11  1  0  0  0  0
 10 13  2  0  0  0  0
 11 12  1  0  0  0  0
 11 14  2  0  0  0  0
 12 15  1  0  0  0  0
 12 17  2  0  0  0  0
 13 16  1  0  0  0  0
 13 34  1  0  0  0  0
 14 18  1  0  0  0  0
 14 35  1  0  0  0  0
 15 16  2  0  0  0  0
 15 36  1  0  0  0  0
 16 37  1  0  0  0  0
 17 19  1  0  0  0  0
 17 38  1  0  0  0  0
 18 19  2  0  0  0  0
 18 39  1  0  0  0  0
 19 40  1  0  0  0  0
M  END
>  <CSID>
82653

>  <BCPR>
-1

>  <Pgp>
0

$$$$

  MOE2013           3D

 40 41  0  0  1  0  0  0  0  0999 V2000
    3.4770   -2.0020    0.0000 O   0  0  0  0  0  0  0  0  0  0  0  0
    5.7780   -3.3020    0.0000 O   0  0  0  0  0  0  0  0  0  0  0  0
    8.0490   -2.0020    0.0000 N   0  0  3  0  0  0  0  0  0  0  0  0
    2.3110   -4.0140    0.0000 C   0  0  0  0  0  0  0  0  0  0  0  0
    3.4770   -3.3430    0.0000 C   0  0  0  0  0  0  0  0  0  0  0  0
    2.3110   -5.3450    0.0000 C   0  0  0  0  0  0  0  0  0  0  0  0
    1.1560   -3.3430    0.0000 C   0  0  0  0  0  0  0  0  0  0  0  0
    4.6330   -4.0140    0.0000 C   0  0  0  0  0  0  0  0  0  0  0  0
    3.4770   -6.0160    0.0000 C   0  0  0  0  0  0  0  0  0  0  0  0
    1.1560   -6.0160    0.0000 C   0  0  0  0  0  0  0  0  0  0  0  0
    4.6330   -5.3450    0.0000 C   0  0  0  0  0  0  0  0  0  0  0  0
    0.0000   -4.0140    0.0000 C   0  0  0  0  0  0  0  0  0  0  0  0
    0.0000   -5.3450    0.0000 C   0  0  0  0  0  0  0  0  0  0  0  0
    4.6330   -1.3310    0.0000 C   0  0  0  0  0  0  0  0  0  0  0  0
    5.7780   -1.9920    0.0000 C   0  0  1  0  0  0  0  0  0  0  0  0
    6.9140   -1.3410    0.0000 C   0  0  0  0  0  0  0  0  0  0  0  0
    9.1840   -1.3410    0.0000 C   0  0  0  0  0  0  0  0  0  0  0  0
   10.3190   -2.0020    0.0000 C   0  0  0  0  0  0  0  0  0  0  0  0
    9.1840    0.0000    0.0000 C   0  0  0  0  0  0  0  0  0  0  0  0
    6.6930   -3.5920    0.0000 H   0  0  0  0  0  0  0  0  0  0  0  0
    8.0490   -2.5850   -0.8250 H   0  0  0  0  0  0  0  0  0  0  0  0
    1.1560   -2.2630    0.0000 H   0  0  0  0  0  0  0  0  0  0  0  0
    5.5690   -3.4750    0.0000 H   0  0  0  0  0  0  0  0  0  0  0  0
    3.4790   -7.0960    0.0000 H   0  0  0  0  0  0  0  0  0  0  0  0
    1.1560   -7.0960    0.0000 H   0  0  0  0  0  0  0  0  0  0  0  0
    5.5690   -5.8840    0.0000 H   0  0  0  0  0  0  0  0  0  0  0  0
   -0.9360   -3.4750    0.0000 H   0  0  0  0  0  0  0  0  0  0  0  0
   -0.9360   -5.8840    0.0000 H   0  0  0  0  0  0  0  0  0  0  0  0
    4.6320   -0.7020   -0.8900 H   0  0  0  0  0  0  0  0  0  0  0  0
    4.6320   -0.7020    0.8900 H   0  0  0  0  0  0  0  0  0  0  0  0
    5.7780   -1.9920   -1.0900 H   0  0  0  0  0  0  0  0  0  0  0  0
    6.9160   -0.7120    0.8900 H   0  0  0  0  0  0  0  0  0  0  0  0
    6.9160   -0.7120   -0.8900 H   0  0  0  0  0  0  0  0  0  0  0  0
    9.1840   -1.3410   -1.0900 H   0  0  0  0  0  0  0  0  0  0  0  0
   10.6330   -2.1850    1.0280 H   0  0  0  0  0  0  0  0  0  0  0  0
   11.0810   -1.4160   -0.5140 H   0  0  0  0  0  0  0  0  0  0  0  0
   10.1850   -2.9540   -0.5140 H   0  0  0  0  0  0  0  0  0  0  0  0
    9.1840    0.3630    1.0280 H   0  0  0  0  0  0  0  0  0  0  0  0
    8.2940    0.3630   -0.5140 H   0  0  0  0  0  0  0  0  0  0  0  0
   10.0740    0.3630   -0.5140 H   0  0  0  0  0  0  0  0  0  0  0  0
  1  5  1  0  0  0  0
  1 14  1  0  0  0  0
  2 15  1  0  0  0  0
  2 20  1  0  0  0  0
  3 16  1  0  0  0  0
  3 17  1  0  0  0  0
  3 21  1  0  0  0  0
  4  5  1  0  0  0  0
  4  6  1  0  0  0  0
  4  7  2  0  0  0  0
  5  8  2  0  0  0  0
  6  9  1  0  0  0  0
  6 10  2  0  0  0  0
  7 12  1  0  0  0  0
  7 22  1  0  0  0  0
  8 11  1  0  0  0  0
  8 23  1  0  0  0  0
  9 11  2  0  0  0  0
  9 24  1  0  0  0  0
 10 13  1  0  0  0  0
 10 25  1  0  0  0  0
 11 26  1  0  0  0  0
 12 13  2  0  0  0  0
 12 27  1  0  0  0  0
 13 28  1  0  0  0  0
 14 15  1  0  0  0  0
 14 29  1  0  0  0  0
 14 30  1  0  0  0  0
 15 16  1  0  0  0  0
 15 31  1  0  0  0  0
 16 32  1  0  0  0  0
 16 33  1  0  0  0  0
 17 18  1  0  0  0  0
 17 19  1  0  0  0  0
 17 34  1  0  0  0  0
 18 35  1  0  0  0  0
 18 36  1  0  0  0  0
 18 37  1  0  0  0  0
 19 38  1  0  0  0  0
 19 39  1  0  0  0  0
 19 40  1  0  0  0  0
M  END
>  <CSID>
19877

>  <BCPR>
0

>  <Pgp>
0

$$$$

  MOE2013           3D

 40 41  0  0  1  0  0  0  0  0999 V2000
    4.5610   -3.9960    0.0000 O   0  0  0  0  0  0  0  0  0  0  0  0
    4.5610   -6.6230    0.0000 O   0  0  0  0  0  0  0  0  0  0  0  0
    2.2800   -7.9420    0.0000 N   0  0  3  0  0  0  0  0  0  0  0  0
    3.4210   -5.9690    0.0000 C   0  0  3  0  0  0  0  0  0  0  0  0
    2.2800   -6.6230    0.0000 C   0  0  0  0  0  0  0  0  0  0  0  0
    1.1400   -8.5960    0.0000 C   0  0  0  0  0  0  0  0  0  0  0  0
    3.4210   -4.6500    0.0000 C   0  0  0  0  0  0  0  0  0  0  0  0
    0.0000   -7.9420    0.0000 C   0  0  0  0  0  0  0  0  0  0  0  0
    1.1400   -9.9150    0.0000 C   0  0  0  0  0  0  0  0  0  0  0  0
    4.5610   -2.6770    0.0000 C   0  0  0  0  0  0  0  0  0  0  0  0
    5.7010   -2.0230    0.0000 C   0  0  0  0  0  0  0  0  0  0  0  0
    5.7010   -0.7040    0.0000 C   0  0  0  0  0  0  0  0  0  0  0  0
    3.4210   -2.0230    0.0000 C   0  0  0  0  0  0  0  0  0  0  0  0
    6.8710   -2.7270    0.0000 C   0  0  0  0  0  0  0  0  0  0  0  0
    4.5610   -0.0500    0.0000 C   0  0  0  0  0  0  0  0  0  0  0  0
    3.4210   -0.7040    0.0000 C   0  0  0  0  0  0  0  0  0  0  0  0
    6.8710    0.0000    0.0000 C   0  0  0  0  0  0  0  0  0  0  0  0
    8.0710   -2.0420    0.0000 C   0  0  0  0  0  0  0  0  0  0  0  0
    8.0710   -0.6740    0.0000 C   0  0  0  0  0  0  0  0  0  0  0  0
    4.3570   -7.5610    0.0000 H   0  0  0  0  0  0  0  0  0  0  0  0
    2.7850   -8.2340    0.8250 H   0  0  0  0  0  0  0  0  0  0  0  0
    3.4210   -5.9690    1.0900 H   0  0  0  0  0  0  0  0  0  0  0  0
    1.7350   -6.3070    0.8900 H   0  0  0  0  0  0  0  0  0  0  0  0
    1.7350   -6.3070   -0.8900 H   0  0  0  0  0  0  0  0  0  0  0  0
    1.1400   -8.5960   -1.0900 H   0  0  0  0  0  0  0  0  0  0  0  0
    2.8760   -4.3350   -0.8900 H   0  0  0  0  0  0  0  0  0  0  0  0
    2.8760   -4.3350    0.8900 H   0  0  0  0  0  0  0  0  0  0  0  0
   -0.3150   -7.7610    1.0280 H   0  0  0  0  0  0  0  0  0  0  0  0
   -0.7580   -8.5330   -0.5140 H   0  0  0  0  0  0  0  0  0  0  0  0
    0.1280   -6.9890   -0.5140 H   0  0  0  0  0  0  0  0  0  0  0  0
    1.1400  -10.2780    1.0280 H   0  0  0  0  0  0  0  0  0  0  0  0
    2.0300  -10.2780   -0.5140 H   0  0  0  0  0  0  0  0  0  0  0  0
    0.2500  -10.2780   -0.5140 H   0  0  0  0  0  0  0  0  0  0  0  0
    2.4860   -2.5640    0.0000 H   0  0  0  0  0  0  0  0  0  0  0  0
    6.8590   -3.8070    0.0000 H   0  0  0  0  0  0  0  0  0  0  0  0
    4.5610    1.0300    0.0000 H   0  0  0  0  0  0  0  0  0  0  0  0
    2.4860   -0.1630    0.0000 H   0  0  0  0  0  0  0  0  0  0  0  0
    6.8550    1.0800    0.0000 H   0  0  0  0  0  0  0  0  0  0  0  0
    9.0050   -2.5840    0.0000 H   0  0  0  0  0  0  0  0  0  0  0  0
    9.0030   -0.1280    0.0000 H   0  0  0  0  0  0  0  0  0  0  0  0
  1  7  1  0  0  0  0
  1 10  1  0  0  0  0
  2  4  1  0  0  0  0
  2 20  1  0  0  0  0
  3  5  1  0  0  0  0
  3  6  1  0  0  0  0
  3 21  1  0  0  0  0
  4  5  1  0  0  0  0
  4  7  1  0  0  0  0
  4 22  1  0  0  0  0
  5 23  1  0  0  0  0
  5 24  1  0  0  0  0
  6  8  1  0  0  0  0
  6  9  1  0  0  0  0
  6 25  1  0  0  0  0
  7 26  1  0  0  0  0
  7 27  1  0  0  0  0
  8 28  1  0  0  0  0
  8 29  1  0  0  0  0
  8 30  1  0  0  0  0
  9 31  1  0  0  0  0
  9 32  1  0  0  0  0
  9 33  1  0  0  0  0
 10 11  2  0  0  0  0
 10 13  1  0  0  0  0
 11 12  1  0  0  0  0
 11 14  1  0  0  0  0
 12 15  2  0  0  0  0
 12 17  1  0  0  0  0
 13 16  2  0  0  0  0
 13 34  1  0  0  0  0
 14 18  2  0  0  0  0
 14 35  1  0  0  0  0
 15 16  1  0  0  0  0
 15 36  1  0  0  0  0
 16 37  1  0  0  0  0
 17 19  2  0  0  0  0
 17 38  1  0  0  0  0
 18 19  1  0  0  0  0
 18 39  1  0  0  0  0
 19 40  1  0  0  0  0
M  END
>  <CSID>
4777

>  <BCPR>
-1

>  <Pgp>
0

$$$$

  MOE2013           3D

 71 75  0  0  1  0  0  0  0  0999 V2000
    2.3100   -6.6630    0.0000 C   0  0  0  0  0  0  0  0  0  0  0  0
    1.1460   -5.9980    0.0000 C   0  0  0  0  0  0  0  0  0  0  0  0
    0.0000   -6.6630    0.0000 C   0  0  0  0  0  0  0  0  0  0  0  0
    0.0000   -7.9920    0.0000 C   0  0  0  0  0  0  0  0  0  0  0  0
    1.1630   -8.6570    0.0000 C   0  0  0  0  0  0  0  0  0  0  0  0
    2.3100   -7.9920    0.0000 C   0  0  0  0  0  0  0  0  0  0  0  0
    3.4560   -8.6570    0.0000 O   0  0  0  0  0  0  0  0  0  0  0  0
    3.4560   -9.9860    0.0000 C   0  0  0  0  0  0  0  0  0  0  0  0
    4.6190  -10.6510    0.0000 C   0  0  2  0  0  0  0  0  0  0  0  0
    5.7660   -9.9700    0.0000 O   0  0  0  0  0  0  0  0  0  0  0  0
    4.6190  -11.9800    0.0000 C   0  0  0  0  0  0  0  0  0  0  0  0
    5.7660  -12.6450    0.0000 N   0  0  0  0  0  0  0  0  0  0  0  0
    5.7820  -13.9740    0.0000 C   0  0  0  0  0  0  0  0  0  0  0  0
    6.9290  -14.6220    0.0000 C   0  0  0  0  0  0  0  0  0  0  0  0
    8.0760  -13.9580    0.0000 N   0  0  0  0  0  0  0  0  0  0  0  0
    9.2390  -14.6220    0.0000 C   0  0  0  0  0  0  0  0  0  0  0  0
    8.0760  -12.6280    0.0000 C   0  0  0  0  0  0  0  0  0  0  0  0
    6.9290  -11.9640    0.0000 C   0  0  0  0  0  0  0  0  0  0  0  0
    9.2390  -15.9520    0.0000 C   0  0  0  0  0  0  0  0  0  0  0  0
   10.3850  -16.6160    0.0000 C   0  0  0  0  0  0  0  0  0  0  0  0
   11.5480  -15.9520    0.0000 C   0  0  0  0  0  0  0  0  0  0  0  0
   12.6950  -16.6160    0.0000 F   0  0  0  0  0  0  0  0  0  0  0  0
   11.5320  -14.6220    0.0000 C   0  0  0  0  0  0  0  0  0  0  0  0
   10.3850  -13.9580    0.0000 C   0  0  0  0  0  0  0  0  0  0  0  0
    3.4560   -5.9980    0.0000 C   0  0  0  0  0  0  0  0  0  0  0  0
    4.6030   -6.6630    0.0000 O   0  0  0  0  0  0  0  0  0  0  0  0
    3.4560   -4.6690    0.0000 C   0  0  0  0  0  0  0  0  0  0  0  0
    4.6030   -3.9880    0.0000 C   0  0  0  0  0  0  0  0  0  0  0  0
    4.6030   -2.6590    0.0000 C   0  0  0  0  0  0  0  0  0  0  0  0
    5.7490   -1.9940    0.0000 C   0  0  0  0  0  0  0  0  0  0  0  0
    5.7490   -0.6650    0.0000 C   0  0  0  0  0  0  0  0  0  0  0  0
    4.5860    0.0000    0.0000 C   0  0  0  0  0  0  0  0  0  0  0  0
    3.4400   -0.6810    0.0000 C   0  0  0  0  0  0  0  0  0  0  0  0
    3.4400   -2.0110    0.0000 C   0  0  0  0  0  0  0  0  0  0  0  0
    6.8960   -2.6590    0.0000 C   0  0  0  0  0  0  0  0  0  0  0  0
    8.0590   -1.9940    0.0000 C   0  0  0  0  0  0  0  0  0  0  0  0
    8.0420   -0.6650    0.0000 C   0  0  0  0  0  0  0  0  0  0  0  0
    6.8960    0.0000    0.0000 C   0  0  0  0  0  0  0  0  0  0  0  0
    1.1420   -4.9180    0.0000 H   0  0  0  0  0  0  0  0  0  0  0  0
   -0.9360   -6.1240    0.0000 H   0  0  0  0  0  0  0  0  0  0  0  0
   -0.9340   -8.5340    0.0000 H   0  0  0  0  0  0  0  0  0  0  0  0
    1.1660   -9.7370    0.0000 H   0  0  0  0  0  0  0  0  0  0  0  0
    2.9120  -10.3020    0.8900 H   0  0  0  0  0  0  0  0  0  0  0  0
    2.9120  -10.3020   -0.8900 H   0  0  0  0  0  0  0  0  0  0  0  0
    4.6190  -10.6510    1.0900 H   0  0  0  0  0  0  0  0  0  0  0  0
    6.0160   -9.8220   -0.9150 H   0  0  0  0  0  0  0  0  0  0  0  0
    4.0740  -12.2940   -0.8900 H   0  0  0  0  0  0  0  0  0  0  0  0
    4.0740  -12.2940    0.8900 H   0  0  0  0  0  0  0  0  0  0  0  0
    5.2400  -14.2940    0.8900 H   0  0  0  0  0  0  0  0  0  0  0  0
    5.2400  -14.2940   -0.8900 H   0  0  0  0  0  0  0  0  0  0  0  0
    6.9320  -15.2510   -0.8900 H   0  0  0  0  0  0  0  0  0  0  0  0
    6.9320  -15.2510    0.8900 H   0  0  0  0  0  0  0  0  0  0  0  0
    8.6210  -12.3140    0.8900 H   0  0  0  0  0  0  0  0  0  0  0  0
    8.6210  -12.3140   -0.8900 H   0  0  0  0  0  0  0  0  0  0  0  0
    6.9270  -11.3350   -0.8900 H   0  0  0  0  0  0  0  0  0  0  0  0
    6.9270  -11.3350    0.8900 H   0  0  0  0  0  0  0  0  0  0  0  0
    8.3030  -16.4910    0.0000 H   0  0  0  0  0  0  0  0  0  0  0  0
   10.3820  -17.6960    0.0000 H   0  0  0  0  0  0  0  0  0  0  0  0
   12.4640  -14.0770    0.0000 H   0  0  0  0  0  0  0  0  0  0  0  0
   10.3850  -12.8780    0.0000 H   0  0  0  0  0  0  0  0  0  0  0  0
    2.9090   -4.3580   -0.8900 H   0  0  0  0  0  0  0  0  0  0  0  0
    2.9090   -4.3580    0.8900 H   0  0  0  0  0  0  0  0  0  0  0  0
    5.1500   -4.2990   -0.8900 H   0  0  0  0  0  0  0  0  0  0  0  0
    5.1500   -4.2990    0.8900 H   0  0  0  0  0  0  0  0  0  0  0  0
    4.5770    1.0800    0.0000 H   0  0  0  0  0  0  0  0  0  0  0  0
    2.5010   -0.1470    0.0000 H   0  0  0  0  0  0  0  0  0  0  0  0
    2.5090   -2.5580    0.0000 H   0  0  0  0  0  0  0  0  0  0  0  0
    6.8930   -3.7390    0.0000 H   0  0  0  0  0  0  0  0  0  0  0  0
    8.9970   -2.5300    0.0000 H   0  0  0  0  0  0  0  0  0  0  0  0
    8.9740   -0.1200    0.0000 H   0  0  0  0  0  0  0  0  0  0  0  0
    6.8960    1.0800    0.0000 H   0  0  0  0  0  0  0  0  0  0  0  0
  1  2  1  0  0  0  0
  1  6  2  0  0  0  0
  1 25  1  0  0  0  0
  2  3  2  0  0  0  0
  2 39  1  0  0  0  0
  3  4  1  0  0  0  0
  3 40  1  0  0  0  0
  4  5  2  0  0  0  0
  4 41  1  0  0  0  0
  5  6  1  0  0  0  0
  5 42  1  0  0  0  0
  6  7  1  0  0  0  0
  7  8  1  0  0  0  0
  8  9  1  0  0  0  0
  8 43  1  0  0  0  0
  8 44  1  0  0  0  0
  9 10  1  0  0  0  0
  9 11  1  0  0  0  0
  9 45  1  0  0  0  0
 10 46  1  0  0  0  0
 11 12  1  0  0  0  0
 11 47  1  0  0  0  0
 11 48  1  0  0  0  0
 12 13  1  0  0  0  0
 12 18  1  0  0  0  0
 13 14  1  0  0  0  0
 13 49  1  0  0  0  0
 13 50  1  0  0  0  0
 14 15  1  0  0  0  0
 14 51  1  0  0  0  0
 14 52  1  0  0  0  0
 15 16  1  0  0  0  0
 15 17  1  0  0  0  0
 16 19  1  0  0  0  0
 16 24  2  0  0  0  0
 17 18  1  0  0  0  0
 17 53  1  0  0  0  0
 17 54  1  0  0  0  0
 18 55  1  0  0  0  0
 18 56  1  0  0  0  0
 19 20  2  0  0  0  0
 19 57  1  0  0  0  0
 20 21  1  0  0  0  0
 20 58  1  0  0  0  0
 21 22  1  0  0  0  0
 21 23  2  0  0  0  0
 23 24  1  0  0  0  0
 23 59  1  0  0  0  0
 24 60  1  0  0  0  0
 25 26  2  0  0  0  0
 25 27  1  0  0  0  0
 27 28  1  0  0  0  0
 27 61  1  0  0  0  0
 27 62  1  0  0  0  0
 28 29  1  0  0  0  0
 28 63  1  0  0  0  0
 28 64  1  0  0  0  0
 29 30  1  0  0  0  0
 29 34  2  0  0  0  0
 30 31  1  0  0  0  0
 30 35  2  0  0  0  0
 31 32  1  0  0  0  0
 31 38  2  0  0  0  0
 32 33  2  0  0  0  0
 32 65  1  0  0  0  0
 33 34  1  0  0  0  0
 33 66  1  0  0  0  0
 34 67  1  0  0  0  0
 35 36  1  0  0  0  0
 35 68  1  0  0  0  0
 36 37  2  0  0  0  0
 36 69  1  0  0  0  0
 37 38  1  0  0  0  0
 37 70  1  0  0  0  0
 38 71  1  0  0  0  0
M  END
>  <CSID>
30843677

>  <BCPR>
-1

>  <Pgp>
1

$$$$

  MOE2013           3D

 33 33  0  0  0  0  0  0  0  0999 V2000
    1.9750   -8.0870    0.0000 S   0  0  0  0  0  0  0  0  0  0  0  0
    1.0810  -12.4230    0.0000 N   0  0  0  0  0  0  0  0  0  0  0  0
    3.0060   -4.7210    0.0000 N   0  0  0  0  0  0  0  0  0  0  0  0
    0.4100  -10.3730    0.0000 N   0  0  0  0  0  0  0  0  0  0  0  0
    3.2420   -2.4350    0.0000 N   0  0  0  0  0  0  0  0  0  0  0  0
    1.1430   -3.3660    0.0000 N   0  0  0  0  0  0  0  0  0  0  0  0
    2.1620    0.0000    0.0000 N   0  0  0  0  0  0  0  0  0  0  0  0
    1.7390  -10.3730    0.0000 C   0  0  0  0  0  0  0  0  0  0  0  0
    2.5220   -9.3040    0.0000 C   0  0  0  0  0  0  0  0  0  0  0  0
    2.7580   -7.0060    0.0000 C   0  0  0  0  0  0  0  0  0  0  0  0
    2.2240   -5.8010    0.0000 C   0  0  0  0  0  0  0  0  0  0  0  0
    2.1490  -11.6400    0.0000 C   0  0  0  0  0  0  0  0  0  0  0  0
    3.4160  -12.0500    0.0000 C   0  0  0  0  0  0  0  0  0  0  0  0
    0.0000  -11.6400    0.0000 C   0  0  0  0  0  0  0  0  0  0  0  0
    2.4600   -3.5030    0.0000 C   0  0  0  0  0  0  0  0  0  0  0  0
    0.5960   -2.1490    0.0000 C   0  0  0  0  0  0  0  0  0  0  0  0
    2.7080   -1.2170    0.0000 C   0  0  0  0  0  0  0  0  0  0  0  0
    1.0840  -13.4330    0.0000 H   0  0  0  0  0  0  0  0  0  0  0  0
    4.0110   -4.8240    0.0000 H   0  0  0  0  0  0  0  0  0  0  0  0
    4.2460   -2.5450    0.0000 H   0  0  0  0  0  0  0  0  0  0  0  0
    3.1480   -9.3700   -0.8900 H   0  0  0  0  0  0  0  0  0  0  0  0
    3.1480   -9.3700    0.8900 H   0  0  0  0  0  0  0  0  0  0  0  0
    3.3840   -7.0720    0.8900 H   0  0  0  0  0  0  0  0  0  0  0  0
    3.3840   -7.0720   -0.8900 H   0  0  0  0  0  0  0  0  0  0  0  0
    1.5980   -5.7350    0.8900 H   0  0  0  0  0  0  0  0  0  0  0  0
    1.5980   -5.7350   -0.8900 H   0  0  0  0  0  0  0  0  0  0  0  0
    4.0780  -11.1840    0.0000 H   0  0  0  0  0  0  0  0  0  0  0  0
    3.6030  -12.6510   -0.8900 H   0  0  0  0  0  0  0  0  0  0  0  0
    3.6030  -12.6510    0.8900 H   0  0  0  0  0  0  0  0  0  0  0  0
   -1.0270  -11.9750    0.0000 H   0  0  0  0  0  0  0  0  0  0  0  0
   -0.4900   -2.2390    0.0000 H   0  0  0  0  0  0  0  0  0  0  0  0
    0.9160   -1.6070   -0.8900 H   0  0  0  0  0  0  0  0  0  0  0  0
    0.9160   -1.6070    0.8900 H   0  0  0  0  0  0  0  0  0  0  0  0
  1  9  1  0  0  0  0
  1 10  1  0  0  0  0
  2 12  1  0  0  0  0
  2 14  1  0  0  0  0
  2 18  1  0  0  0  0
  3 11  1  0  0  0  0
  3 15  1  0  0  0  0
  3 19  1  0  0  0  0
  4  8  1  0  0  0  0
  4 14  2  0  0  0  0
  5 15  1  0  0  0  0
  5 17  1  0  0  0  0
  5 20  1  0  0  0  0
  6 15  2  0  0  0  0
  6 16  1  0  0  0  0
  7 17  3  0  0  0  0
  8  9  1  0  0  0  0
  8 12  2  0  0  0  0
  9 21  1  0  0  0  0
  9 22  1  0  0  0  0
 10 11  1  0  0  0  0
 10 23  1  0  0  0  0
 10 24  1  0  0  0  0
 11 25  1  0  0  0  0
 11 26  1  0  0  0  0
 12 13  1  0  0  0  0
 13 27  1  0  0  0  0
 13 28  1  0  0  0  0
 13 29  1  0  0  0  0
 14 30  1  0  0  0  0
 16 31  1  0  0  0  0
 16 32  1  0  0  0  0
 16 33  1  0  0  0  0
M  END
>  <CSID>
2654

>  <BCPR>
0

>  <Pgp>
0

$$$$

  MOE2013           3D

 45 46  0  0  0  0  0  0  0  0999 V2000
    5.9870  -11.5140    0.0000 C   0  0  0  0  0  0  0  0  0  0  0  0
    4.6520  -11.5140    0.0000 O   0  0  0  0  0  0  0  0  0  0  0  0
    3.9840  -10.3630    0.0000 C   0  0  0  0  0  0  0  0  0  0  0  0
    4.6520   -9.2110    0.0000 C   0  0  0  0  0  0  0  0  0  0  0  0
    3.9840   -8.0600    0.0000 C   0  0  0  0  0  0  0  0  0  0  0  0
    2.6600   -8.0600    0.0000 C   0  0  0  0  0  0  0  0  0  0  0  0
    1.9920   -9.2110    0.0000 C   0  0  0  0  0  0  0  0  0  0  0  0
    2.6600  -10.3630    0.0000 C   0  0  0  0  0  0  0  0  0  0  0  0
    0.6680   -9.2110    0.0000 O   0  0  0  0  0  0  0  0  0  0  0  0
    0.0000  -10.3630    0.0000 C   0  0  0  0  0  0  0  0  0  0  0  0
    4.6520   -6.9080    0.0000 C   0  0  0  0  0  0  0  0  0  0  0  0
    3.9840   -5.7570    0.0000 C   0  0  0  0  0  0  0  0  0  0  0  0
    4.6520   -4.6060    0.0000 C   0  0  0  0  0  0  0  0  0  0  0  0
    5.9870   -4.6060    0.0000 O   0  0  0  0  0  0  0  0  0  0  0  0
    3.9840   -3.4540    0.0000 C   0  0  0  0  0  0  0  0  0  0  0  0
    4.6520   -2.3030    0.0000 C   0  0  0  0  0  0  0  0  0  0  0  0
    3.9840   -1.1510    0.0000 C   0  0  0  0  0  0  0  0  0  0  0  0
    2.6600   -1.1510    0.0000 C   0  0  0  0  0  0  0  0  0  0  0  0
    1.9920   -2.3030    0.0000 C   0  0  0  0  0  0  0  0  0  0  0  0
    2.6600   -3.4540    0.0000 C   0  0  0  0  0  0  0  0  0  0  0  0
    1.9920   -4.6060    0.0000 O   0  0  0  0  0  0  0  0  0  0  0  0
    2.6600   -5.7570    0.0000 C   0  0  0  0  0  0  0  0  0  0  0  0
    1.9920    0.0000    0.0000 O   0  0  0  0  0  0  0  0  0  0  0  0
    0.6680    0.0000    0.0000 C   0  0  0  0  0  0  0  0  0  0  0  0
    5.9870   -2.3030    0.0000 O   0  0  0  0  0  0  0  0  0  0  0  0
    6.3500  -12.5420    0.0000 H   0  0  0  0  0  0  0  0  0  0  0  0
    6.3500  -11.0000    0.8900 H   0  0  0  0  0  0  0  0  0  0  0  0
    6.3500  -11.0000   -0.8900 H   0  0  0  0  0  0  0  0  0  0  0  0
    5.7320   -9.2110    0.0000 H   0  0  0  0  0  0  0  0  0  0  0  0
    2.1210   -7.1240    0.0000 H   0  0  0  0  0  0  0  0  0  0  0  0
    2.1210  -11.2990    0.0000 H   0  0  0  0  0  0  0  0  0  0  0  0
   -1.0710  -10.1620    0.0000 H   0  0  0  0  0  0  0  0  0  0  0  0
    0.2620  -10.9350    0.8900 H   0  0  0  0  0  0  0  0  0  0  0  0
    0.2620  -10.9350   -0.8900 H   0  0  0  0  0  0  0  0  0  0  0  0
    5.7320   -6.9080    0.0000 H   0  0  0  0  0  0  0  0  0  0  0  0
    2.9040   -5.7570    0.0000 H   0  0  0  0  0  0  0  0  0  0  0  0
    4.5230   -0.2150    0.0000 H   0  0  0  0  0  0  0  0  0  0  0  0
    0.9120   -2.3030    0.0000 H   0  0  0  0  0  0  0  0  0  0  0  0
    1.9540   -6.5870    0.0000 H   0  0  0  0  0  0  0  0  0  0  0  0
    3.2870   -5.8130    0.8900 H   0  0  0  0  0  0  0  0  0  0  0  0
    3.2870   -5.8130   -0.8900 H   0  0  0  0  0  0  0  0  0  0  0  0
    0.3050    1.0280    0.0000 H   0  0  0  0  0  0  0  0  0  0  0  0
    0.3050   -0.5140    0.8900 H   0  0  0  0  0  0  0  0  0  0  0  0
    0.3050   -0.5140   -0.8900 H   0  0  0  0  0  0  0  0  0  0  0  0
    6.3930   -3.1730    0.0000 H   0  0  0  0  0  0  0  0  0  0  0  0
  1  2  1  0  0  0  0
  1 26  1  0  0  0  0
  1 27  1  0  0  0  0
  1 28  1  0  0  0  0
  2  3  1  0  0  0  0
  3  4  1  0  0  0  0
  3  8  2  0  0  0  0
  4  5  2  0  0  0  0
  4 29  1  0  0  0  0
  5  6  1  0  0  0  0
  5 11  1  0  0  0  0
  6  7  2  0  0  0  0
  6 30  1  0  0  0  0
  7  8  1  0  0  0  0
  7  9  1  0  0  0  0
  8 31  1  0  0  0  0
  9 10  1  0  0  0  0
 10 32  1  0  0  0  0
 10 33  1  0  0  0  0
 10 34  1  0  0  0  0
 11 12  2  0  0  0  0
 11 35  1  0  0  0  0
 12 13  1  0  0  0  0
 12 36  1  0  0  0  0
 13 14  2  0  0  0  0
 13 15  1  0  0  0  0
 15 16  1  0  0  0  0
 15 20  2  0  0  0  0
 16 17  2  0  0  0  0
 16 25  1  0  0  0  0
 17 18  1  0  0  0  0
 17 37  1  0  0  0  0
 18 19  2  0  0  0  0
 18 23  1  0  0  0  0
 19 20  1  0  0  0  0
 19 38  1  0  0  0  0
 20 21  1  0  0  0  0
 21 22  1  0  0  0  0
 22 39  1  0  0  0  0
 22 40  1  0  0  0  0
 22 41  1  0  0  0  0
 23 24  1  0  0  0  0
 24 42  1  0  0  0  0
 24 43  1  0  0  0  0
 24 44  1  0  0  0  0
 25 45  1  0  0  0  0
M  END
>  <CSID>
14897480

>  <BCPR>
1

>  <Pgp>
-1

$$$$

  MOE2013           3D

 43 43  0  0  1  0  0  0  0  0999 V2000
    4.6040   -3.3240    0.0000 C   0  0  1  0  0  0  0  0  0  0  0  0
    5.7550   -3.9870    0.0000 C   0  0  2  0  0  0  0  0  0  0  0  0
    6.9060   -3.3240    0.0000 C   0  0  0  0  0  0  0  0  0  0  0  0
    6.9060   -1.9980    0.0000 C   0  0  0  0  0  0  0  0  0  0  0  0
    8.0560   -1.3260    0.0000 C   0  0  0  0  0  0  0  0  0  0  0  0
    8.0560    0.0000    0.0000 O   0  0  0  0  0  0  0  0  0  0  0  0
    9.2070   -1.9980    0.0000 O   0  0  0  0  0  0  0  0  0  0  0  0
    5.7550   -1.3260    0.0000 O   0  0  0  0  0  0  0  0  0  0  0  0
    6.9060   -5.9850    0.0000 C   0  0  0  0  0  0  0  0  0  0  0  0
    5.7550   -5.3130    0.0000 N   0  0  0  0  0  0  0  0  0  0  0  0
    8.0560   -5.3130    0.0000 N   0  0  0  0  0  0  0  0  0  0  0  0
    6.9060   -7.3110    0.0000 N   0  0  0  0  0  0  0  0  0  0  0  0
    3.4530   -3.9870    0.0000 N   0  0  0  0  0  0  0  0  0  0  0  0
    3.4530   -5.3130    0.0000 C   0  0  0  0  0  0  0  0  0  0  0  0
    2.3020   -5.9850    0.0000 C   0  0  0  0  0  0  0  0  0  0  0  0
    4.6040   -5.9850    0.0000 O   0  0  0  0  0  0  0  0  0  0  0  0
    3.4530   -1.3260    0.0000 C   0  0  2  0  0  0  0  0  0  0  0  0
    3.4530    0.0000    0.0000 O   0  0  0  0  0  0  0  0  0  0  0  0
    2.3020   -1.9980    0.0000 C   0  0  1  0  0  0  0  0  0  0  0  0
    1.1510   -1.3260    0.0000 C   0  0  0  0  0  0  0  0  0  0  0  0
    2.3020   -3.3240    0.0000 O   0  0  0  0  0  0  0  0  0  0  0  0
    0.0000   -1.9980    0.0000 O   0  0  0  0  0  0  0  0  0  0  0  0
    4.6040   -1.9980    0.0000 C   0  0  1  0  0  0  0  0  0  0  0  0
    4.6040   -3.3240   -1.0900 H   0  0  0  0  0  0  0  0  0  0  0  0
    5.7550   -3.9870    1.0900 H   0  0  0  0  0  0  0  0  0  0  0  0
    7.8410   -3.8640    0.0000 H   0  0  0  0  0  0  0  0  0  0  0  0
    9.9960   -1.4510    0.0000 H   0  0  0  0  0  0  0  0  0  0  0  0
    4.8790   -5.8160    0.0000 H   0  0  0  0  0  0  0  0  0  0  0  0
    8.0510   -4.3030    0.0000 H   0  0  0  0  0  0  0  0  0  0  0  0
    7.7810   -7.8160    0.0000 H   0  0  0  0  0  0  0  0  0  0  0  0
    6.0310   -7.8160    0.0000 H   0  0  0  0  0  0  0  0  0  0  0  0
    2.5790   -3.4820    0.0000 H   0  0  0  0  0  0  0  0  0  0  0  0
    1.4700   -5.2810    0.0000 H   0  0  0  0  0  0  0  0  0  0  0  0
    2.2470   -6.6120    0.8900 H   0  0  0  0  0  0  0  0  0  0  0  0
    2.2470   -6.6120   -0.8900 H   0  0  0  0  0  0  0  0  0  0  0  0
    3.4530   -1.3260   -1.0900 H   0  0  0  0  0  0  0  0  0  0  0  0
    3.4530    0.2900    0.9150 H   0  0  0  0  0  0  0  0  0  0  0  0
    2.3020   -1.9980    1.0900 H   0  0  0  0  0  0  0  0  0  0  0  0
    1.1510   -0.6970   -0.8900 H   0  0  0  0  0  0  0  0  0  0  0  0
    1.1510   -0.6970    0.8900 H   0  0  0  0  0  0  0  0  0  0  0  0
    2.3020   -3.6140   -0.9150 H   0  0  0  0  0  0  0  0  0  0  0  0
   -0.0100   -2.5560   -0.7810 H   0  0  0  0  0  0  0  0  0  0  0  0
    4.6040   -1.9980    1.0900 H   0  0  0  0  0  0  0  0  0  0  0  0
  1  2  1  0  0  0  0
  1 13  1  0  0  0  0
  1 23  1  0  0  0  0
  1 24  1  0  0  0  0
  2  3  1  0  0  0  0
  2 10  1  0  0  0  0
  2 25  1  0  0  0  0
  3  4  2  0  0  0  0
  3 26  1  0  0  0  0
  4  5  1  0  0  0  0
  4  8  1  0  0  0  0
  5  6  2  0  0  0  0
  5  7  1  0  0  0  0
  7 27  1  0  0  0  0
  8 23  1  0  0  0  0
  9 10  1  0  0  0  0
  9 11  2  3  0  0  0
  9 12  1  0  0  0  0
 10 28  1  0  0  0  0
 11 29  1  0  0  0  0
 12 30  1  0  0  0  0
 12 31  1  0  0  0  0
 13 14  1  0  0  0  0
 13 32  1  0  0  0  0
 14 15  1  0  0  0  0
 14 16  2  0  0  0  0
 15 33  1  0  0  0  0
 15 34  1  0  0  0  0
 15 35  1  0  0  0  0
 17 18  1  0  0  0  0
 17 19  1  0  0  0  0
 17 23  1  0  0  0  0
 17 36  1  0  0  0  0
 18 37  1  0  0  0  0
 19 20  1  0  0  0  0
 19 21  1  0  0  0  0
 19 38  1  0  0  0  0
 20 22  1  0  0  0  0
 20 39  1  0  0  0  0
 20 40  1  0  0  0  0
 21 41  1  0  0  0  0
 22 42  1  0  0  0  0
 23 43  1  0  0  0  0
M  END
>  <CSID>
54842

>  <BCPR>
0

>  <Pgp>
-1

$$$$

  MOE2013           2D

 40 42  0  0  0  0  0  0  0  0999 V2000
    1.1500   -4.6870    0.0000 C   0  0  0  0  0  0  0  0  0  0  0  0
    1.1500   -6.0140    0.0000 C   0  0  0  0  0  0  0  0  0  0  0  0
    2.2990   -6.6830    0.0000 C   0  0  0  0  0  0  0  0  0  0  0  0
    3.4490   -6.0140    0.0000 C   0  0  0  0  0  0  0  0  0  0  0  0
    3.4490   -4.6750    0.0000 C   0  0  0  0  0  0  0  0  0  0  0  0
    2.2990   -4.0180    0.0000 C   0  0  0  0  0  0  0  0  0  0  0  0
    4.5990   -4.0180    0.0000 C   0  0  0  0  0  0  0  0  0  0  0  0
    5.7480   -4.6750    0.0000 N   0  0  0  0  0  0  0  0  0  0  0  0
    6.8980   -4.0050    0.0000 C   0  0  0  0  0  0  0  0  0  0  0  0
    8.0480   -4.6750    0.0000 C   0  0  0  0  0  0  0  0  0  0  0  0
    9.1980   -4.0050    0.0000 C   0  0  0  0  0  0  0  0  0  0  0  0
    9.1980   -2.6660    0.0000 C   0  0  0  0  0  0  0  0  0  0  0  0
    8.0350   -2.0090    0.0000 C   0  0  0  0  0  0  0  0  0  0  0  0
    6.8860   -2.6780    0.0000 C   0  0  0  0  0  0  0  0  0  0  0  0
    4.5990   -2.6780    0.0000 O   0  0  0  0  0  0  0  0  0  0  0  0
    0.0000   -6.6830    0.0000 O   0  0  0  0  0  0  0  0  0  0  0  0
    0.0000   -4.0180    0.0000 O   0  0  0  0  0  0  0  0  0  0  0  0
    8.0610   -6.0010    0.0000 N   0  3  0  0  0  0  0  0  0  0  0  0
    9.2100   -6.6710    0.0000 O   0  0  0  0  0  0  0  0  0  0  0  0
    6.9110   -6.6710    0.0000 O   0  5  0  0  0  0  0  0  0  0  0  0
   10.3350   -1.9960    0.0000 C   0  0  0  0  0  0  0  0  0  0  0  0
   11.4840   -2.6660    0.0000 C   0  0  0  0  0  0  0  0  0  0  0  0
   12.6340   -1.9960    0.0000 C   0  0  0  0  0  0  0  0  0  0  0  0
   12.6340   -0.6700    0.0000 C   0  0  0  0  0  0  0  0  0  0  0  0
   11.4720    0.0000    0.0000 C   0  0  0  0  0  0  0  0  0  0  0  0
   10.3220   -0.6820    0.0000 C   0  0  0  0  0  0  0  0  0  0  0  0
    2.2990   -7.7630    0.0000 H   0  0  0  0  0  0  0  0  0  0  0  0
    4.3850   -6.5520    0.0000 H   0  0  0  0  0  0  0  0  0  0  0  0
    2.2950   -2.9380    0.0000 H   0  0  0  0  0  0  0  0  0  0  0  0
    5.7520   -5.6850    0.0000 H   0  0  0  0  0  0  0  0  0  0  0  0
   10.1340   -4.5430    0.0000 H   0  0  0  0  0  0  0  0  0  0  0  0
    8.0280   -0.9290    0.0000 H   0  0  0  0  0  0  0  0  0  0  0  0
    5.9470   -2.1440    0.0000 H   0  0  0  0  0  0  0  0  0  0  0  0
    0.0870   -7.6390    0.0000 H   0  0  0  0  0  0  0  0  0  0  0  0
    0.0870   -3.0620    0.0000 H   0  0  0  0  0  0  0  0  0  0  0  0
   11.4840   -3.7460    0.0000 H   0  0  0  0  0  0  0  0  0  0  0  0
   13.5700   -2.5340    0.0000 H   0  0  0  0  0  0  0  0  0  0  0  0
   13.5690   -0.1300    0.0000 H   0  0  0  0  0  0  0  0  0  0  0  0
   11.4650    1.0800    0.0000 H   0  0  0  0  0  0  0  0  0  0  0  0
    9.3810   -0.1520    0.0000 H   0  0  0  0  0  0  0  0  0  0  0  0
  1  2  1  0  0  0  0
  1  6  2  0  0  0  0
  1 17  1  0  0  0  0
  2  3  2  0  0  0  0
  2 16  1  0  0  0  0
  3  4  1  0  0  0  0
  3 27  1  0  0  0  0
  4  5  2  0  0  0  0
  4 28  1  0  0  0  0
  5  6  1  0  0  0  0
  5  7  1  0  0  0  0
  6 29  1  0  0  0  0
  7  8  1  0  0  0  0
  7 15  2  0  0  0  0
  8  9  1  0  0  0  0
  8 30  1  0  0  0  0
  9 10  1  0  0  0  0
  9 14  2  0  0  0  0
 10 11  2  0  0  0  0
 10 18  1  0  0  0  0
 11 12  1  0  0  0  0
 11 31  1  0  0  0  0
 12 13  2  0  0  0  0
 12 21  1  0  0  0  0
 13 14  1  0  0  0  0
 13 32  1  0  0  0  0
 14 33  1  0  0  0  0
 16 34  1  0  0  0  0
 17 35  1  0  0  0  0
 18 19  2  0  0  0  0
 18 20  1  0  0  0  0
 21 22  1  0  0  0  0
 21 26  2  0  0  0  0
 22 23  2  0  0  0  0
 22 36  1  0  0  0  0
 23 24  1  0  0  0  0
 23 37  1  0  0  0  0
 24 25  2  0  0  0  0
 24 38  1  0  0  0  0
 25 26  1  0  0  0  0
 25 39  1  0  0  0  0
 26 40  1  0  0  0  0
M  CHG  1  18   1
M  CHG  1  20  -1
M  END
>  <CSID>
28478156

>  <BCPR>
-1

>  <Pgp>
0

$$$$

  MOE2013           3D

 53 55  0  0  0  0  0  0  0  0999 V2000
   10.6870   -1.8350    0.0000 C   0  0  0  0  0  0  0  0  0  0  0  0
    0.6570   -1.1310    0.0000 C   0  0  0  0  0  0  0  0  0  0  0  0
    1.9880   -3.4400    0.0000 C   0  0  0  0  0  0  0  0  0  0  0  0
    3.9900   -4.6020    0.0000 C   0  0  0  0  0  0  0  0  0  0  0  0
    0.0000   -4.6020    0.0000 C   0  0  0  0  0  0  0  0  0  0  0  0
    6.0850   -1.8350    0.0000 C   0  0  0  0  0  0  0  0  0  0  0  0
   15.2880   -1.8350    0.0000 C   0  0  0  0  0  0  0  0  0  0  0  0
   14.1420   -3.8370    0.0000 O   0  0  0  0  0  0  0  0  0  0  0  0
   12.9950   -3.1650    0.0000 C   0  0  0  0  0  0  0  0  0  0  0  0
    8.3930   -1.8350    0.0000 C   0  0  0  0  0  0  0  0  0  0  0  0
    3.9900   -2.2930    0.0000 C   0  0  0  0  0  0  0  0  0  0  0  0
    2.6600   -2.2930    0.0000 C   0  0  0  0  0  0  0  0  0  0  0  0
   15.2880   -3.1650    0.0000 C   0  0  0  0  0  0  0  0  0  0  0  0
    4.6020    0.0000    0.0000 O   0  0  0  0  0  0  0  0  0  0  0  0
    4.8770   -1.3000    0.0000 C   0  0  0  0  0  0  0  0  0  0  0  0
   11.8330   -3.8370    0.0000 C   0  0  0  0  0  0  0  0  0  0  0  0
   14.1420   -1.1770    0.0000 O   0  0  0  0  0  0  0  0  0  0  0  0
    2.6600   -4.6020    0.0000 C   0  0  0  0  0  0  0  0  0  0  0  0
   11.8330   -1.1770    0.0000 C   0  0  0  0  0  0  0  0  0  0  0  0
   11.8330   -5.1680    0.0000 O   0  0  0  0  0  0  0  0  0  0  0  0
    0.6570   -3.4400    0.0000 O   0  0  0  0  0  0  0  0  0  0  0  0
   12.9950   -5.8250    0.0000 C   0  0  0  0  0  0  0  0  0  0  0  0
    1.9880   -1.1310    0.0000 O   0  0  0  0  0  0  0  0  0  0  0  0
    9.5400   -1.1770    0.0000 C   0  0  0  0  0  0  0  0  0  0  0  0
    7.2320   -1.1770    0.0000 C   0  0  0  0  0  0  0  0  0  0  0  0
    4.6480   -3.4400    0.0000 C   0  0  0  0  0  0  0  0  0  0  0  0
    5.9470   -3.1650    0.0000 C   0  0  0  0  0  0  0  0  0  0  0  0
   12.9950   -1.8350    0.0000 C   0  0  0  0  0  0  0  0  0  0  0  0
   10.6870   -3.1650    0.0000 C   0  0  0  0  0  0  0  0  0  0  0  0
    0.2940   -0.1030    0.0000 H   0  0  0  0  0  0  0  0  0  0  0  0
    0.2940   -1.6450    0.8900 H   0  0  0  0  0  0  0  0  0  0  0  0
    0.2940   -1.6450   -0.8900 H   0  0  0  0  0  0  0  0  0  0  0  0
    4.5340   -5.5350    0.0000 H   0  0  0  0  0  0  0  0  0  0  0  0
   -1.0730   -4.4120    0.0000 H   0  0  0  0  0  0  0  0  0  0  0  0
    0.2680   -5.1710    0.8900 H   0  0  0  0  0  0  0  0  0  0  0  0
    0.2680   -5.1710   -0.8900 H   0  0  0  0  0  0  0  0  0  0  0  0
   16.1150   -1.1250    0.0000 H   0  0  0  0  0  0  0  0  0  0  0  0
   15.3470   -2.4620   -0.8900 H   0  0  0  0  0  0  0  0  0  0  0  0
   15.3470   -2.4620    0.8900 H   0  0  0  0  0  0  0  0  0  0  0  0
    8.3960   -2.9150    0.0000 H   0  0  0  0  0  0  0  0  0  0  0  0
   16.1210   -3.8680    0.0000 H   0  0  0  0  0  0  0  0  0  0  0  0
   15.3420   -2.5380    0.8900 H   0  0  0  0  0  0  0  0  0  0  0  0
   15.3420   -2.5380   -0.8900 H   0  0  0  0  0  0  0  0  0  0  0  0
    2.1200   -5.5380    0.0000 H   0  0  0  0  0  0  0  0  0  0  0  0
   11.8300   -0.0970    0.0000 H   0  0  0  0  0  0  0  0  0  0  0  0
   12.8050   -6.8980    0.0000 H   0  0  0  0  0  0  0  0  0  0  0  0
   13.5640   -5.5570    0.8900 H   0  0  0  0  0  0  0  0  0  0  0  0
   13.5640   -5.5570   -0.8900 H   0  0  0  0  0  0  0  0  0  0  0  0
    9.5400   -0.0970    0.0000 H   0  0  0  0  0  0  0  0  0  0  0  0
    7.2290   -0.0970    0.0000 H   0  0  0  0  0  0  0  0  0  0  0  0
    6.4150   -3.5860   -0.8900 H   0  0  0  0  0  0  0  0  0  0  0  0
    6.4150   -3.5860    0.8900 H   0  0  0  0  0  0  0  0  0  0  0  0
    9.7500   -3.7020    0.0000 H   0  0  0  0  0  0  0  0  0  0  0  0
  1 19  2  0  0  0  0
  1 24  1  0  0  0  0
  1 29  1  0  0  0  0
  2 23  1  0  0  0  0
  2 30  1  0  0  0  0
  2 31  1  0  0  0  0
  2 32  1  0  0  0  0
  3 12  1  0  0  0  0
  3 18  2  0  0  0  0
  3 21  1  0  0  0  0
  4 18  1  0  0  0  0
  4 26  2  0  0  0  0
  4 33  1  0  0  0  0
  5 21  1  0  0  0  0
  5 34  1  0  0  0  0
  5 35  1  0  0  0  0
  5 36  1  0  0  0  0
  6 15  1  0  0  0  0
  6 25  2  0  0  0  0
  6 27  1  0  0  0  0
  7 17  1  0  0  0  0
  7 37  1  0  0  0  0
  7 38  1  0  0  0  0
  7 39  1  0  0  0  0
  8  9  1  0  0  0  0
  8 13  1  0  0  0  0
  9 16  1  0  0  0  0
  9 28  2  0  0  0  0
 10 24  2  0  0  0  0
 10 25  1  0  0  0  0
 10 40  1  0  0  0  0
 11 12  2  0  0  0  0
 11 15  1  0  0  0  0
 11 26  1  0  0  0  0
 12 23  1  0  0  0  0
 13 41  1  0  0  0  0
 13 42  1  0  0  0  0
 13 43  1  0  0  0  0
 14 15  2  0  0  0  0
 16 20  1  0  0  0  0
 16 29  2  0  0  0  0
 17 28  1  0  0  0  0
 18 44  1  0  0  0  0
 19 28  1  0  0  0  0
 19 45  1  0  0  0  0
 20 22  1  0  0  0  0
 22 46  1  0  0  0  0
 22 47  1  0  0  0  0
 22 48  1  0  0  0  0
 24 49  1  0  0  0  0
 25 50  1  0  0  0  0
 26 27  1  0  0  0  0
 27 51  1  0  0  0  0
 27 52  1  0  0  0  0
 29 53  1  0  0  0  0
M  END
>  <CSID>
34237703

>  <BCPR>
-1

>  <Pgp>
1

$$$$

  MOE2013           3D

 64 66  0  0  1  0  0  0  0  0999 V2000
   10.3810   -2.8520    0.0000 C   0  0  0  0  0  0  0  0  0  0  0  0
    9.2500   -3.5000    0.0000 C   0  0  0  0  0  0  0  0  0  0  0  0
   14.8820   -5.4620    0.0000 N   0  3  0  0  0  0  0  0  0  0  0  0
    8.1310   -2.8520    0.0000 C   0  0  0  0  0  0  0  0  0  0  0  0
   10.3810   -1.5570    0.0000 C   0  0  0  0  0  0  0  0  0  0  0  0
    8.1310   -1.5570    0.0000 C   0  0  0  0  0  0  0  0  0  0  0  0
    0.2420   -0.9020    0.0000 C   0  0  0  0  0  0  0  0  0  0  0  0
    3.6370   -1.5570    0.0000 C   0  0  0  0  0  0  0  0  0  0  0  0
    9.2500   -0.9100    0.0000 O   0  0  0  0  0  0  0  0  0  0  0  0
    1.3740   -1.5500    0.0000 N   0  0  0  0  0  0  0  0  0  0  0  0
    2.5120   -0.9020    0.0000 C   0  0  1  0  0  0  0  0  0  0  0  0
    7.0120   -0.9100    0.0000 C   0  0  0  0  0  0  0  0  0  0  0  0
   11.5000   -3.5000    0.0000 C   0  0  0  0  0  0  0  0  0  0  0  0
   13.7440   -4.8080    0.0000 C   0  0  0  0  0  0  0  0  0  0  0  0
    4.7560   -0.9100    0.0000 O   0  0  0  0  0  0  0  0  0  0  0  0
    7.0120   -3.5000    0.0000 C   0  0  0  0  0  0  0  0  0  0  0  0
   14.8940   -6.7700    0.0000 O   0  5  0  0  0  0  0  0  0  0  0  0
   16.0000   -4.8140    0.0000 O   0  0  0  0  0  0  0  0  0  0  0  0
   -0.8760   -1.5500    0.0000 O   0  0  0  0  0  0  0  0  0  0  0  0
    5.8940   -1.5700    0.0000 C   0  0  0  0  0  0  0  0  0  0  0  0
    9.2500   -4.7950    0.0000 O   0  0  0  0  0  0  0  0  0  0  0  0
    0.2550    0.4060    0.0000 O   0  0  0  0  0  0  0  0  0  0  0  0
    3.6300   -2.8520    0.0000 O   0  0  0  0  0  0  0  0  0  0  0  0
    2.5120    0.4060    0.0000 C   0  0  0  0  0  0  0  0  0  0  0  0
   13.7440   -3.5000    0.0000 C   0  0  0  0  0  0  0  0  0  0  0  0
   12.6180   -5.4560    0.0000 C   0  0  0  0  0  0  0  0  0  0  0  0
   12.6240   -2.8520    0.0000 C   0  0  0  0  0  0  0  0  0  0  0  0
   11.5000   -4.8080    0.0000 C   0  0  0  0  0  0  0  0  0  0  0  0
   -2.0020   -0.8900    0.0000 C   0  0  0  0  0  0  0  0  0  0  0  0
    5.8940   -2.8520    0.0000 C   0  0  0  0  0  0  0  0  0  0  0  0
    3.6370    1.0530    0.0000 C   0  0  0  0  0  0  0  0  0  0  0  0
   -2.6690   -2.0280    0.0000 C   0  0  0  0  0  0  0  0  0  0  0  0
   -1.3480    0.2480    0.0000 C   0  0  0  0  0  0  0  0  0  0  0  0
   -3.1400   -0.2360    0.0000 C   0  0  0  0  0  0  0  0  0  0  0  0
    3.6300    2.3480    0.0000 C   0  0  0  0  0  0  0  0  0  0  0  0
    4.7560    0.4060    0.0000 C   0  0  0  0  0  0  0  0  0  0  0  0
   11.3150   -1.0150    0.0000 H   0  0  0  0  0  0  0  0  0  0  0  0
    1.3730   -2.5600    0.0000 H   0  0  0  0  0  0  0  0  0  0  0  0
    2.5120   -0.9020   -1.0900 H   0  0  0  0  0  0  0  0  0  0  0  0
    7.0070    0.1700    0.0000 H   0  0  0  0  0  0  0  0  0  0  0  0
    7.0120   -4.5800    0.0000 H   0  0  0  0  0  0  0  0  0  0  0  0
    1.9670    0.7210   -0.8900 H   0  0  0  0  0  0  0  0  0  0  0  0
    1.9670    0.7210    0.8900 H   0  0  0  0  0  0  0  0  0  0  0  0
   14.6800   -2.9600    0.0000 H   0  0  0  0  0  0  0  0  0  0  0  0
   12.6160   -6.5360    0.0000 H   0  0  0  0  0  0  0  0  0  0  0  0
   12.6250   -1.7720    0.0000 H   0  0  0  0  0  0  0  0  0  0  0  0
   10.5640   -5.3470    0.0000 H   0  0  0  0  0  0  0  0  0  0  0  0
    4.9580   -3.3910    0.0000 H   0  0  0  0  0  0  0  0  0  0  0  0
    3.6370    1.0530    1.0900 H   0  0  0  0  0  0  0  0  0  0  0  0
   -3.7390   -1.8220    0.0000 H   0  0  0  0  0  0  0  0  0  0  0  0
   -2.4090   -2.6010    0.8900 H   0  0  0  0  0  0  0  0  0  0  0  0
   -2.4090   -2.6010   -0.8900 H   0  0  0  0  0  0  0  0  0  0  0  0
   -2.0580    1.0750    0.0000 H   0  0  0  0  0  0  0  0  0  0  0  0
   -0.7210    0.3070   -0.8900 H   0  0  0  0  0  0  0  0  0  0  0  0
   -0.7210    0.3070    0.8900 H   0  0  0  0  0  0  0  0  0  0  0  0
   -2.9430    0.8360    0.0000 H   0  0  0  0  0  0  0  0  0  0  0  0
   -3.7110   -0.5000    0.8900 H   0  0  0  0  0  0  0  0  0  0  0  0
   -3.7110   -0.5000   -0.8900 H   0  0  0  0  0  0  0  0  0  0  0  0
    3.6280    2.7110   -1.0280 H   0  0  0  0  0  0  0  0  0  0  0  0
    4.5180    2.7160    0.5140 H   0  0  0  0  0  0  0  0  0  0  0  0
    2.7380    2.7070    0.5140 H   0  0  0  0  0  0  0  0  0  0  0  0
    5.0710    0.2240   -1.0280 H   0  0  0  0  0  0  0  0  0  0  0  0
    4.6250   -0.5460    0.5140 H   0  0  0  0  0  0  0  0  0  0  0  0
    5.5160    0.9950    0.5140 H   0  0  0  0  0  0  0  0  0  0  0  0
  1  2  1  0  0  0  0
  1  5  2  0  0  0  0
  1 13  1  0  0  0  0
  2  4  1  0  0  0  0
  2 21  2  0  0  0  0
  3 14  1  0  0  0  0
  3 17  1  0  0  0  0
  3 18  2  0  0  0  0
  4  6  2  0  0  0  0
  4 16  1  0  0  0  0
  5  9  1  0  0  0  0
  5 37  1  0  0  0  0
  6  9  1  0  0  0  0
  6 12  1  0  0  0  0
  7 10  1  0  0  0  0
  7 19  1  0  0  0  0
  7 22  2  0  0  0  0
  8 11  1  0  0  0  0
  8 15  1  0  0  0  0
  8 23  2  0  0  0  0
 10 11  1  0  0  0  0
 10 38  1  0  0  0  0
 11 24  1  0  0  0  0
 11 39  1  0  0  0  0
 12 20  2  0  0  0  0
 12 40  1  0  0  0  0
 13 27  2  0  0  0  0
 13 28  1  0  0  0  0
 14 25  2  0  0  0  0
 14 26  1  0  0  0  0
 15 20  1  0  0  0  0
 16 30  2  0  0  0  0
 16 41  1  0  0  0  0
 19 29  1  0  0  0  0
 20 30  1  0  0  0  0
 24 31  1  0  0  0  0
 24 42  1  0  0  0  0
 24 43  1  0  0  0  0
 25 27  1  0  0  0  0
 25 44  1  0  0  0  0
 26 28  2  0  0  0  0
 26 45  1  0  0  0  0
 27 46  1  0  0  0  0
 28 47  1  0  0  0  0
 29 32  1  0  0  0  0
 29 33  1  0  0  0  0
 29 34  1  0  0  0  0
 30 48  1  0  0  0  0
 31 35  1  0  0  0  0
 31 36  1  0  0  0  0
 31 49  1  0  0  0  0
 32 50  1  0  0  0  0
 32 51  1  0  0  0  0
 32 52  1  0  0  0  0
 33 53  1  0  0  0  0
 33 54  1  0  0  0  0
 33 55  1  0  0  0  0
 34 56  1  0  0  0  0
 34 57  1  0  0  0  0
 34 58  1  0  0  0  0
 35 59  1  0  0  0  0
 35 60  1  0  0  0  0
 35 61  1  0  0  0  0
 36 62  1  0  0  0  0
 36 63  1  0  0  0  0
 36 64  1  0  0  0  0
M  CHG  1   3   1
M  CHG  1  17  -1
M  END
>  <CSID>
21812569

>  <BCPR>
0

>  <Pgp>
-1

$$$$

  MOE2013           3D

 41 43  0  0  1  0  0  0  0  0999 V2000
    3.4350   -1.3230    0.0000 O   0  0  0  0  0  0  0  0  0  0  0  0
    5.7640   -1.4000    0.0000 O   0  0  0  0  0  0  0  0  0  0  0  0
   10.3950   -1.3870    0.0000 O   0  0  0  0  0  0  0  0  0  0  0  0
    5.7130   -3.9570    0.0000 O   0  0  0  0  0  0  0  0  0  0  0  0
    3.4350   -5.2800    0.0000 O   0  0  0  0  0  0  0  0  0  0  0  0
    1.1450   -3.9570    0.0000 O   0  0  0  0  0  0  0  0  0  0  0  0
    0.0000   -1.9720    0.0000 O   0  0  0  0  0  0  0  0  0  0  0  0
    1.1450    0.0000    0.0000 O   0  0  0  0  0  0  0  0  0  0  0  0
   12.7230   -1.3870    0.0000 O   0  0  0  0  0  0  0  0  0  0  0  0
    4.5680   -1.9720    0.0000 C   0  0  1  0  0  0  0  0  0  0  0  0
    4.5680   -3.2950    0.0000 C   0  0  1  0  0  0  0  0  0  0  0  0
    2.2780   -1.9720    0.0000 C   0  0  1  0  0  0  0  0  0  0  0  0
    3.4350   -3.9570    0.0000 C   0  0  2  0  0  0  0  0  0  0  0  0
    2.2780   -3.2950    0.0000 C   0  0  2  0  0  0  0  0  0  0  0  0
    9.2370   -2.0610    0.0000 C   0  0  0  0  0  0  0  0  0  0  0  0
    6.9220   -2.0610    0.0000 C   0  0  0  0  0  0  0  0  0  0  0  0
    9.2370   -3.4100    0.0000 C   0  0  0  0  0  0  0  0  0  0  0  0
    8.0670   -1.4000    0.0000 C   0  0  0  0  0  0  0  0  0  0  0  0
    1.1450   -1.3230    0.0000 C   0  0  0  0  0  0  0  0  0  0  0  0
   10.4080   -4.0840    0.0000 C   0  0  0  0  0  0  0  0  0  0  0  0
    6.9220   -3.4100    0.0000 C   0  0  0  0  0  0  0  0  0  0  0  0
    8.0670   -4.0840    0.0000 C   0  0  0  0  0  0  0  0  0  0  0  0
   11.5780   -2.0480    0.0000 C   0  0  0  0  0  0  0  0  0  0  0  0
   11.5270   -3.4230    0.0000 C   0  0  0  0  0  0  0  0  0  0  0  0
   10.4080   -5.4200    0.0000 C   0  0  0  0  0  0  0  0  0  0  0  0
    5.5060   -4.8940    0.0000 H   0  0  0  0  0  0  0  0  0  0  0  0
    2.5200   -5.5700    0.0000 H   0  0  0  0  0  0  0  0  0  0  0  0
    1.3560   -4.8940    0.0000 H   0  0  0  0  0  0  0  0  0  0  0  0
    0.2750    0.4060    0.0000 H   0  0  0  0  0  0  0  0  0  0  0  0
    4.5680   -1.9720   -1.0900 H   0  0  0  0  0  0  0  0  0  0  0  0
    4.5680   -3.2950    1.0900 H   0  0  0  0  0  0  0  0  0  0  0  0
    2.2780   -1.9720   -1.0900 H   0  0  0  0  0  0  0  0  0  0  0  0
    3.4350   -3.9570   -1.0900 H   0  0  0  0  0  0  0  0  0  0  0  0
    2.2780   -3.2950    1.0900 H   0  0  0  0  0  0  0  0  0  0  0  0
    8.0620   -0.3200    0.0000 H   0  0  0  0  0  0  0  0  0  0  0  0
    5.9840   -3.9460    0.0000 H   0  0  0  0  0  0  0  0  0  0  0  0
    8.0620   -5.1640    0.0000 H   0  0  0  0  0  0  0  0  0  0  0  0
   12.4550   -3.9760    0.0000 H   0  0  0  0  0  0  0  0  0  0  0  0
    9.3800   -5.7830    0.0000 H   0  0  0  0  0  0  0  0  0  0  0  0
   10.9220   -5.7830    0.8900 H   0  0  0  0  0  0  0  0  0  0  0  0
   10.9220   -5.7830   -0.8900 H   0  0  0  0  0  0  0  0  0  0  0  0
  1 10  1  0  0  0  0
  1 12  1  0  0  0  0
  2 10  1  0  0  0  0
  2 16  1  0  0  0  0
  3 15  1  0  0  0  0
  3 23  1  0  0  0  0
  4 11  1  0  0  0  0
  4 26  1  0  0  0  0
  5 13  1  0  0  0  0
  5 27  1  0  0  0  0
  6 14  1  0  0  0  0
  6 28  1  0  0  0  0
  7 19  2  0  0  0  0
  8 19  1  0  0  0  0
  8 29  1  0  0  0  0
  9 23  2  0  0  0  0
 10 11  1  0  0  0  0
 10 30  1  0  0  0  0
 11 13  1  0  0  0  0
 11 31  1  0  0  0  0
 12 14  1  0  0  0  0
 12 19  1  0  0  0  0
 12 32  1  0  0  0  0
 13 14  1  0  0  0  0
 13 33  1  0  0  0  0
 14 34  1  0  0  0  0
 15 17  1  0  0  0  0
 15 18  2  0  0  0  0
 16 18  1  0  0  0  0
 16 21  2  0  0  0  0
 17 20  1  0  0  0  0
 17 22  2  0  0  0  0
 18 35  1  0  0  0  0
 20 24  2  0  0  0  0
 20 25  1  0  0  0  0
 21 22  1  0  0  0  0
 21 36  1  0  0  0  0
 22 37  1  0  0  0  0
 23 24  1  0  0  0  0
 24 38  1  0  0  0  0
 25 39  1  0  0  0  0
 25 40  1  0  0  0  0
 25 41  1  0  0  0  0
M  END
>  <CSID>
82667

>  <BCPR>
0

>  <Pgp>
-1

$$$$

  MOE2013           3D

 57 62  0  0  0  0  0  0  0  0999 V2000
    0.8920   -9.6950    0.0000 O   0  0  0  0  0  0  0  0  0  0  0  0
    3.2580   -1.6030    0.0000 O   0  0  0  0  0  0  0  0  0  0  0  0
    7.6650   -1.1500    0.0000 O   0  0  0  0  0  0  0  0  0  0  0  0
    5.5580   -8.2470    0.0000 N   0  0  0  0  0  0  0  0  0  0  0  0
    4.4080   -6.2560    0.0000 N   0  0  0  0  0  0  0  0  0  0  0  0
    6.8250   -7.8340    0.0000 N   0  0  0  0  0  0  0  0  0  0  0  0
    4.4080  -10.2380    0.0000 N   0  0  0  0  0  0  0  0  0  0  0  0
    4.4080   -3.5940    0.0000 N   0  0  0  0  0  0  0  0  0  0  0  0
    4.4080   -7.5880    0.0000 C   0  0  0  0  0  0  0  0  0  0  0  0
    5.5580   -9.5790    0.0000 C   0  0  0  0  0  0  0  0  0  0  0  0
    7.6010   -8.9060    0.0000 C   0  0  0  0  0  0  0  0  0  0  0  0
    3.2580   -9.5790    0.0000 C   0  0  0  0  0  0  0  0  0  0  0  0
    3.2580   -8.2470    0.0000 C   0  0  0  0  0  0  0  0  0  0  0  0
    6.8250   -9.9920    0.0000 C   0  0  0  0  0  0  0  0  0  0  0  0
    2.1070  -10.2380    0.0000 C   0  0  0  0  0  0  0  0  0  0  0  0
    8.9320   -8.9060    0.0000 C   0  0  0  0  0  0  0  0  0  0  0  0
    5.5580   -5.5840    0.0000 C   0  0  0  0  0  0  0  0  0  0  0  0
    3.2580   -5.5840    0.0000 C   0  0  0  0  0  0  0  0  0  0  0  0
    5.5580   -4.2530    0.0000 C   0  0  0  0  0  0  0  0  0  0  0  0
    3.2580   -4.2530    0.0000 C   0  0  0  0  0  0  0  0  0  0  0  0
    4.4080   -2.2620    0.0000 C   0  0  0  0  0  0  0  0  0  0  0  0
    1.9650  -11.5690    0.0000 C   0  0  0  0  0  0  0  0  0  0  0  0
    9.6040  -10.0570    0.0000 C   0  0  0  0  0  0  0  0  0  0  0  0
    9.6040   -7.7560    0.0000 C   0  0  0  0  0  0  0  0  0  0  0  0
    5.5580   -1.6030    0.0000 C   0  0  0  0  0  0  0  0  0  0  0  0
    0.0000  -10.6900    0.0000 C   0  0  0  0  0  0  0  0  0  0  0  0
    0.6590  -11.8410    0.0000 C   0  0  0  0  0  0  0  0  0  0  0  0
   10.9360  -10.0570    0.0000 C   0  0  0  0  0  0  0  0  0  0  0  0
   10.9360   -7.7560    0.0000 C   0  0  0  0  0  0  0  0  0  0  0  0
   11.5950   -8.9060    0.0000 C   0  0  0  0  0  0  0  0  0  0  0  0
    6.7740   -2.1330    0.0000 C   0  0  0  0  0  0  0  0  0  0  0  0
    5.7010   -0.2720    0.0000 C   0  0  0  0  0  0  0  0  0  0  0  0
    7.0060    0.0000    0.0000 C   0  0  0  0  0  0  0  0  0  0  0  0
   12.9260   -8.9060    0.0000 C   0  0  0  0  0  0  0  0  0  0  0  0
    2.3240   -7.7050    0.0000 H   0  0  0  0  0  0  0  0  0  0  0  0
    7.1620  -11.0180    0.0000 H   0  0  0  0  0  0  0  0  0  0  0  0
    6.1040   -5.8970   -0.8900 H   0  0  0  0  0  0  0  0  0  0  0  0
    6.1040   -5.8970    0.8900 H   0  0  0  0  0  0  0  0  0  0  0  0
    2.7120   -5.8970    0.8900 H   0  0  0  0  0  0  0  0  0  0  0  0
    2.7120   -5.8970   -0.8900 H   0  0  0  0  0  0  0  0  0  0  0  0
    6.1020   -3.9370    0.8900 H   0  0  0  0  0  0  0  0  0  0  0  0
    6.1020   -3.9370   -0.8900 H   0  0  0  0  0  0  0  0  0  0  0  0
    2.7140   -3.9370   -0.8900 H   0  0  0  0  0  0  0  0  0  0  0  0
    2.7140   -3.9370    0.8900 H   0  0  0  0  0  0  0  0  0  0  0  0
    2.7660  -12.2940    0.0000 H   0  0  0  0  0  0  0  0  0  0  0  0
    9.0660  -10.9940    0.0000 H   0  0  0  0  0  0  0  0  0  0  0  0
    9.0660   -6.8190    0.0000 H   0  0  0  0  0  0  0  0  0  0  0  0
   -1.0740  -10.5760    0.0000 H   0  0  0  0  0  0  0  0  0  0  0  0
    0.2160  -12.8260    0.0000 H   0  0  0  0  0  0  0  0  0  0  0  0
   11.4780  -10.9910    0.0000 H   0  0  0  0  0  0  0  0  0  0  0  0
   11.4780   -6.8220    0.0000 H   0  0  0  0  0  0  0  0  0  0  0  0
    7.0010   -3.1890    0.0000 H   0  0  0  0  0  0  0  0  0  0  0  0
    4.9010    0.4530    0.0000 H   0  0  0  0  0  0  0  0  0  0  0  0
    7.4490    0.9850    0.0000 H   0  0  0  0  0  0  0  0  0  0  0  0
   13.2890   -9.9340    0.0000 H   0  0  0  0  0  0  0  0  0  0  0  0
   13.2890   -8.3920    0.8900 H   0  0  0  0  0  0  0  0  0  0  0  0
   13.2890   -8.3920   -0.8900 H   0  0  0  0  0  0  0  0  0  0  0  0
  1 15  1  0  0  0  0
  1 26  1  0  0  0  0
  2 21  2  0  0  0  0
  3 31  1  0  0  0  0
  3 33  1  0  0  0  0
  4  6  1  0  0  0  0
  4  9  1  0  0  0  0
  4 10  1  0  0  0  0
  5  9  1  0  0  0  0
  5 17  1  0  0  0  0
  5 18  1  0  0  0  0
  6 11  2  0  0  0  0
  7 10  1  0  0  0  0
  7 12  2  0  0  0  0
  8 19  1  0  0  0  0
  8 20  1  0  0  0  0
  8 21  1  0  0  0  0
  9 13  2  0  0  0  0
 10 14  2  0  0  0  0
 11 14  1  0  0  0  0
 11 16  1  0  0  0  0
 12 13  1  0  0  0  0
 12 15  1  0  0  0  0
 13 35  1  0  0  0  0
 14 36  1  0  0  0  0
 15 22  2  0  0  0  0
 16 23  2  0  0  0  0
 16 24  1  0  0  0  0
 17 19  1  0  0  0  0
 17 37  1  0  0  0  0
 17 38  1  0  0  0  0
 18 20  1  0  0  0  0
 18 39  1  0  0  0  0
 18 40  1  0  0  0  0
 19 41  1  0  0  0  0
 19 42  1  0  0  0  0
 20 43  1  0  0  0  0
 20 44  1  0  0  0  0
 21 25  1  0  0  0  0
 22 27  1  0  0  0  0
 22 45  1  0  0  0  0
 23 28  1  0  0  0  0
 23 46  1  0  0  0  0
 24 29  2  0  0  0  0
 24 47  1  0  0  0  0
 25 31  2  0  0  0  0
 25 32  1  0  0  0  0
 26 27  2  0  0  0  0
 26 48  1  0  0  0  0
 27 49  1  0  0  0  0
 28 30  2  0  0  0  0
 28 50  1  0  0  0  0
 29 30  1  0  0  0  0
 29 51  1  0  0  0  0
 30 34  1  0  0  0  0
 31 52  1  0  0  0  0
 32 33  2  0  0  0  0
 32 53  1  0  0  0  0
 33 54  1  0  0  0  0
 34 55  1  0  0  0  0
 34 56  1  0  0  0  0
 34 57  1  0  0  0  0
M  END
>  <CSID>
28654632

>  <BCPR>
1

>  <Pgp>
-1

$$$$

  MOE2013           3D

 71 74  0  0  1  0  0  0  0  0999 V2000
   11.5240   -7.9700    0.0000 C   0  0  0  0  0  0  0  0  0  0  0  0
   11.5240   -6.6420    0.0000 C   0  0  0  0  0  0  0  0  0  0  0  0
   10.3580   -5.9780    0.0000 C   0  0  0  0  0  0  0  0  0  0  0  0
    9.2090   -6.6420    0.0000 C   0  0  0  0  0  0  0  0  0  0  0  0
    9.2090   -7.9700    0.0000 C   0  0  0  0  0  0  0  0  0  0  0  0
   10.3580   -8.6340    0.0000 C   0  0  0  0  0  0  0  0  0  0  0  0
    8.0600   -8.6340    0.0000 O   0  0  0  0  0  0  0  0  0  0  0  0
    8.0600   -9.9810    0.0000 C   0  0  0  0  0  0  0  0  0  0  0  0
    6.9110  -10.6450    0.0000 C   0  0  1  0  0  0  0  0  0  0  0  0
    6.9110  -11.9730    0.0000 C   0  0  0  0  0  0  0  0  0  0  0  0
    5.7620   -9.9810    0.0000 O   0  0  0  0  0  0  0  0  0  0  0  0
    5.7620  -12.6370    0.0000 N   0  0  0  0  0  0  0  0  0  0  0  0
    5.7620  -13.9660    0.0000 C   0  0  0  0  0  0  0  0  0  0  0  0
    4.6130  -14.6300    0.0000 C   0  0  0  0  0  0  0  0  0  0  0  0
    3.4460  -13.9660    0.0000 N   0  0  0  0  0  0  0  0  0  0  0  0
    3.4460  -12.6370    0.0000 C   0  0  0  0  0  0  0  0  0  0  0  0
    4.6130  -11.9730    0.0000 C   0  0  0  0  0  0  0  0  0  0  0  0
    2.2980  -14.6300    0.0000 C   0  0  0  0  0  0  0  0  0  0  0  0
    2.2980  -15.9580    0.0000 C   0  0  0  0  0  0  0  0  0  0  0  0
    1.1490  -16.6220    0.0000 C   0  0  0  0  0  0  0  0  0  0  0  0
    0.0000  -15.9580    0.0000 C   0  0  0  0  0  0  0  0  0  0  0  0
    0.0000  -14.6300    0.0000 C   0  0  0  0  0  0  0  0  0  0  0  0
    1.1490  -13.9660    0.0000 C   0  0  0  0  0  0  0  0  0  0  0  0
    3.4460  -16.6220    0.0000 C   0  0  0  0  0  0  0  0  0  0  0  0
   10.3580   -4.6490    0.0000 C   0  0  0  0  0  0  0  0  0  0  0  0
    9.2090   -3.9850    0.0000 C   0  0  0  0  0  0  0  0  0  0  0  0
    9.2090   -2.6570    0.0000 C   0  0  0  0  0  0  0  0  0  0  0  0
    8.0600   -1.9920    0.0000 C   0  0  0  0  0  0  0  0  0  0  0  0
    8.0600   -0.6640    0.0000 C   0  0  0  0  0  0  0  0  0  0  0  0
    6.9110    0.0000    0.0000 C   0  0  0  0  0  0  0  0  0  0  0  0
    5.7620   -0.6640    0.0000 C   0  0  0  0  0  0  0  0  0  0  0  0
    5.7620   -1.9920    0.0000 C   0  0  0  0  0  0  0  0  0  0  0  0
    6.9110   -2.6570    0.0000 C   0  0  0  0  0  0  0  0  0  0  0  0
   11.5240   -3.9850    0.0000 O   0  0  0  0  0  0  0  0  0  0  0  0
    1.1490  -17.9510    0.0000 C   0  0  0  0  0  0  0  0  0  0  0  0
   12.4580   -8.5130    0.0000 H   0  0  0  0  0  0  0  0  0  0  0  0
   12.4580   -6.0990    0.0000 H   0  0  0  0  0  0  0  0  0  0  0  0
    8.2740   -6.1020    0.0000 H   0  0  0  0  0  0  0  0  0  0  0  0
   10.3550   -9.7140    0.0000 H   0  0  0  0  0  0  0  0  0  0  0  0
    8.6050  -10.2960   -0.8900 H   0  0  0  0  0  0  0  0  0  0  0  0
    8.6050  -10.2960    0.8900 H   0  0  0  0  0  0  0  0  0  0  0  0
    6.9110  -10.6450   -1.0900 H   0  0  0  0  0  0  0  0  0  0  0  0
    7.4560  -12.2880    0.8900 H   0  0  0  0  0  0  0  0  0  0  0  0
    7.4560  -12.2880   -0.8900 H   0  0  0  0  0  0  0  0  0  0  0  0
    5.5110   -9.8360    0.9150 H   0  0  0  0  0  0  0  0  0  0  0  0
    6.3070  -14.2810   -0.8900 H   0  0  0  0  0  0  0  0  0  0  0  0
    6.3070  -14.2810    0.8900 H   0  0  0  0  0  0  0  0  0  0  0  0
    4.6150  -15.2590    0.8900 H   0  0  0  0  0  0  0  0  0  0  0  0
    4.6150  -15.2590   -0.8900 H   0  0  0  0  0  0  0  0  0  0  0  0
    2.9020  -12.3210   -0.8900 H   0  0  0  0  0  0  0  0  0  0  0  0
    2.9020  -12.3210    0.8900 H   0  0  0  0  0  0  0  0  0  0  0  0
    4.6150  -11.3440    0.8900 H   0  0  0  0  0  0  0  0  0  0  0  0
    4.6150  -11.3440   -0.8900 H   0  0  0  0  0  0  0  0  0  0  0  0
   -0.9350  -16.4980    0.0000 H   0  0  0  0  0  0  0  0  0  0  0  0
   -0.9350  -14.0900    0.0000 H   0  0  0  0  0  0  0  0  0  0  0  0
    1.1490  -12.8860    0.0000 H   0  0  0  0  0  0  0  0  0  0  0  0
    3.2460  -17.6930    0.0000 H   0  0  0  0  0  0  0  0  0  0  0  0
    4.0180  -16.3590    0.8900 H   0  0  0  0  0  0  0  0  0  0  0  0
    4.0180  -16.3590   -0.8900 H   0  0  0  0  0  0  0  0  0  0  0  0
    8.6640   -4.3000   -0.8900 H   0  0  0  0  0  0  0  0  0  0  0  0
    8.6640   -4.3000    0.8900 H   0  0  0  0  0  0  0  0  0  0  0  0
    9.7540   -2.3430   -0.8900 H   0  0  0  0  0  0  0  0  0  0  0  0
    9.7540   -2.3430    0.8900 H   0  0  0  0  0  0  0  0  0  0  0  0
    8.9950   -0.1240    0.0000 H   0  0  0  0  0  0  0  0  0  0  0  0
    6.9110    1.0800    0.0000 H   0  0  0  0  0  0  0  0  0  0  0  0
    4.8270   -0.1240    0.0000 H   0  0  0  0  0  0  0  0  0  0  0  0
    4.8260   -2.5320    0.0000 H   0  0  0  0  0  0  0  0  0  0  0  0
    6.9110   -3.7370    0.0000 H   0  0  0  0  0  0  0  0  0  0  0  0
    0.1210  -18.3140    0.0000 H   0  0  0  0  0  0  0  0  0  0  0  0
    1.6630  -18.3140    0.8900 H   0  0  0  0  0  0  0  0  0  0  0  0
    1.6630  -18.3140   -0.8900 H   0  0  0  0  0  0  0  0  0  0  0  0
  1  2  2  0  0  0  0
  1  6  1  0  0  0  0
  1 36  1  0  0  0  0
  2  3  1  0  0  0  0
  2 37  1  0  0  0  0
  3  4  2  0  0  0  0
  3 25  1  0  0  0  0
  4  5  1  0  0  0  0
  4 38  1  0  0  0  0
  5  6  2  0  0  0  0
  5  7  1  0  0  0  0
  6 39  1  0  0  0  0
  7  8  1  0  0  0  0
  8  9  1  0  0  0  0
  8 40  1  0  0  0  0
  8 41  1  0  0  0  0
  9 10  1  0  0  0  0
  9 11  1  0  0  0  0
  9 42  1  0  0  0  0
 10 12  1  0  0  0  0
 10 43  1  0  0  0  0
 10 44  1  0  0  0  0
 11 45  1  0  0  0  0
 12 13  1  0  0  0  0
 12 17  1  0  0  0  0
 13 14  1  0  0  0  0
 13 46  1  0  0  0  0
 13 47  1  0  0  0  0
 14 15  1  0  0  0  0
 14 48  1  0  0  0  0
 14 49  1  0  0  0  0
 15 16  1  0  0  0  0
 15 18  1  0  0  0  0
 16 17  1  0  0  0  0
 16 50  1  0  0  0  0
 16 51  1  0  0  0  0
 17 52  1  0  0  0  0
 17 53  1  0  0  0  0
 18 19  2  0  0  0  0
 18 23  1  0  0  0  0
 19 20  1  0  0  0  0
 19 24  1  0  0  0  0
 20 21  2  0  0  0  0
 20 35  1  0  0  0  0
 21 22  1  0  0  0  0
 21 54  1  0  0  0  0
 22 23  2  0  0  0  0
 22 55  1  0  0  0  0
 23 56  1  0  0  0  0
 24 57  1  0  0  0  0
 24 58  1  0  0  0  0
 24 59  1  0  0  0  0
 25 26  1  0  0  0  0
 25 34  2  0  0  0  0
 26 27  1  0  0  0  0
 26 60  1  0  0  0  0
 26 61  1  0  0  0  0
 27 28  1  0  0  0  0
 27 62  1  0  0  0  0
 27 63  1  0  0  0  0
 28 29  1  0  0  0  0
 28 33  2  0  0  0  0
 29 30  2  0  0  0  0
 29 64  1  0  0  0  0
 30 31  1  0  0  0  0
 30 65  1  0  0  0  0
 31 32  2  0  0  0  0
 31 66  1  0  0  0  0
 32 33  1  0  0  0  0
 32 67  1  0  0  0  0
 33 68  1  0  0  0  0
 35 69  1  0  0  0  0
 35 70  1  0  0  0  0
 35 71  1  0  0  0  0
M  END
>  <CSID>
30788607

>  <BCPR>
-1

>  <Pgp>
1

$$$$

  MOE2013           3D

 71 74  0  0  1  0  0  0  0  0999 V2000
    0.0000   -4.6710    0.0000 C   0  0  0  0  0  0  0  0  0  0  0  0
    0.0000   -6.0030    0.0000 C   0  0  0  0  0  0  0  0  0  0  0  0
    1.1530   -6.6770    0.0000 C   0  0  0  0  0  0  0  0  0  0  0  0
    2.3050   -6.0030    0.0000 C   0  0  0  0  0  0  0  0  0  0  0  0
    2.3050   -4.6710    0.0000 C   0  0  0  0  0  0  0  0  0  0  0  0
    1.1530   -4.0120    0.0000 C   0  0  0  0  0  0  0  0  0  0  0  0
    1.1530   -8.0090    0.0000 C   0  0  0  0  0  0  0  0  0  0  0  0
    0.0000   -8.6680    0.0000 O   0  0  0  0  0  0  0  0  0  0  0  0
    2.3050   -8.6680    0.0000 C   0  0  0  0  0  0  0  0  0  0  0  0
    3.4880   -8.0540    0.0000 C   0  0  0  0  0  0  0  0  0  0  0  0
    4.6560   -8.6980    0.0000 C   0  0  0  0  0  0  0  0  0  0  0  0
    4.6710  -10.0300    0.0000 C   0  0  0  0  0  0  0  0  0  0  0  0
    5.8230  -10.6740    0.0000 C   0  0  0  0  0  0  0  0  0  0  0  0
    6.9760   -9.9850    0.0000 C   0  0  0  0  0  0  0  0  0  0  0  0
    6.9460   -8.6530    0.0000 C   0  0  0  0  0  0  0  0  0  0  0  0
    5.7780   -8.0090    0.0000 C   0  0  0  0  0  0  0  0  0  0  0  0
    3.4580   -3.9970    0.0000 O   0  0  0  0  0  0  0  0  0  0  0  0
    4.6110   -4.6560    0.0000 C   0  0  0  0  0  0  0  0  0  0  0  0
    5.7480   -3.9820    0.0000 C   0  0  3  0  0  0  0  0  0  0  0  0
    6.9160   -4.6560    0.0000 C   0  0  0  0  0  0  0  0  0  0  0  0
    5.7480   -2.6650    0.0000 O   0  0  0  0  0  0  0  0  0  0  0  0
    8.0540   -3.9820    0.0000 N   0  0  0  0  0  0  0  0  0  0  0  0
    9.2070   -4.6410    0.0000 C   0  0  0  0  0  0  0  0  0  0  0  0
   10.3590   -3.9820    0.0000 C   0  0  0  0  0  0  0  0  0  0  0  0
   10.3590   -2.6500    0.0000 N   0  0  0  0  0  0  0  0  0  0  0  0
    9.2070   -1.9910    0.0000 C   0  0  0  0  0  0  0  0  0  0  0  0
    8.0540   -2.6500    0.0000 C   0  0  0  0  0  0  0  0  0  0  0  0
   11.5120   -1.9910    0.0000 C   0  0  0  0  0  0  0  0  0  0  0  0
   12.6650   -2.6650    0.0000 C   0  0  0  0  0  0  0  0  0  0  0  0
   13.8170   -1.9910    0.0000 C   0  0  0  0  0  0  0  0  0  0  0  0
   13.8170   -0.6740    0.0000 C   0  0  0  0  0  0  0  0  0  0  0  0
   12.6650    0.0000    0.0000 C   0  0  0  0  0  0  0  0  0  0  0  0
   11.5120   -0.6740    0.0000 C   0  0  0  0  0  0  0  0  0  0  0  0
   12.6650   -3.9970    0.0000 C   0  0  0  0  0  0  0  0  0  0  0  0
   14.9700   -2.6650    0.0000 C   0  0  0  0  0  0  0  0  0  0  0  0
   -0.9340   -4.1290    0.0000 H   0  0  0  0  0  0  0  0  0  0  0  0
   -0.9370   -6.5400    0.0000 H   0  0  0  0  0  0  0  0  0  0  0  0
    3.2420   -6.5400    0.0000 H   0  0  0  0  0  0  0  0  0  0  0  0
    1.1530   -2.9320    0.0000 H   0  0  0  0  0  0  0  0  0  0  0  0
    2.2920   -9.2970   -0.8900 H   0  0  0  0  0  0  0  0  0  0  0  0
    2.2920   -9.2970    0.8900 H   0  0  0  0  0  0  0  0  0  0  0  0
    3.4960   -7.4250    0.8900 H   0  0  0  0  0  0  0  0  0  0  0  0
    3.4960   -7.4250   -0.8900 H   0  0  0  0  0  0  0  0  0  0  0  0
    3.7430  -10.5820    0.0000 H   0  0  0  0  0  0  0  0  0  0  0  0
    5.8390  -11.7540    0.0000 H   0  0  0  0  0  0  0  0  0  0  0  0
    7.9210  -10.5070    0.0000 H   0  0  0  0  0  0  0  0  0  0  0  0
    7.8700   -8.0930    0.0000 H   0  0  0  0  0  0  0  0  0  0  0  0
    5.7530   -6.9290    0.0000 H   0  0  0  0  0  0  0  0  0  0  0  0
    4.6160   -5.2850   -0.8900 H   0  0  0  0  0  0  0  0  0  0  0  0
    4.6160   -5.2850    0.8900 H   0  0  0  0  0  0  0  0  0  0  0  0
    5.7480   -3.9820   -1.0900 H   0  0  0  0  0  0  0  0  0  0  0  0
    6.9200   -5.2850   -0.8900 H   0  0  0  0  0  0  0  0  0  0  0  0
    6.9200   -5.2850    0.8900 H   0  0  0  0  0  0  0  0  0  0  0  0
    5.7480   -2.3750    0.9150 H   0  0  0  0  0  0  0  0  0  0  0  0
    9.2070   -5.2700   -0.8900 H   0  0  0  0  0  0  0  0  0  0  0  0
    9.2070   -5.2700    0.8900 H   0  0  0  0  0  0  0  0  0  0  0  0
   10.9030   -4.2980   -0.8900 H   0  0  0  0  0  0  0  0  0  0  0  0
   10.9030   -4.2980    0.8900 H   0  0  0  0  0  0  0  0  0  0  0  0
    9.2070   -1.3620   -0.8900 H   0  0  0  0  0  0  0  0  0  0  0  0
    9.2070   -1.3620    0.8900 H   0  0  0  0  0  0  0  0  0  0  0  0
    7.5100   -2.3340    0.8900 H   0  0  0  0  0  0  0  0  0  0  0  0
    7.5100   -2.3340   -0.8900 H   0  0  0  0  0  0  0  0  0  0  0  0
   14.7540   -0.1370    0.0000 H   0  0  0  0  0  0  0  0  0  0  0  0
   12.6650    1.0800    0.0000 H   0  0  0  0  0  0  0  0  0  0  0  0
   10.5750   -0.1370    0.0000 H   0  0  0  0  0  0  0  0  0  0  0  0
   11.6370   -4.3600    0.0000 H   0  0  0  0  0  0  0  0  0  0  0  0
   13.1790   -4.3600    0.8900 H   0  0  0  0  0  0  0  0  0  0  0  0
   13.1790   -4.3600   -0.8900 H   0  0  0  0  0  0  0  0  0  0  0  0
   14.7650   -3.7360    0.0000 H   0  0  0  0  0  0  0  0  0  0  0  0
   15.5430   -2.4050    0.8900 H   0  0  0  0  0  0  0  0  0  0  0  0
   15.5430   -2.4050   -0.8900 H   0  0  0  0  0  0  0  0  0  0  0  0
  1  2  1  0  0  0  0
  1  6  2  0  0  0  0
  1 36  1  0  0  0  0
  2  3  2  0  0  0  0
  2 37  1  0  0  0  0
  3  4  1  0  0  0  0
  3  7  1  0  0  0  0
  4  5  2  0  0  0  0
  4 38  1  0  0  0  0
  5  6  1  0  0  0  0
  5 17  1  0  0  0  0
  6 39  1  0  0  0  0
  7  8  2  0  0  0  0
  7  9  1  0  0  0  0
  9 10  1  0  0  0  0
  9 40  1  0  0  0  0
  9 41  1  0  0  0  0
 10 11  1  0  0  0  0
 10 42  1  0  0  0  0
 10 43  1  0  0  0  0
 11 12  1  0  0  0  0
 11 16  2  0  0  0  0
 12 13  2  0  0  0  0
 12 44  1  0  0  0  0
 13 14  1  0  0  0  0
 13 45  1  0  0  0  0
 14 15  2  0  0  0  0
 14 46  1  0  0  0  0
 15 16  1  0  0  0  0
 15 47  1  0  0  0  0
 16 48  1  0  0  0  0
 17 18  1  0  0  0  0
 18 19  1  0  0  0  0
 18 49  1  0  0  0  0
 18 50  1  0  0  0  0
 19 20  1  0  0  0  0
 19 21  1  0  0  0  0
 19 51  1  0  0  0  0
 20 22  1  0  0  0  0
 20 52  1  0  0  0  0
 20 53  1  0  0  0  0
 21 54  1  0  0  0  0
 22 23  1  0  0  0  0
 22 27  1  0  0  0  0
 23 24  1  0  0  0  0
 23 55  1  0  0  0  0
 23 56  1  0  0  0  0
 24 25  1  0  0  0  0
 24 57  1  0  0  0  0
 24 58  1  0  0  0  0
 25 26  1  0  0  0  0
 25 28  1  0  0  0  0
 26 27  1  0  0  0  0
 26 59  1  0  0  0  0
 26 60  1  0  0  0  0
 27 61  1  0  0  0  0
 27 62  1  0  0  0  0
 28 29  1  0  0  0  0
 28 33  2  0  0  0  0
 29 30  2  0  0  0  0
 29 34  1  0  0  0  0
 30 31  1  0  0  0  0
 30 35  1  0  0  0  0
 31 32  2  0  0  0  0
 31 63  1  0  0  0  0
 32 33  1  0  0  0  0
 32 64  1  0  0  0  0
 33 65  1  0  0  0  0
 34 66  1  0  0  0  0
 34 67  1  0  0  0  0
 34 68  1  0  0  0  0
 35 69  1  0  0  0  0
 35 70  1  0  0  0  0
 35 71  1  0  0  0  0
M  END
>  <CSID>
23281031

>  <BCPR>
-1

>  <Pgp>
1

$$$$

  MOE2013           3D

 64 69  0  0  0  0  0  0  0  0999 V2000
    3.4600   -1.9990    0.0000 O   0  0  0  0  0  0  0  0  0  0  0  0
   13.1250   -9.3060    0.0000 O   0  0  0  0  0  0  0  0  0  0  0  0
    5.7630   -8.6440    0.0000 N   0  0  0  0  0  0  0  0  0  0  0  0
    7.0310   -8.2300    0.0000 N   0  0  0  0  0  0  0  0  0  0  0  0
    4.6050   -6.6450    0.0000 N   0  0  0  0  0  0  0  0  0  0  0  0
    4.6050  -10.6290    0.0000 N   0  0  0  0  0  0  0  0  0  0  0  0
    4.6050   -3.9840    0.0000 N   0  0  0  0  0  0  0  0  0  0  0  0
    4.6050   -7.9680    0.0000 C   0  0  0  0  0  0  0  0  0  0  0  0
    5.7630   -9.9680    0.0000 C   0  0  0  0  0  0  0  0  0  0  0  0
    7.8030   -9.3060    0.0000 C   0  0  0  0  0  0  0  0  0  0  0  0
    3.4600   -9.9680    0.0000 C   0  0  0  0  0  0  0  0  0  0  0  0
    7.0310  -10.3810    0.0000 C   0  0  0  0  0  0  0  0  0  0  0  0
    3.4600   -8.6440    0.0000 C   0  0  0  0  0  0  0  0  0  0  0  0
    9.1400   -9.3060    0.0000 C   0  0  0  0  0  0  0  0  0  0  0  0
    2.3020  -10.6290    0.0000 C   0  0  0  0  0  0  0  0  0  0  0  0
    5.7630   -5.9830    0.0000 C   0  0  0  0  0  0  0  0  0  0  0  0
    3.4600   -5.9830    0.0000 C   0  0  0  0  0  0  0  0  0  0  0  0
    5.7630   -4.6460    0.0000 C   0  0  0  0  0  0  0  0  0  0  0  0
    3.4600   -4.6460    0.0000 C   0  0  0  0  0  0  0  0  0  0  0  0
    9.8020  -10.4500    0.0000 C   0  0  0  0  0  0  0  0  0  0  0  0
    9.8020   -8.1480    0.0000 C   0  0  0  0  0  0  0  0  0  0  0  0
    4.6050   -2.6610    0.0000 C   0  0  0  0  0  0  0  0  0  0  0  0
    1.1580   -9.9680    0.0000 C   0  0  0  0  0  0  0  0  0  0  0  0
    2.3020  -11.9660    0.0000 C   0  0  0  0  0  0  0  0  0  0  0  0
   11.1260  -10.4500    0.0000 C   0  0  0  0  0  0  0  0  0  0  0  0
   11.1260   -8.1480    0.0000 C   0  0  0  0  0  0  0  0  0  0  0  0
    5.7490   -1.9990    0.0000 C   0  0  0  0  0  0  0  0  0  0  0  0
   11.8010   -9.3060    0.0000 C   0  0  0  0  0  0  0  0  0  0  0  0
    0.0000  -10.6290    0.0000 C   0  0  0  0  0  0  0  0  0  0  0  0
    1.1580  -12.6280    0.0000 C   0  0  0  0  0  0  0  0  0  0  0  0
    0.0000  -11.9660    0.0000 C   0  0  0  0  0  0  0  0  0  0  0  0
    6.9070   -2.6610    0.0000 C   0  0  0  0  0  0  0  0  0  0  0  0
    5.7490   -0.6620    0.0000 C   0  0  0  0  0  0  0  0  0  0  0  0
    8.0650   -1.9990    0.0000 C   0  0  0  0  0  0  0  0  0  0  0  0
    6.9070    0.0000    0.0000 C   0  0  0  0  0  0  0  0  0  0  0  0
    8.0650   -0.6620    0.0000 C   0  0  0  0  0  0  0  0  0  0  0  0
   13.7860   -8.1480    0.0000 C   0  0  0  0  0  0  0  0  0  0  0  0
    7.3670  -11.4070    0.0000 H   0  0  0  0  0  0  0  0  0  0  0  0
    2.5220   -8.1090    0.0000 H   0  0  0  0  0  0  0  0  0  0  0  0
    6.3070   -6.2990   -0.8900 H   0  0  0  0  0  0  0  0  0  0  0  0
    6.3070   -6.2990    0.8900 H   0  0  0  0  0  0  0  0  0  0  0  0
    2.9150   -6.2970    0.8900 H   0  0  0  0  0  0  0  0  0  0  0  0
    2.9150   -6.2970   -0.8900 H   0  0  0  0  0  0  0  0  0  0  0  0
    6.3070   -4.3300    0.8900 H   0  0  0  0  0  0  0  0  0  0  0  0
    6.3070   -4.3300   -0.8900 H   0  0  0  0  0  0  0  0  0  0  0  0
    2.9150   -4.3320   -0.8900 H   0  0  0  0  0  0  0  0  0  0  0  0
    2.9150   -4.3320    0.8900 H   0  0  0  0  0  0  0  0  0  0  0  0
    9.2620  -11.3860    0.0000 H   0  0  0  0  0  0  0  0  0  0  0  0
    9.2600   -7.2140    0.0000 H   0  0  0  0  0  0  0  0  0  0  0  0
    1.1610   -8.8880    0.0000 H   0  0  0  0  0  0  0  0  0  0  0  0
    3.2380  -12.5060    0.0000 H   0  0  0  0  0  0  0  0  0  0  0  0
   11.6620  -11.3880    0.0000 H   0  0  0  0  0  0  0  0  0  0  0  0
   11.6640   -7.2120    0.0000 H   0  0  0  0  0  0  0  0  0  0  0  0
   -0.9340  -10.0870    0.0000 H   0  0  0  0  0  0  0  0  0  0  0  0
    1.1610  -13.7080    0.0000 H   0  0  0  0  0  0  0  0  0  0  0  0
   -0.9340  -12.5080    0.0000 H   0  0  0  0  0  0  0  0  0  0  0  0
    6.9070   -3.7410    0.0000 H   0  0  0  0  0  0  0  0  0  0  0  0
    4.8150   -0.1200    0.0000 H   0  0  0  0  0  0  0  0  0  0  0  0
    8.9990   -2.5410    0.0000 H   0  0  0  0  0  0  0  0  0  0  0  0
    6.9070    1.0800    0.0000 H   0  0  0  0  0  0  0  0  0  0  0  0
    8.9990   -0.1200    0.0000 H   0  0  0  0  0  0  0  0  0  0  0  0
   14.8590   -8.3420    0.0000 H   0  0  0  0  0  0  0  0  0  0  0  0
   13.5200   -7.5780    0.8900 H   0  0  0  0  0  0  0  0  0  0  0  0
   13.5200   -7.5780   -0.8900 H   0  0  0  0  0  0  0  0  0  0  0  0
  1 22  2  0  0  0  0
  2 28  1  0  0  0  0
  2 37  1  0  0  0  0
  3  4  1  0  0  0  0
  3  8  1  0  0  0  0
  3  9  1  0  0  0  0
  4 10  2  0  0  0  0
  5  8  1  0  0  0  0
  5 16  1  0  0  0  0
  5 17  1  0  0  0  0
  6  9  1  0  0  0  0
  6 11  2  0  0  0  0
  7 18  1  0  0  0  0
  7 19  1  0  0  0  0
  7 22  1  0  0  0  0
  8 13  2  0  0  0  0
  9 12  2  0  0  0  0
 10 12  1  0  0  0  0
 10 14  1  0  0  0  0
 11 13  1  0  0  0  0
 11 15  1  0  0  0  0
 12 38  1  0  0  0  0
 13 39  1  0  0  0  0
 14 20  2  0  0  0  0
 14 21  1  0  0  0  0
 15 23  2  0  0  0  0
 15 24  1  0  0  0  0
 16 18  1  0  0  0  0
 16 40  1  0  0  0  0
 16 41  1  0  0  0  0
 17 19  1  0  0  0  0
 17 42  1  0  0  0  0
 17 43  1  0  0  0  0
 18 44  1  0  0  0  0
 18 45  1  0  0  0  0
 19 46  1  0  0  0  0
 19 47  1  0  0  0  0
 20 25  1  0  0  0  0
 20 48  1  0  0  0  0
 21 26  2  0  0  0  0
 21 49  1  0  0  0  0
 22 27  1  0  0  0  0
 23 29  1  0  0  0  0
 23 50  1  0  0  0  0
 24 30  2  0  0  0  0
 24 51  1  0  0  0  0
 25 28  2  0  0  0  0
 25 52  1  0  0  0  0
 26 28  1  0  0  0  0
 26 53  1  0  0  0  0
 27 32  2  0  0  0  0
 27 33  1  0  0  0  0
 29 31  2  0  0  0  0
 29 54  1  0  0  0  0
 30 31  1  0  0  0  0
 30 55  1  0  0  0  0
 31 56  1  0  0  0  0
 32 34  1  0  0  0  0
 32 57  1  0  0  0  0
 33 35  2  0  0  0  0
 33 58  1  0  0  0  0
 34 36  2  0  0  0  0
 34 59  1  0  0  0  0
 35 36  1  0  0  0  0
 35 60  1  0  0  0  0
 36 61  1  0  0  0  0
 37 62  1  0  0  0  0
 37 63  1  0  0  0  0
 37 64  1  0  0  0  0
M  END
>  <CSID>
28660836

>  <BCPR>
1

>  <Pgp>
1

$$$$

  MOE2013           3D

 48 50  0  0  0  0  0  0  0  0999 V2000
    2.3040   -4.6900    0.0000 C   0  0  0  0  0  0  0  0  0  0  0  0
    2.3040   -6.0140    0.0000 C   0  0  0  0  0  0  0  0  0  0  0  0
    3.4490   -6.6760    0.0000 C   0  0  0  0  0  0  0  0  0  0  0  0
    4.6070   -6.0140    0.0000 C   0  0  0  0  0  0  0  0  0  0  0  0
    4.6070   -4.6760    0.0000 C   0  0  0  0  0  0  0  0  0  0  0  0
    3.4490   -4.0140    0.0000 C   0  0  0  0  0  0  0  0  0  0  0  0
    5.7520   -4.0140    0.0000 C   0  0  0  0  0  0  0  0  0  0  0  0
    6.9110   -4.6760    0.0000 N   0  0  0  0  0  0  0  0  0  0  0  0
    8.0560   -4.0000    0.0000 C   0  0  0  0  0  0  0  0  0  0  0  0
    9.2010   -4.6620    0.0000 C   0  0  0  0  0  0  0  0  0  0  0  0
   10.3600   -4.0000    0.0000 C   0  0  0  0  0  0  0  0  0  0  0  0
   10.3460   -2.6620    0.0000 C   0  0  0  0  0  0  0  0  0  0  0  0
    9.1870   -2.0140    0.0000 C   0  0  0  0  0  0  0  0  0  0  0  0
    8.0420   -2.6760    0.0000 C   0  0  0  0  0  0  0  0  0  0  0  0
    5.7520   -2.6760    0.0000 O   0  0  0  0  0  0  0  0  0  0  0  0
   11.4910   -2.0000    0.0000 C   0  0  0  0  0  0  0  0  0  0  0  0
   12.6500   -2.6620    0.0000 C   0  0  0  0  0  0  0  0  0  0  0  0
   13.7940   -1.9860    0.0000 C   0  0  0  0  0  0  0  0  0  0  0  0
   13.7940   -0.6620    0.0000 C   0  0  0  0  0  0  0  0  0  0  0  0
   12.6220    0.0000    0.0000 C   0  0  0  0  0  0  0  0  0  0  0  0
   11.4770   -0.6760    0.0000 C   0  0  0  0  0  0  0  0  0  0  0  0
    3.4490   -8.0150    0.0000 O   0  0  0  0  0  0  0  0  0  0  0  0
    2.3040   -8.6770    0.0000 C   0  0  0  0  0  0  0  0  0  0  0  0
    1.1450   -6.6760    0.0000 O   0  0  0  0  0  0  0  0  0  0  0  0
    0.0000   -6.0140    0.0000 C   0  0  0  0  0  0  0  0  0  0  0  0
    1.1590   -4.0140    0.0000 O   0  0  0  0  0  0  0  0  0  0  0  0
    1.1590   -2.6900    0.0000 C   0  0  0  0  0  0  0  0  0  0  0  0
    9.2150   -6.0010    0.0000 F   0  0  0  0  0  0  0  0  0  0  0  0
    5.5410   -6.5560    0.0000 H   0  0  0  0  0  0  0  0  0  0  0  0
    3.4410   -2.9340    0.0000 H   0  0  0  0  0  0  0  0  0  0  0  0
    6.9180   -5.6860    0.0000 H   0  0  0  0  0  0  0  0  0  0  0  0
   11.2970   -4.5370    0.0000 H   0  0  0  0  0  0  0  0  0  0  0  0
    9.1790   -0.9340    0.0000 H   0  0  0  0  0  0  0  0  0  0  0  0
    7.1040   -2.1410    0.0000 H   0  0  0  0  0  0  0  0  0  0  0  0
   12.6580   -3.7420    0.0000 H   0  0  0  0  0  0  0  0  0  0  0  0
   14.7320   -2.5210    0.0000 H   0  0  0  0  0  0  0  0  0  0  0  0
   14.7270   -0.1180    0.0000 H   0  0  0  0  0  0  0  0  0  0  0  0
   12.6120    1.0800    0.0000 H   0  0  0  0  0  0  0  0  0  0  0  0
   10.5360   -0.1460    0.0000 H   0  0  0  0  0  0  0  0  0  0  0  0
    2.5040   -9.7490    0.0000 H   0  0  0  0  0  0  0  0  0  0  0  0
    1.7320   -8.4140   -0.8900 H   0  0  0  0  0  0  0  0  0  0  0  0
    1.7320   -8.4140    0.8900 H   0  0  0  0  0  0  0  0  0  0  0  0
   -0.8290   -6.7220    0.0000 H   0  0  0  0  0  0  0  0  0  0  0  0
   -0.0570   -5.3870   -0.8900 H   0  0  0  0  0  0  0  0  0  0  0  0
   -0.0570   -5.3870    0.8900 H   0  0  0  0  0  0  0  0  0  0  0  0
    0.1310   -2.3270    0.0000 H   0  0  0  0  0  0  0  0  0  0  0  0
    1.6730   -2.3270   -0.8900 H   0  0  0  0  0  0  0  0  0  0  0  0
    1.6730   -2.3270    0.8900 H   0  0  0  0  0  0  0  0  0  0  0  0
  1  2  1  0  0  0  0
  1  6  2  0  0  0  0
  1 26  1  0  0  0  0
  2  3  2  0  0  0  0
  2 24  1  0  0  0  0
  3  4  1  0  0  0  0
  3 22  1  0  0  0  0
  4  5  2  0  0  0  0
  4 29  1  0  0  0  0
  5  6  1  0  0  0  0
  5  7  1  0  0  0  0
  6 30  1  0  0  0  0
  7  8  1  0  0  0  0
  7 15  2  0  0  0  0
  8  9  1  0  0  0  0
  8 31  1  0  0  0  0
  9 10  1  0  0  0  0
  9 14  2  0  0  0  0
 10 11  2  0  0  0  0
 10 28  1  0  0  0  0
 11 12  1  0  0  0  0
 11 32  1  0  0  0  0
 12 13  2  0  0  0  0
 12 16  1  0  0  0  0
 13 14  1  0  0  0  0
 13 33  1  0  0  0  0
 14 34  1  0  0  0  0
 16 17  1  0  0  0  0
 16 21  2  0  0  0  0
 17 18  2  0  0  0  0
 17 35  1  0  0  0  0
 18 19  1  0  0  0  0
 18 36  1  0  0  0  0
 19 20  2  0  0  0  0
 19 37  1  0  0  0  0
 20 21  1  0  0  0  0
 20 38  1  0  0  0  0
 21 39  1  0  0  0  0
 22 23  1  0  0  0  0
 23 40  1  0  0  0  0
 23 41  1  0  0  0  0
 23 42  1  0  0  0  0
 24 25  1  0  0  0  0
 25 43  1  0  0  0  0
 25 44  1  0  0  0  0
 25 45  1  0  0  0  0
 26 27  1  0  0  0  0
 27 46  1  0  0  0  0
 27 47  1  0  0  0  0
 27 48  1  0  0  0  0
M  END
>  <CSID>
28477862

>  <BCPR>
-1

>  <Pgp>
1

$$$$

  MOE2013           3D

 53 56  0  0  1  0  0  0  0  0999 V2000
    8.0740   -4.6420    0.0000 C   0  0  0  0  0  0  0  0  0  0  0  0
    9.2180   -3.9810    0.0000 N   0  0  3  0  0  0  0  0  0  0  0  0
   10.3630   -4.6420    0.0000 C   0  0  0  0  0  0  0  0  0  0  0  0
   10.3630   -1.9820    0.0000 C   0  0  0  0  0  0  0  0  0  0  0  0
    9.2020   -2.6590    0.0000 C   0  0  0  0  0  0  0  0  0  0  0  0
   11.5230   -2.6590    0.0000 C   0  0  0  0  0  0  0  0  0  0  0  0
   11.5070   -3.9810    0.0000 C   0  0  0  0  0  0  0  0  0  0  0  0
   12.6510   -4.6580    0.0000 C   0  0  0  0  0  0  0  0  0  0  0  0
   13.8120   -3.9970    0.0000 C   0  0  0  0  0  0  0  0  0  0  0  0
   13.8120   -2.6590    0.0000 C   0  0  0  0  0  0  0  0  0  0  0  0
   12.6670   -1.9980    0.0000 C   0  0  0  0  0  0  0  0  0  0  0  0
   14.9560   -1.9820    0.0000 O   0  0  0  0  0  0  0  0  0  0  0  0
   16.1160   -2.6590    0.0000 C   0  0  0  0  0  0  0  0  0  0  0  0
   14.9560   -4.6580    0.0000 O   0  0  0  0  0  0  0  0  0  0  0  0
   16.1160   -3.9970    0.0000 C   0  0  0  0  0  0  0  0  0  0  0  0
    6.9140   -3.9810    0.0000 C   0  0  0  0  0  0  0  0  0  0  0  0
    6.9140   -2.6590    0.0000 C   0  0  0  0  0  0  0  0  0  0  0  0
    5.7700   -1.9980    0.0000 C   0  0  0  0  0  0  0  0  0  0  0  0
    4.6090   -2.6590    0.0000 C   0  0  0  0  0  0  0  0  0  0  0  0
    4.6090   -3.9970    0.0000 C   0  0  0  0  0  0  0  0  0  0  0  0
    5.7700   -4.6580    0.0000 C   0  0  0  0  0  0  0  0  0  0  0  0
    3.4650   -1.9980    0.0000 C   0  0  0  0  0  0  0  0  0  0  0  0
    3.4650   -0.6610    0.0000 C   0  0  0  0  0  0  0  0  0  0  0  0
    2.3050    0.0000    0.0000 C   0  0  0  0  0  0  0  0  0  0  0  0
    1.1600   -0.6770    0.0000 C   0  0  0  0  0  0  0  0  0  0  0  0
    1.1600   -2.0140    0.0000 C   0  0  0  0  0  0  0  0  0  0  0  0
    2.3210   -2.6590    0.0000 C   0  0  0  0  0  0  0  0  0  0  0  0
    0.0000   -0.0160    0.0000 O   0  0  0  0  0  0  0  0  0  0  0  0
    8.0760   -5.2710    0.8900 H   0  0  0  0  0  0  0  0  0  0  0  0
    8.0760   -5.2710   -0.8900 H   0  0  0  0  0  0  0  0  0  0  0  0
   10.3630   -5.2710   -0.8900 H   0  0  0  0  0  0  0  0  0  0  0  0
   10.3630   -5.2710    0.8900 H   0  0  0  0  0  0  0  0  0  0  0  0
   10.3630   -1.3530    0.8900 H   0  0  0  0  0  0  0  0  0  0  0  0
   10.3630   -1.3530   -0.8900 H   0  0  0  0  0  0  0  0  0  0  0  0
    8.6540   -2.3490    0.8900 H   0  0  0  0  0  0  0  0  0  0  0  0
    8.6540   -2.3490   -0.8900 H   0  0  0  0  0  0  0  0  0  0  0  0
   12.6420   -5.7380    0.0000 H   0  0  0  0  0  0  0  0  0  0  0  0
   12.6670   -0.9180    0.0000 H   0  0  0  0  0  0  0  0  0  0  0  0
   16.9480   -1.9550    0.0000 H   0  0  0  0  0  0  0  0  0  0  0  0
   16.1710   -3.2860   -0.8900 H   0  0  0  0  0  0  0  0  0  0  0  0
   16.1710   -3.2860    0.8900 H   0  0  0  0  0  0  0  0  0  0  0  0
   16.9400   -4.7100    0.0000 H   0  0  0  0  0  0  0  0  0  0  0  0
   16.1770   -3.3710    0.8900 H   0  0  0  0  0  0  0  0  0  0  0  0
   16.1770   -3.3710   -0.8900 H   0  0  0  0  0  0  0  0  0  0  0  0
    7.8490   -2.1190    0.0000 H   0  0  0  0  0  0  0  0  0  0  0  0
    5.7730   -0.9180    0.0000 H   0  0  0  0  0  0  0  0  0  0  0  0
    3.6750   -4.5400    0.0000 H   0  0  0  0  0  0  0  0  0  0  0  0
    5.7790   -5.7380    0.0000 H   0  0  0  0  0  0  0  0  0  0  0  0
    4.3990   -0.1180    0.0000 H   0  0  0  0  0  0  0  0  0  0  0  0
    2.2960    1.0800    0.0000 H   0  0  0  0  0  0  0  0  0  0  0  0
    0.2290   -2.5620    0.0000 H   0  0  0  0  0  0  0  0  0  0  0  0
    2.3300   -3.7390    0.0000 H   0  0  0  0  0  0  0  0  0  0  0  0
   -0.7830   -0.5710    0.0000 H   0  0  0  0  0  0  0  0  0  0  0  0
  1  2  1  0  0  0  0
  1 16  1  0  0  0  0
  1 29  1  0  0  0  0
  1 30  1  0  0  0  0
  2  3  1  0  0  0  0
  2  5  1  0  0  0  0
  3  7  1  0  0  0  0
  3 31  1  0  0  0  0
  3 32  1  0  0  0  0
  4  5  1  0  0  0  0
  4  6  1  0  0  0  0
  4 33  1  0  0  0  0
  4 34  1  0  0  0  0
  5 35  1  0  0  0  0
  5 36  1  0  0  0  0
  6  7  1  0  0  0  0
  6 11  2  0  0  0  0
  7  8  2  0  0  0  0
  8  9  1  0  0  0  0
  8 37  1  0  0  0  0
  9 10  2  0  0  0  0
  9 14  1  0  0  0  0
 10 11  1  0  0  0  0
 10 12  1  0  0  0  0
 11 38  1  0  0  0  0
 12 13  1  0  0  0  0
 13 39  1  0  0  0  0
 13 40  1  0  0  0  0
 13 41  1  0  0  0  0
 14 15  1  0  0  0  0
 15 42  1  0  0  0  0
 15 43  1  0  0  0  0
 15 44  1  0  0  0  0
 16 17  1  0  0  0  0
 16 21  2  0  0  0  0
 17 18  2  0  0  0  0
 17 45  1  0  0  0  0
 18 19  1  0  0  0  0
 18 46  1  0  0  0  0
 19 20  2  0  0  0  0
 19 22  1  0  0  0  0
 20 21  1  0  0  0  0
 20 47  1  0  0  0  0
 21 48  1  0  0  0  0
 22 23  1  0  0  0  0
 22 27  2  0  0  0  0
 23 24  2  0  0  0  0
 23 49  1  0  0  0  0
 24 25  1  0  0  0  0
 24 50  1  0  0  0  0
 25 26  2  0  0  0  0
 25 28  1  0  0  0  0
 26 27  1  0  0  0  0
 26 51  1  0  0  0  0
 27 52  1  0  0  0  0
 28 53  1  0  0  0  0
M  END
>  <CSID>
23319261

>  <BCPR>
0

>  <Pgp>
1

$$$$

  MOE2013           3D

 75 79  0  0  1  0  0  0  0  0999 V2000
    1.1600   -2.6620    0.0000 O   0  0  0  0  0  0  0  0  0  0  0  0
    1.1600    0.0000    0.0000 O   0  0  0  0  0  0  0  0  0  0  0  0
    7.9340  -10.6580    0.0000 O   0  0  0  0  0  0  0  0  0  0  0  0
    5.6260  -11.9450    0.0000 O   0  0  0  0  0  0  0  0  0  0  0  0
    6.9000   -2.0060    0.0000 N   0  0  3  0  0  0  0  0  0  0  0  0
    4.5790   -5.9540    0.0000 N   0  0  3  0  0  0  0  0  0  0  0  0
    5.7520   -2.6490    0.0000 C   0  0  2  0  0  0  0  0  0  0  0  0
    4.6040   -1.9930    0.0000 C   0  0  0  0  0  0  0  0  0  0  0  0
    6.8870   -4.6540    0.0000 C   0  0  1  0  0  0  0  0  0  0  0  0
    5.7390   -3.9860    0.0000 C   0  0  0  0  0  0  0  0  0  0  0  0
    5.6510   -6.6350    0.0000 C   0  0  1  0  0  0  0  0  0  0  0  0
    4.6040   -0.6680    0.0000 C   0  0  0  0  0  0  0  0  0  0  0  0
    8.0980   -4.0110    0.0000 C   0  0  2  0  0  0  0  0  0  0  0  0
    5.6890   -7.9590    0.0000 C   0  0  0  0  0  0  0  0  0  0  0  0
    8.0470   -2.6740    0.0000 C   0  0  0  0  0  0  0  0  0  0  0  0
    6.8740   -5.9920    0.0000 C   0  0  0  0  0  0  0  0  0  0  0  0
    3.4690   -2.6620    0.0000 C   0  0  0  0  0  0  0  0  0  0  0  0
    6.9120   -0.6810    0.0000 C   0  0  0  0  0  0  0  0  0  0  0  0
    5.7640    0.0000    0.0000 C   0  0  0  0  0  0  0  0  0  0  0  0
    4.4650   -8.6020    0.0000 C   0  0  0  0  0  0  0  0  0  0  0  0
    2.3080   -1.9930    0.0000 C   0  0  0  0  0  0  0  0  0  0  0  0
    3.4690    0.0000    0.0000 C   0  0  0  0  0  0  0  0  0  0  0  0
    2.3080   -0.6680    0.0000 C   0  0  0  0  0  0  0  0  0  0  0  0
    6.8240   -8.6530    0.0000 C   0  0  0  0  0  0  0  0  0  0  0  0
    6.7990   -9.9900    0.0000 C   0  0  0  0  0  0  0  0  0  0  0  0
    4.5030   -9.9270    0.0000 C   0  0  0  0  0  0  0  0  0  0  0  0
    5.6260  -10.6210    0.0000 C   0  0  0  0  0  0  0  0  0  0  0  0
    3.4060   -7.9210    0.0000 C   0  0  0  0  0  0  0  0  0  0  0  0
    9.1830   -4.6670    0.0000 C   0  0  0  0  0  0  0  0  0  0  0  0
    3.4180   -6.5970    0.0000 C   0  0  0  0  0  0  0  0  0  0  0  0
   10.3310   -3.9860    0.0000 C   0  0  0  0  0  0  0  0  0  0  0  0
    0.0000   -1.9930    0.0000 C   0  0  0  0  0  0  0  0  0  0  0  0
    0.0000   -0.6680    0.0000 C   0  0  0  0  0  0  0  0  0  0  0  0
    7.9340  -11.9830    0.0000 C   0  0  0  0  0  0  0  0  0  0  0  0
    4.4530  -12.6140    0.0000 C   0  0  0  0  0  0  0  0  0  0  0  0
    4.5910   -3.3170    0.0000 H   0  0  0  0  0  0  0  0  0  0  0  0
    6.8620   -7.3030    0.0000 H   0  0  0  0  0  0  0  0  0  0  0  0
    4.5970   -5.3710    0.8250 H   0  0  0  0  0  0  0  0  0  0  0  0
    6.8870   -4.6540   -1.0900 H   0  0  0  0  0  0  0  0  0  0  0  0
    5.1920   -4.2970    0.8900 H   0  0  0  0  0  0  0  0  0  0  0  0
    5.1920   -4.2970   -0.8900 H   0  0  0  0  0  0  0  0  0  0  0  0
    8.0980   -4.0110    1.0900 H   0  0  0  0  0  0  0  0  0  0  0  0
    8.5870   -2.3500   -0.8900 H   0  0  0  0  0  0  0  0  0  0  0  0
    8.5870   -2.3500    0.8900 H   0  0  0  0  0  0  0  0  0  0  0  0
    7.4110   -6.3200    0.8900 H   0  0  0  0  0  0  0  0  0  0  0  0
    7.4110   -6.3200   -0.8900 H   0  0  0  0  0  0  0  0  0  0  0  0
    3.4740   -3.7420    0.0000 H   0  0  0  0  0  0  0  0  0  0  0  0
    7.4600   -0.3720    0.8900 H   0  0  0  0  0  0  0  0  0  0  0  0
    7.4600   -0.3720   -0.8900 H   0  0  0  0  0  0  0  0  0  0  0  0
    5.7680    0.6290    0.8900 H   0  0  0  0  0  0  0  0  0  0  0  0
    5.7680    0.6290   -0.8900 H   0  0  0  0  0  0  0  0  0  0  0  0
    3.4740    1.0800    0.0000 H   0  0  0  0  0  0  0  0  0  0  0  0
    7.7710   -8.1340    0.0000 H   0  0  0  0  0  0  0  0  0  0  0  0
    3.5670  -10.4660    0.0000 H   0  0  0  0  0  0  0  0  0  0  0  0
    2.8520   -8.2200    0.8900 H   0  0  0  0  0  0  0  0  0  0  0  0
    2.8520   -8.2200   -0.8900 H   0  0  0  0  0  0  0  0  0  0  0  0
    9.1800   -5.2960    0.8900 H   0  0  0  0  0  0  0  0  0  0  0  0
    9.1800   -5.2960   -0.8900 H   0  0  0  0  0  0  0  0  0  0  0  0
    2.8770   -6.2750    0.8900 H   0  0  0  0  0  0  0  0  0  0  0  0
    2.8770   -6.2750   -0.8900 H   0  0  0  0  0  0  0  0  0  0  0  0
   10.3720   -3.3420    0.8790 H   0  0  0  0  0  0  0  0  0  0  0  0
   10.3910   -3.3750   -0.9010 H   0  0  0  0  0  0  0  0  0  0  0  0
   11.1680   -4.6840    0.0220 H   0  0  0  0  0  0  0  0  0  0  0  0
   -0.8280   -2.7020    0.0000 H   0  0  0  0  0  0  0  0  0  0  0  0
   -0.0580   -1.3660   -0.8900 H   0  0  0  0  0  0  0  0  0  0  0  0
   -0.0580   -1.3660    0.8900 H   0  0  0  0  0  0  0  0  0  0  0  0
   -0.8280    0.0410    0.0000 H   0  0  0  0  0  0  0  0  0  0  0  0
   -0.0580   -1.2950    0.8900 H   0  0  0  0  0  0  0  0  0  0  0  0
   -0.0580   -1.2950   -0.8900 H   0  0  0  0  0  0  0  0  0  0  0  0
    8.9620  -12.3460    0.0000 H   0  0  0  0  0  0  0  0  0  0  0  0
    7.4200  -12.3460   -0.8900 H   0  0  0  0  0  0  0  0  0  0  0  0
    7.4200  -12.3460    0.8900 H   0  0  0  0  0  0  0  0  0  0  0  0
    4.6470  -13.6870    0.0000 H   0  0  0  0  0  0  0  0  0  0  0  0
    3.8830  -12.3480   -0.8900 H   0  0  0  0  0  0  0  0  0  0  0  0
    3.8830  -12.3480    0.8900 H   0  0  0  0  0  0  0  0  0  0  0  0
  1 21  1  0  0  0  0
  1 32  1  0  0  0  0
  2 23  1  0  0  0  0
  2 33  1  0  0  0  0
  3 25  1  0  0  0  0
  3 34  1  0  0  0  0
  4 27  1  0  0  0  0
  4 35  1  0  0  0  0
  5  7  1  0  0  0  0
  5 15  1  0  0  0  0
  5 18  1  0  0  0  0
  6 11  1  0  0  0  0
  6 30  1  0  0  0  0
  6 38  1  0  0  0  0
  7  8  1  0  0  0  0
  7 10  1  0  0  0  0
  7 36  1  6  0  0  0
  8 12  1  0  0  0  0
  8 17  2  0  0  0  0
  9 10  1  0  0  0  0
  9 13  1  0  0  0  0
  9 16  1  0  0  0  0
  9 39  1  0  0  0  0
 10 40  1  0  0  0  0
 10 41  1  0  0  0  0
 11 14  1  0  0  0  0
 11 16  1  6  0  0  0
 11 37  1  1  0  0  0
 12 19  1  0  0  0  0
 12 22  2  0  0  0  0
 13 15  1  0  0  0  0
 13 29  1  0  0  0  0
 13 42  1  0  0  0  0
 14 20  1  0  0  0  0
 14 24  2  0  0  0  0
 15 43  1  0  0  0  0
 15 44  1  0  0  0  0
 16 45  1  0  0  0  0
 16 46  1  0  0  0  0
 17 21  1  0  0  0  0
 17 47  1  0  0  0  0
 18 19  1  0  0  0  0
 18 48  1  0  0  0  0
 18 49  1  0  0  0  0
 19 50  1  0  0  0  0
 19 51  1  0  0  0  0
 20 26  2  0  0  0  0
 20 28  1  0  0  0  0
 21 23  2  0  0  0  0
 22 23  1  0  0  0  0
 22 52  1  0  0  0  0
 24 25  1  0  0  0  0
 24 53  1  0  0  0  0
 25 27  2  0  0  0  0
 26 27  1  0  0  0  0
 26 54  1  0  0  0  0
 28 30  1  0  0  0  0
 28 55  1  0  0  0  0
 28 56  1  0  0  0  0
 29 31  1  0  0  0  0
 29 57  1  0  0  0  0
 29 58  1  0  0  0  0
 30 59  1  0  0  0  0
 30 60  1  0  0  0  0
 31 61  1  0  0  0  0
 31 62  1  0  0  0  0
 31 63  1  0  0  0  0
 32 64  1  0  0  0  0
 32 65  1  0  0  0  0
 32 66  1  0  0  0  0
 33 67  1  0  0  0  0
 33 68  1  0  0  0  0
 33 69  1  0  0  0  0
 34 70  1  0  0  0  0
 34 71  1  0  0  0  0
 34 72  1  0  0  0  0
 35 73  1  0  0  0  0
 35 74  1  0  0  0  0
 35 75  1  0  0  0  0
M  END
>  <CSID>
9802

>  <BCPR>
-1

>  <Pgp>
0

$$$$
4076033
  MOE2013           2D

 44 45  0  0  1  0  0  0  0  0999 V2000
    8.9940   -0.0420    0.0000 N   0  0  3  0  0  0  0  0  0  0  0  0
    2.0000    0.9830    0.0000 N   0  0  0  0  0  0  0  0  0  0  0  0
    3.7320   -2.0170    0.0000 N   0  0  0  0  0  0  0  0  0  0  0  0
    6.3300    1.4830    0.0000 C   0  0  3  0  0  0  0  0  0  0  0  0
    7.2240    2.0170    0.0000 C   0  0  0  0  0  0  0  0  0  0  0  0
    5.4640    1.9830    0.0000 C   0  0  0  0  0  0  0  0  0  0  0  0
    6.3300    0.4830    0.0000 C   0  0  0  0  0  0  0  0  0  0  0  0
    8.1300    1.5040    0.0000 C   0  0  0  0  0  0  0  0  0  0  0  0
    8.1300    0.4620    0.0000 C   0  0  0  0  0  0  0  0  0  0  0  0
    4.5980    1.4830    0.0000 C   0  0  0  0  0  0  0  0  0  0  0  0
    7.2240   -0.0520    0.0000 C   0  0  0  0  0  0  0  0  0  0  0  0
    5.4640   -0.0170    0.0000 C   0  0  0  0  0  0  0  0  0  0  0  0
    4.5980    0.4830    0.0000 C   0  0  0  0  0  0  0  0  0  0  0  0
    9.8620    0.4550    0.0000 C   0  0  0  0  0  0  0  0  0  0  0  0
   10.7260   -0.0480    0.0000 C   0  0  0  0  0  0  0  0  0  0  0  0
    8.9900   -1.0420    0.0000 C   0  0  0  0  0  0  0  0  0  0  0  0
    3.7320   -0.0170    0.0000 C   0  0  0  0  0  0  0  0  0  0  0  0
   11.5940    0.4480    0.0000 C   0  0  0  0  0  0  0  0  0  0  0  0
   12.4580   -0.0550    0.0000 C   0  0  0  0  0  0  0  0  0  0  0  0
    2.8660    0.4830    0.0000 C   0  0  0  0  0  0  0  0  0  0  0  0
    3.7320   -1.0170    0.0000 C   0  0  0  0  0  0  0  0  0  0  0  0
    6.3250    2.1030    0.0000 H   0  0  0  0  0  0  0  0  0  0  0  0
    6.8200    2.4870    0.0000 H   0  0  0  0  0  0  0  0  0  0  0  0
    7.6180    2.4960    0.0000 H   0  0  0  0  0  0  0  0  0  0  0  0
    5.0660    2.4580    0.0000 H   0  0  0  0  0  0  0  0  0  0  0  0
    5.8630    2.4580    0.0000 H   0  0  0  0  0  0  0  0  0  0  0  0
    8.3390    2.0870    0.0000 H   0  0  0  0  0  0  0  0  0  0  0  0
    8.7410    1.3970    0.0000 H   0  0  0  0  0  0  0  0  0  0  0  0
    3.9880    1.3750    0.0000 H   0  0  0  0  0  0  0  0  0  0  0  0
    4.3860    2.0650    0.0000 H   0  0  0  0  0  0  0  0  0  0  0  0
    7.2170   -0.6720    0.0000 H   0  0  0  0  0  0  0  0  0  0  0  0
    5.4640   -0.6370    0.0000 H   0  0  0  0  0  0  0  0  0  0  0  0
   10.2620    0.9290    0.0000 H   0  0  0  0  0  0  0  0  0  0  0  0
    9.4660    0.9320    0.0000 H   0  0  0  0  0  0  0  0  0  0  0  0
   11.1230   -0.5250    0.0000 H   0  0  0  0  0  0  0  0  0  0  0  0
   10.3260   -0.5220    0.0000 H   0  0  0  0  0  0  0  0  0  0  0  0
    9.6100   -1.0440    0.0000 H   0  0  0  0  0  0  0  0  0  0  0  0
    8.9880   -1.6620    0.0000 H   0  0  0  0  0  0  0  0  0  0  0  0
    8.3700   -1.0390    0.0000 H   0  0  0  0  0  0  0  0  0  0  0  0
   11.1980    0.9250    0.0000 H   0  0  0  0  0  0  0  0  0  0  0  0
   11.9950    0.9220    0.0000 H   0  0  0  0  0  0  0  0  0  0  0  0
   12.1460   -0.5910    0.0000 H   0  0  0  0  0  0  0  0  0  0  0  0
   12.9940   -0.3670    0.0000 H   0  0  0  0  0  0  0  0  0  0  0  0
   12.7700    0.4810    0.0000 H   0  0  0  0  0  0  0  0  0  0  0  0
  1  9  1  0  0  0  0
  1 14  1  0  0  0  0
  1 16  1  0  0  0  0
  2 20  3  0  0  0  0
  3 21  3  0  0  0  0
  4  5  1  0  0  0  0
  4  6  1  0  0  0  0
  4  7  1  0  0  0  0
  4 22  1  0  0  0  0
  5  8  1  0  0  0  0
  5 23  1  0  0  0  0
  5 24  1  0  0  0  0
  6 10  1  0  0  0  0
  6 25  1  0  0  0  0
  6 26  1  0  0  0  0
  7 11  1  0  0  0  0
  7 12  2  0  0  0  0
  8  9  1  0  0  0  0
  8 27  1  0  0  0  0
  8 28  1  0  0  0  0
  9 11  2  0  0  0  0
 10 13  1  0  0  0  0
 10 29  1  0  0  0  0
 10 30  1  0  0  0  0
 11 31  1  0  0  0  0
 12 13  1  0  0  0  0
 12 32  1  0  0  0  0
 13 17  2  0  0  0  0
 14 15  1  0  0  0  0
 14 33  1  0  0  0  0
 14 34  1  0  0  0  0
 15 18  1  0  0  0  0
 15 35  1  0  0  0  0
 15 36  1  0  0  0  0
 16 37  1  0  0  0  0
 16 38  1  0  0  0  0
 16 39  1  0  0  0  0
 17 20  1  0  0  0  0
 17 21  1  0  0  0  0
 18 19  1  0  0  0  0
 18 40  1  0  0  0  0
 18 41  1  0  0  0  0
 19 42  1  0  0  0  0
 19 43  1  0  0  0  0
 19 44  1  0  0  0  0
M  END
>  <CSID>
3290958

>  <BCPR>
1

>  <Pgp>
-1

$$$$

  MOE2013           3D

 60 62  0  0  0  0  0  0  0  0999 V2000
    8.0510   -2.7080    0.0000 C   0  0  0  0  0  0  0  0  0  0  0  0
    8.0510   -4.0350    0.0000 C   0  0  0  0  0  0  0  0  0  0  0  0
    9.2120   -4.6980    0.0000 C   0  0  0  0  0  0  0  0  0  0  0  0
   10.3540   -4.0350    0.0000 C   0  0  0  0  0  0  0  0  0  0  0  0
   10.3540   -2.6900    0.0000 C   0  0  0  0  0  0  0  0  0  0  0  0
    9.1930   -2.0270    0.0000 C   0  0  0  0  0  0  0  0  0  0  0  0
   11.4960   -2.0270    0.0000 C   0  0  0  0  0  0  0  0  0  0  0  0
   12.6570   -2.6900    0.0000 C   0  0  0  0  0  0  0  0  0  0  0  0
    6.9090   -4.6980    0.0000 C   0  0  0  0  0  0  0  0  0  0  0  0
    5.7480   -4.0350    0.0000 C   0  0  0  0  0  0  0  0  0  0  0  0
   13.7990   -2.0080    0.0000 C   0  0  0  0  0  0  0  0  0  0  0  0
    4.6060   -4.6980    0.0000 C   0  0  0  0  0  0  0  0  0  0  0  0
   14.9600   -2.6710    0.0000 C   0  0  0  0  0  0  0  0  0  0  0  0
    3.4450   -4.0350    0.0000 C   0  0  0  0  0  0  0  0  0  0  0  0
   14.9600   -3.9980    0.0000 C   0  0  0  0  0  0  0  0  0  0  0  0
   16.1200   -4.6610    0.0000 C   0  0  0  0  0  0  0  0  0  0  0  0
   17.2630   -3.9980    0.0000 C   0  0  0  0  0  0  0  0  0  0  0  0
   17.2440   -2.6530    0.0000 C   0  0  0  0  0  0  0  0  0  0  0  0
   16.1020   -2.0080    0.0000 C   0  0  0  0  0  0  0  0  0  0  0  0
    3.4640   -2.6900    0.0000 C   0  0  0  0  0  0  0  0  0  0  0  0
    2.3030   -2.0270    0.0000 C   0  0  0  0  0  0  0  0  0  0  0  0
    1.1610   -2.6900    0.0000 C   0  0  0  0  0  0  0  0  0  0  0  0
    1.1610   -4.0350    0.0000 C   0  0  0  0  0  0  0  0  0  0  0  0
    2.3030   -4.6980    0.0000 C   0  0  0  0  0  0  0  0  0  0  0  0
    4.6060   -2.0450    0.0000 O   0  0  0  0  0  0  0  0  0  0  0  0
    4.6060   -0.7000    0.0000 C   0  0  0  0  0  0  0  0  0  0  0  0
   16.0840   -0.6820    0.0000 O   0  0  0  0  0  0  0  0  0  0  0  0
   17.2260    0.0000    0.0000 C   0  0  0  0  0  0  0  0  0  0  0  0
   13.7990   -0.6820    0.0000 O   0  0  0  0  0  0  0  0  0  0  0  0
    4.5870   -6.0240    0.0000 O   0  0  0  0  0  0  0  0  0  0  0  0
    0.0000   -2.0270    0.0000 O   0  0  0  0  0  0  0  0  0  0  0  0
    0.0000   -0.7000    0.0000 C   0  0  0  0  0  0  0  0  0  0  0  0
   18.4230   -4.6610    0.0000 O   0  0  0  0  0  0  0  0  0  0  0  0
   18.4230   -5.9880    0.0000 C   0  0  0  0  0  0  0  0  0  0  0  0
    7.1120   -2.1750    0.0000 H   0  0  0  0  0  0  0  0  0  0  0  0
    9.2160   -5.7780    0.0000 H   0  0  0  0  0  0  0  0  0  0  0  0
   11.2900   -4.5740    0.0000 H   0  0  0  0  0  0  0  0  0  0  0  0
    9.1830   -0.9470    0.0000 H   0  0  0  0  0  0  0  0  0  0  0  0
   11.4920   -0.9470    0.0000 H   0  0  0  0  0  0  0  0  0  0  0  0
   12.6680   -3.7700    0.0000 H   0  0  0  0  0  0  0  0  0  0  0  0
    6.9130   -5.7780    0.0000 H   0  0  0  0  0  0  0  0  0  0  0  0
    5.7440   -2.9550    0.0000 H   0  0  0  0  0  0  0  0  0  0  0  0
   14.0260   -4.5400    0.0000 H   0  0  0  0  0  0  0  0  0  0  0  0
   16.1230   -5.7410    0.0000 H   0  0  0  0  0  0  0  0  0  0  0  0
   18.1730   -2.1020    0.0000 H   0  0  0  0  0  0  0  0  0  0  0  0
    2.2990   -0.9470    0.0000 H   0  0  0  0  0  0  0  0  0  0  0  0
    0.2250   -4.5740    0.0000 H   0  0  0  0  0  0  0  0  0  0  0  0
    2.3030   -5.7780    0.0000 H   0  0  0  0  0  0  0  0  0  0  0  0
    5.6340   -0.3370    0.0000 H   0  0  0  0  0  0  0  0  0  0  0  0
    4.0920   -0.3370    0.8900 H   0  0  0  0  0  0  0  0  0  0  0  0
    4.0920   -0.3370   -0.8900 H   0  0  0  0  0  0  0  0  0  0  0  0
   17.0110    1.0690    0.0000 H   0  0  0  0  0  0  0  0  0  0  0  0
   17.8010   -0.2550   -0.8900 H   0  0  0  0  0  0  0  0  0  0  0  0
   17.8010   -0.2550    0.8900 H   0  0  0  0  0  0  0  0  0  0  0  0
   -1.0280   -0.3370    0.0000 H   0  0  0  0  0  0  0  0  0  0  0  0
    0.5140   -0.3370   -0.8900 H   0  0  0  0  0  0  0  0  0  0  0  0
    0.5140   -0.3370    0.8900 H   0  0  0  0  0  0  0  0  0  0  0  0
   19.4510   -6.3510    0.0000 H   0  0  0  0  0  0  0  0  0  0  0  0
   17.9090   -6.3510   -0.8900 H   0  0  0  0  0  0  0  0  0  0  0  0
   17.9090   -6.3510    0.8900 H   0  0  0  0  0  0  0  0  0  0  0  0
  1  2  2  0  0  0  0
  1  6  1  0  0  0  0
  1 35  1  0  0  0  0
  2  3  1  0  0  0  0
  2  9  1  0  0  0  0
  3  4  2  0  0  0  0
  3 36  1  0  0  0  0
  4  5  1  0  0  0  0
  4 37  1  0  0  0  0
  5  6  2  0  0  0  0
  5  7  1  0  0  0  0
  6 38  1  0  0  0  0
  7  8  2  0  0  0  0
  7 39  1  0  0  0  0
  8 11  1  0  0  0  0
  8 40  1  0  0  0  0
  9 10  2  0  0  0  0
  9 41  1  0  0  0  0
 10 12  1  0  0  0  0
 10 42  1  0  0  0  0
 11 13  1  0  0  0  0
 11 29  2  0  0  0  0
 12 14  1  0  0  0  0
 12 30  2  0  0  0  0
 13 15  1  0  0  0  0
 13 19  2  0  0  0  0
 14 20  2  0  0  0  0
 14 24  1  0  0  0  0
 15 16  2  0  0  0  0
 15 43  1  0  0  0  0
 16 17  1  0  0  0  0
 16 44  1  0  0  0  0
 17 18  2  0  0  0  0
 17 33  1  0  0  0  0
 18 19  1  0  0  0  0
 18 45  1  0  0  0  0
 19 27  1  0  0  0  0
 20 21  1  0  0  0  0
 20 25  1  0  0  0  0
 21 22  2  0  0  0  0
 21 46  1  0  0  0  0
 22 23  1  0  0  0  0
 22 31  1  0  0  0  0
 23 24  2  0  0  0  0
 23 47  1  0  0  0  0
 24 48  1  0  0  0  0
 25 26  1  0  0  0  0
 26 49  1  0  0  0  0
 26 50  1  0  0  0  0
 26 51  1  0  0  0  0
 27 28  1  0  0  0  0
 28 52  1  0  0  0  0
 28 53  1  0  0  0  0
 28 54  1  0  0  0  0
 31 32  1  0  0  0  0
 32 55  1  0  0  0  0
 32 56  1  0  0  0  0
 32 57  1  0  0  0  0
 33 34  1  0  0  0  0
 34 58  1  0  0  0  0
 34 59  1  0  0  0  0
 34 60  1  0  0  0  0
M  END
>  <CSID>
34235430

>  <BCPR>
1

>  <Pgp>
-1

$$$$

  MOE2013           3D

 66 69  0  0  1  0  0  0  0  0999 V2000
   14.9660   -5.9860    0.0000 C   0  0  0  0  0  0  0  0  0  0  0  0
   14.9660   -4.6540    0.0000 C   0  0  0  0  0  0  0  0  0  0  0  0
   13.8130   -3.9810    0.0000 C   0  0  0  0  0  0  0  0  0  0  0  0
   12.6610   -4.6540    0.0000 C   0  0  0  0  0  0  0  0  0  0  0  0
   12.6610   -5.9860    0.0000 C   0  0  0  0  0  0  0  0  0  0  0  0
   13.8130   -6.6450    0.0000 C   0  0  0  0  0  0  0  0  0  0  0  0
   11.5080   -3.9810    0.0000 C   0  0  0  0  0  0  0  0  0  0  0  0
   11.5080   -2.6640    0.0000 C   0  0  0  0  0  0  0  0  0  0  0  0
   10.3560   -4.6540    0.0000 O   0  0  0  0  0  0  0  0  0  0  0  0
   10.3560   -1.9900    0.0000 C   0  0  0  0  0  0  0  0  0  0  0  0
   10.3560   -0.6580    0.0000 C   0  0  0  0  0  0  0  0  0  0  0  0
   11.5080    0.0000    0.0000 C   0  0  0  0  0  0  0  0  0  0  0  0
   12.6610   -0.6580    0.0000 C   0  0  0  0  0  0  0  0  0  0  0  0
   12.6610   -1.9900    0.0000 C   0  0  0  0  0  0  0  0  0  0  0  0
   11.5080   -6.6450    0.0000 O   0  0  0  0  0  0  0  0  0  0  0  0
   11.5080   -7.9770    0.0000 C   0  0  0  0  0  0  0  0  0  0  0  0
   10.3560   -8.6350    0.0000 C   0  0  1  0  0  0  0  0  0  0  0  0
   10.3560   -9.9670    0.0000 C   0  0  0  0  0  0  0  0  0  0  0  0
    9.2040  -10.6400    0.0000 N   0  0  0  0  0  0  0  0  0  0  0  0
    9.2040   -7.9770    0.0000 O   0  0  0  0  0  0  0  0  0  0  0  0
    9.2040  -11.9580    0.0000 C   0  0  0  0  0  0  0  0  0  0  0  0
    8.0520  -12.6310    0.0000 C   0  0  0  0  0  0  0  0  0  0  0  0
    6.9140  -11.9580    0.0000 N   0  0  0  0  0  0  0  0  0  0  0  0
    6.9140  -10.6400    0.0000 C   0  0  0  0  0  0  0  0  0  0  0  0
    8.0520   -9.9670    0.0000 C   0  0  0  0  0  0  0  0  0  0  0  0
    5.7620  -12.6310    0.0000 C   0  0  0  0  0  0  0  0  0  0  0  0
    4.6090  -11.9580    0.0000 N   0  0  0  0  0  0  0  0  0  0  0  0
    5.7620  -13.9630    0.0000 O   0  0  0  0  0  0  0  0  0  0  0  0
    3.4570  -12.6310    0.0000 C   0  0  0  0  0  0  0  0  0  0  0  0
    2.3050  -11.9580    0.0000 C   0  0  0  0  0  0  0  0  0  0  0  0
    1.1520  -12.6310    0.0000 C   0  0  0  0  0  0  0  0  0  0  0  0
    1.1520  -13.9630    0.0000 C   0  0  0  0  0  0  0  0  0  0  0  0
    2.3050  -14.6210    0.0000 C   0  0  0  0  0  0  0  0  0  0  0  0
    3.4570  -13.9630    0.0000 C   0  0  0  0  0  0  0  0  0  0  0  0
    0.0000  -14.6210    0.0000 C   0  0  0  0  0  0  0  0  0  0  0  0
   15.9000   -6.5280    0.0000 H   0  0  0  0  0  0  0  0  0  0  0  0
   15.9030   -4.1160    0.0000 H   0  0  0  0  0  0  0  0  0  0  0  0
   13.8130   -2.9010    0.0000 H   0  0  0  0  0  0  0  0  0  0  0  0
   13.8130   -7.7250    0.0000 H   0  0  0  0  0  0  0  0  0  0  0  0
    9.4190   -2.5270    0.0000 H   0  0  0  0  0  0  0  0  0  0  0  0
    9.4220   -0.1160    0.0000 H   0  0  0  0  0  0  0  0  0  0  0  0
   11.5080    1.0800    0.0000 H   0  0  0  0  0  0  0  0  0  0  0  0
   13.5950   -0.1160    0.0000 H   0  0  0  0  0  0  0  0  0  0  0  0
   13.5980   -2.5270    0.0000 H   0  0  0  0  0  0  0  0  0  0  0  0
   12.0520   -8.2930   -0.8900 H   0  0  0  0  0  0  0  0  0  0  0  0
   12.0520   -8.2930    0.8900 H   0  0  0  0  0  0  0  0  0  0  0  0
   10.3560   -8.6350   -1.0900 H   0  0  0  0  0  0  0  0  0  0  0  0
   10.9020  -10.2800    0.8900 H   0  0  0  0  0  0  0  0  0  0  0  0
   10.9020  -10.2800   -0.8900 H   0  0  0  0  0  0  0  0  0  0  0  0
    8.9520   -7.8330    0.9150 H   0  0  0  0  0  0  0  0  0  0  0  0
    9.7500  -12.2710   -0.8900 H   0  0  0  0  0  0  0  0  0  0  0  0
    9.7500  -12.2710    0.8900 H   0  0  0  0  0  0  0  0  0  0  0  0
    8.0500  -13.2600    0.8900 H   0  0  0  0  0  0  0  0  0  0  0  0
    8.0500  -13.2600   -0.8900 H   0  0  0  0  0  0  0  0  0  0  0  0
    6.3670  -10.3280   -0.8900 H   0  0  0  0  0  0  0  0  0  0  0  0
    6.3670  -10.3280    0.8900 H   0  0  0  0  0  0  0  0  0  0  0  0
    8.0500   -9.3380    0.8900 H   0  0  0  0  0  0  0  0  0  0  0  0
    8.0500   -9.3380   -0.8900 H   0  0  0  0  0  0  0  0  0  0  0  0
    4.6090  -10.9480    0.0000 H   0  0  0  0  0  0  0  0  0  0  0  0
    2.3050  -10.8780    0.0000 H   0  0  0  0  0  0  0  0  0  0  0  0
    0.2150  -12.0930    0.0000 H   0  0  0  0  0  0  0  0  0  0  0  0
    2.3050  -15.7010    0.0000 H   0  0  0  0  0  0  0  0  0  0  0  0
    4.3910  -14.5050    0.0000 H   0  0  0  0  0  0  0  0  0  0  0  0
   -0.8250  -13.9090    0.0000 H   0  0  0  0  0  0  0  0  0  0  0  0
   -0.0610  -15.2470    0.8900 H   0  0  0  0  0  0  0  0  0  0  0  0
   -0.0610  -15.2470   -0.8900 H   0  0  0  0  0  0  0  0  0  0  0  0
  1  2  2  0  0  0  0
  1  6  1  0  0  0  0
  1 36  1  0  0  0  0
  2  3  1  0  0  0  0
  2 37  1  0  0  0  0
  3  4  2  0  0  0  0
  3 38  1  0  0  0  0
  4  5  1  0  0  0  0
  4  7  1  0  0  0  0
  5  6  2  0  0  0  0
  5 15  1  0  0  0  0
  6 39  1  0  0  0  0
  7  8  1  0  0  0  0
  7  9  2  0  0  0  0
  8 10  1  0  0  0  0
  8 14  2  0  0  0  0
 10 11  2  0  0  0  0
 10 40  1  0  0  0  0
 11 12  1  0  0  0  0
 11 41  1  0  0  0  0
 12 13  2  0  0  0  0
 12 42  1  0  0  0  0
 13 14  1  0  0  0  0
 13 43  1  0  0  0  0
 14 44  1  0  0  0  0
 15 16  1  0  0  0  0
 16 17  1  0  0  0  0
 16 45  1  0  0  0  0
 16 46  1  0  0  0  0
 17 18  1  0  0  0  0
 17 20  1  0  0  0  0
 17 47  1  0  0  0  0
 18 19  1  0  0  0  0
 18 48  1  0  0  0  0
 18 49  1  0  0  0  0
 19 21  1  0  0  0  0
 19 25  1  0  0  0  0
 20 50  1  0  0  0  0
 21 22  1  0  0  0  0
 21 51  1  0  0  0  0
 21 52  1  0  0  0  0
 22 23  1  0  0  0  0
 22 53  1  0  0  0  0
 22 54  1  0  0  0  0
 23 24  1  0  0  0  0
 23 26  1  0  0  0  0
 24 25  1  0  0  0  0
 24 55  1  0  0  0  0
 24 56  1  0  0  0  0
 25 57  1  0  0  0  0
 25 58  1  0  0  0  0
 26 27  1  0  0  0  0
 26 28  2  0  0  0  0
 27 29  1  0  0  0  0
 27 59  1  0  0  0  0
 29 30  1  0  0  0  0
 29 34  2  0  0  0  0
 30 31  2  0  0  0  0
 30 60  1  0  0  0  0
 31 32  1  0  0  0  0
 31 61  1  0  0  0  0
 32 33  2  0  0  0  0
 32 35  1  0  0  0  0
 33 34  1  0  0  0  0
 33 62  1  0  0  0  0
 34 63  1  0  0  0  0
 35 64  1  0  0  0  0
 35 65  1  0  0  0  0
 35 66  1  0  0  0  0
M  END
>  <CSID>
30843664

>  <BCPR>
-1

>  <Pgp>
1

$$$$

  MOE2013           3D

 36 38  0  0  1  0  0  0  0  0999 V2000
    5.2620   -6.7880    0.0000 C   0  0  0  0  0  0  0  0  0  0  0  0
    4.5420   -7.2120    0.0000 C   0  0  0  0  0  0  0  0  0  0  0  0
    5.9750   -7.2000    0.0000 N   0  0  0  0  0  0  0  0  0  0  0  0
    5.2540   -5.9620    0.0000 N   0  0  3  0  0  0  0  0  0  0  0  0
    6.6880   -5.9620    0.0000 C   0  0  0  0  0  0  0  0  0  0  0  0
    7.4040   -5.5380    0.0000 C   0  0  0  0  0  0  0  0  0  0  0  0
    5.2670   -8.4540    0.0000 N   0  0  0  0  0  0  0  0  0  0  0  0
    5.9880   -8.0290    0.0000 C   0  0  0  0  0  0  0  0  0  0  0  0
    5.9750   -5.5420    0.0000 C   0  0  0  0  0  0  0  0  0  0  0  0
    4.5420   -8.0380    0.0000 C   0  0  0  0  0  0  0  0  0  0  0  0
    7.4000   -4.7120    0.0000 C   0  0  0  0  0  0  0  0  0  0  0  0
    6.6750   -4.3000    0.0000 C   0  0  0  0  0  0  0  0  0  0  0  0
    5.9620   -4.7170    0.0000 C   0  0  0  0  0  0  0  0  0  0  0  0
    8.1250   -5.9420    0.0000 O   0  0  0  0  0  0  0  0  0  0  0  0
    8.1130   -4.2880    0.0000 O   0  0  0  0  0  0  0  0  0  0  0  0
    3.8250   -6.8000    0.0000 C   0  0  0  0  0  0  0  0  0  0  0  0
    3.8250   -8.4620    0.0000 C   0  0  0  0  0  0  0  0  0  0  0  0
    8.1290   -6.7670    0.0000 C   0  0  0  0  0  0  0  0  0  0  0  0
    8.8290   -4.6920    0.0000 C   0  0  0  0  0  0  0  0  0  0  0  0
    3.1120   -7.2120    0.0000 C   0  0  0  0  0  0  0  0  0  0  0  0
    3.1120   -8.0420    0.0000 C   0  0  0  0  0  0  0  0  0  0  0  0
    4.3760   -5.4630    0.0000 H   0  0  0  0  0  0  0  0  0  0  0  0
    6.6890   -7.0420    0.0000 H   0  0  0  0  0  0  0  0  0  0  0  0
    6.9300   -8.5570    0.0000 H   0  0  0  0  0  0  0  0  0  0  0  0
    6.6680   -3.2200    0.0000 H   0  0  0  0  0  0  0  0  0  0  0  0
    5.0210   -4.1870    0.0000 H   0  0  0  0  0  0  0  0  0  0  0  0
    3.8240   -5.7200    0.0000 H   0  0  0  0  0  0  0  0  0  0  0  0
    3.8260   -9.5420    0.0000 H   0  0  0  0  0  0  0  0  0  0  0  0
    9.1580   -7.1250    0.0000 H   0  0  0  0  0  0  0  0  0  0  0  0
    7.6170   -7.1330   -0.8900 H   0  0  0  0  0  0  0  0  0  0  0  0
    7.6170   -7.1330    0.8900 H   0  0  0  0  0  0  0  0  0  0  0  0
    9.6500   -3.9760    0.0000 H   0  0  0  0  0  0  0  0  0  0  0  0
    8.8930   -5.3180   -0.8900 H   0  0  0  0  0  0  0  0  0  0  0  0
    8.8930   -5.3180    0.8900 H   0  0  0  0  0  0  0  0  0  0  0  0
    2.1770   -6.6720    0.0000 H   0  0  0  0  0  0  0  0  0  0  0  0
    2.1740   -8.5780    0.0000 H   0  0  0  0  0  0  0  0  0  0  0  0
  1  2  1  0  0  0  0
  1  3  2  0  0  0  0
  1  4  1  0  0  0  0
  2 10  2  0  0  0  0
  2 16  1  0  0  0  0
  3  8  1  0  0  0  0
  4  9  1  0  0  0  0
  4 22  1  0  0  0  0
  5  6  2  0  0  0  0
  5  9  1  0  0  0  0
  5 23  1  0  0  0  0
  6 11  1  0  0  0  0
  6 14  1  0  0  0  0
  7  8  2  0  0  0  0
  7 10  1  0  0  0  0
  8 24  1  0  0  0  0
  9 13  2  0  0  0  0
 10 17  1  0  0  0  0
 11 12  2  0  0  0  0
 11 15  1  0  0  0  0
 12 13  1  0  0  0  0
 12 25  1  0  0  0  0
 13 26  1  0  0  0  0
 14 18  1  0  0  0  0
 15 19  1  0  0  0  0
 16 20  2  0  0  0  0
 16 27  1  0  0  0  0
 17 21  2  0  0  0  0
 17 28  1  0  0  0  0
 18 29  1  0  0  0  0
 18 30  1  0  0  0  0
 18 31  1  0  0  0  0
 19 32  1  0  0  0  0
 19 33  1  0  0  0  0
 19 34  1  0  0  0  0
 20 21  1  0  0  0  0
 20 35  1  0  0  0  0
 21 36  1  0  0  0  0
M  END
>  <CSID>
21615532

>  <BCPR>
1

>  <Pgp>
-1

$$$$

  MOE2013           3D

 78 82  0  0  1  0  0  0  0  0999 V2000
    0.0000  -10.6330    0.0000 C   0  0  0  0  0  0  0  0  0  0  0  0
    0.0000  -11.9560    0.0000 C   0  0  0  0  0  0  0  0  0  0  0  0
    1.1550  -12.6260    0.0000 C   0  0  0  0  0  0  0  0  0  0  0  0
    2.3090  -11.9560    0.0000 C   0  0  0  0  0  0  0  0  0  0  0  0
    2.3090  -10.6330    0.0000 C   0  0  0  0  0  0  0  0  0  0  0  0
    1.1550   -9.9630    0.0000 C   0  0  0  0  0  0  0  0  0  0  0  0
    3.4450  -12.6260    0.0000 C   0  0  0  0  0  0  0  0  0  0  0  0
    3.4450  -13.9670    0.0000 C   0  0  0  0  0  0  0  0  0  0  0  0
    4.6000  -14.6180    0.0000 C   0  0  0  0  0  0  0  0  0  0  0  0
    4.6000  -15.9590    0.0000 C   0  0  0  0  0  0  0  0  0  0  0  0
    3.4450  -16.6110    0.0000 C   0  0  0  0  0  0  0  0  0  0  0  0
    3.4450  -17.9520    0.0000 C   0  0  0  0  0  0  0  0  0  0  0  0
    4.5810  -18.6220    0.0000 C   0  0  0  0  0  0  0  0  0  0  0  0
    5.7540  -16.6300    0.0000 C   0  0  0  0  0  0  0  0  0  0  0  0
    5.7360  -17.9520    0.0000 C   0  0  0  0  0  0  0  0  0  0  0  0
    6.8900  -18.6220    0.0000 C   0  0  0  0  0  0  0  0  0  0  0  0
    8.0450  -17.9520    0.0000 C   0  0  0  0  0  0  0  0  0  0  0  0
    8.0450  -16.6300    0.0000 C   0  0  0  0  0  0  0  0  0  0  0  0
    6.9090  -15.9590    0.0000 C   0  0  0  0  0  0  0  0  0  0  0  0
    4.6000  -11.9740    0.0000 O   0  0  0  0  0  0  0  0  0  0  0  0
    3.4640   -9.9630    0.0000 O   0  0  0  0  0  0  0  0  0  0  0  0
    3.4640   -8.6410    0.0000 C   0  0  0  0  0  0  0  0  0  0  0  0
    4.6180   -7.9700    0.0000 C   0  0  1  0  0  0  0  0  0  0  0  0
    4.6180   -6.6480    0.0000 C   0  0  0  0  0  0  0  0  0  0  0  0
    5.7730   -5.9780    0.0000 N   0  0  3  0  0  0  0  0  0  0  0  0
    5.7730   -8.6410    0.0000 O   0  0  0  0  0  0  0  0  0  0  0  0
    5.7730   -4.6560    0.0000 C   0  0  0  0  0  0  0  0  0  0  0  0
    6.9280   -4.0040    0.0000 C   0  0  0  0  0  0  0  0  0  0  0  0
    6.9280   -2.6630    0.0000 C   0  0  0  0  0  0  0  0  0  0  0  0
    8.0820   -2.0110    0.0000 C   0  0  0  0  0  0  0  0  0  0  0  0
    5.7920   -1.9930    0.0000 C   0  0  0  0  0  0  0  0  0  0  0  0
    8.0820   -0.6700    0.0000 C   0  0  0  0  0  0  0  0  0  0  0  0
    9.2370   -0.0190    0.0000 C   0  0  0  0  0  0  0  0  0  0  0  0
   10.3910   -0.6700    0.0000 C   0  0  0  0  0  0  0  0  0  0  0  0
   10.3910   -2.0110    0.0000 C   0  0  0  0  0  0  0  0  0  0  0  0
    9.2370   -2.6630    0.0000 C   0  0  0  0  0  0  0  0  0  0  0  0
    5.7920   -0.6700    0.0000 C   0  0  0  0  0  0  0  0  0  0  0  0
    4.6370    0.0000    0.0000 C   0  0  0  0  0  0  0  0  0  0  0  0
    3.4820   -0.6700    0.0000 C   0  0  0  0  0  0  0  0  0  0  0  0
    3.4820   -1.9930    0.0000 C   0  0  0  0  0  0  0  0  0  0  0  0
    4.6370   -2.6630    0.0000 C   0  0  0  0  0  0  0  0  0  0  0  0
   -0.9360  -10.0940    0.0000 H   0  0  0  0  0  0  0  0  0  0  0  0
   -0.9360  -12.4950    0.0000 H   0  0  0  0  0  0  0  0  0  0  0  0
    1.1550  -13.7060    0.0000 H   0  0  0  0  0  0  0  0  0  0  0  0
    1.1550   -8.8830    0.0000 H   0  0  0  0  0  0  0  0  0  0  0  0
    2.9020  -14.2840    0.8900 H   0  0  0  0  0  0  0  0  0  0  0  0
    2.9020  -14.2840   -0.8900 H   0  0  0  0  0  0  0  0  0  0  0  0
    5.1430  -14.3010    0.8900 H   0  0  0  0  0  0  0  0  0  0  0  0
    5.1430  -14.3010   -0.8900 H   0  0  0  0  0  0  0  0  0  0  0  0
    2.5120  -16.0660    0.0000 H   0  0  0  0  0  0  0  0  0  0  0  0
    2.5070  -18.4880    0.0000 H   0  0  0  0  0  0  0  0  0  0  0  0
    4.5770  -19.7020    0.0000 H   0  0  0  0  0  0  0  0  0  0  0  0
    6.8900  -19.7020    0.0000 H   0  0  0  0  0  0  0  0  0  0  0  0
    8.9810  -18.4910    0.0000 H   0  0  0  0  0  0  0  0  0  0  0  0
    8.9830  -16.0950    0.0000 H   0  0  0  0  0  0  0  0  0  0  0  0
    6.9130  -14.8790    0.0000 H   0  0  0  0  0  0  0  0  0  0  0  0
    2.9190   -8.3270   -0.8900 H   0  0  0  0  0  0  0  0  0  0  0  0
    2.9190   -8.3270    0.8900 H   0  0  0  0  0  0  0  0  0  0  0  0
    4.6180   -7.9700   -1.0900 H   0  0  0  0  0  0  0  0  0  0  0  0
    4.0730   -6.3340    0.8900 H   0  0  0  0  0  0  0  0  0  0  0  0
    4.0730   -6.3340   -0.8900 H   0  0  0  0  0  0  0  0  0  0  0  0
    6.2780   -6.2690    0.8250 H   0  0  0  0  0  0  0  0  0  0  0  0
    6.0240   -8.7870    0.9150 H   0  0  0  0  0  0  0  0  0  0  0  0
    5.2300   -4.3390   -0.8900 H   0  0  0  0  0  0  0  0  0  0  0  0
    5.2300   -4.3390    0.8900 H   0  0  0  0  0  0  0  0  0  0  0  0
    7.4710   -4.3210    0.8900 H   0  0  0  0  0  0  0  0  0  0  0  0
    7.4710   -4.3210   -0.8900 H   0  0  0  0  0  0  0  0  0  0  0  0
    6.9280   -2.6630   -1.0900 H   0  0  0  0  0  0  0  0  0  0  0  0
    7.1490   -0.1250    0.0000 H   0  0  0  0  0  0  0  0  0  0  0  0
    9.2370    1.0610    0.0000 H   0  0  0  0  0  0  0  0  0  0  0  0
   11.3240   -0.1250    0.0000 H   0  0  0  0  0  0  0  0  0  0  0  0
   11.3240   -2.5550    0.0000 H   0  0  0  0  0  0  0  0  0  0  0  0
    9.2370   -3.7430    0.0000 H   0  0  0  0  0  0  0  0  0  0  0  0
    6.7280   -0.1310    0.0000 H   0  0  0  0  0  0  0  0  0  0  0  0
    4.6370    1.0800    0.0000 H   0  0  0  0  0  0  0  0  0  0  0  0
    2.5460   -0.1310    0.0000 H   0  0  0  0  0  0  0  0  0  0  0  0
    2.5460   -2.5320    0.0000 H   0  0  0  0  0  0  0  0  0  0  0  0
    4.6370   -3.7430    0.0000 H   0  0  0  0  0  0  0  0  0  0  0  0
  1  2  2  0  0  0  0
  1  6  1  0  0  0  0
  1 42  1  0  0  0  0
  2  3  1  0  0  0  0
  2 43  1  0  0  0  0
  3  4  2  0  0  0  0
  3 44  1  0  0  0  0
  4  5  1  0  0  0  0
  4  7  1  0  0  0  0
  5  6  2  0  0  0  0
  5 21  1  0  0  0  0
  6 45  1  0  0  0  0
  7  8  1  0  0  0  0
  7 20  2  0  0  0  0
  8  9  1  0  0  0  0
  8 46  1  0  0  0  0
  8 47  1  0  0  0  0
  9 10  1  0  0  0  0
  9 48  1  0  0  0  0
  9 49  1  0  0  0  0
 10 11  2  0  0  0  0
 10 14  1  0  0  0  0
 11 12  1  0  0  0  0
 11 50  1  0  0  0  0
 12 13  2  0  0  0  0
 12 51  1  0  0  0  0
 13 15  1  0  0  0  0
 13 52  1  0  0  0  0
 14 15  1  0  0  0  0
 14 19  2  0  0  0  0
 15 16  2  0  0  0  0
 16 17  1  0  0  0  0
 16 53  1  0  0  0  0
 17 18  2  0  0  0  0
 17 54  1  0  0  0  0
 18 19  1  0  0  0  0
 18 55  1  0  0  0  0
 19 56  1  0  0  0  0
 21 22  1  0  0  0  0
 22 23  1  0  0  0  0
 22 57  1  0  0  0  0
 22 58  1  0  0  0  0
 23 24  1  0  0  0  0
 23 26  1  0  0  0  0
 23 59  1  0  0  0  0
 24 25  1  0  0  0  0
 24 60  1  0  0  0  0
 24 61  1  0  0  0  0
 25 27  1  0  0  0  0
 25 62  1  0  0  0  0
 26 63  1  0  0  0  0
 27 28  1  0  0  0  0
 27 64  1  0  0  0  0
 27 65  1  0  0  0  0
 28 29  1  0  0  0  0
 28 66  1  0  0  0  0
 28 67  1  0  0  0  0
 29 30  1  0  0  0  0
 29 31  1  0  0  0  0
 29 68  1  0  0  0  0
 30 32  1  0  0  0  0
 30 36  2  0  0  0  0
 31 37  1  0  0  0  0
 31 41  2  0  0  0  0
 32 33  2  0  0  0  0
 32 69  1  0  0  0  0
 33 34  1  0  0  0  0
 33 70  1  0  0  0  0
 34 35  2  0  0  0  0
 34 71  1  0  0  0  0
 35 36  1  0  0  0  0
 35 72  1  0  0  0  0
 36 73  1  0  0  0  0
 37 38  2  0  0  0  0
 37 74  1  0  0  0  0
 38 39  1  0  0  0  0
 38 75  1  0  0  0  0
 39 40  2  0  0  0  0
 39 76  1  0  0  0  0
 40 41  1  0  0  0  0
 40 77  1  0  0  0  0
 41 78  1  0  0  0  0
M  END
>  <CSID>
30843533

>  <BCPR>
-1

>  <Pgp>
1

$$$$
11800669
  MOE2013           2D

 78 82  0  0  1  0  0  0  0  0999 V2000
    4.5980    0.4830    0.0000 O   0  0  0  0  0  0  0  0  0  0  0  0
    6.3300   -0.5170    0.0000 O   0  0  0  0  0  0  0  0  0  0  0  0
    5.4640    1.9830    0.0000 O   0  0  0  0  0  0  0  0  0  0  0  0
    6.3300   -2.5170    0.0000 N   0  0  3  0  0  0  0  0  0  0  0  0
    7.1960   -5.0170    0.0000 C   0  0  0  0  0  0  0  0  0  0  0  0
    7.1960   -4.0170    0.0000 C   0  0  0  0  0  0  0  0  0  0  0  0
    6.3300   -3.5170    0.0000 C   0  0  0  0  0  0  0  0  0  0  0  0
    8.0620   -5.5170    0.0000 C   0  0  0  0  0  0  0  0  0  0  0  0
    6.3300   -5.5170    0.0000 C   0  0  0  0  0  0  0  0  0  0  0  0
    5.4640   -2.0170    0.0000 C   0  0  0  0  0  0  0  0  0  0  0  0
    5.4640   -1.0170    0.0000 C   0  0  3  0  0  0  0  0  0  0  0  0
    8.9280   -5.0170    0.0000 C   0  0  0  0  0  0  0  0  0  0  0  0
    6.3300   -6.5170    0.0000 C   0  0  0  0  0  0  0  0  0  0  0  0
    8.0620   -6.5170    0.0000 C   0  0  0  0  0  0  0  0  0  0  0  0
    5.4640   -5.0170    0.0000 C   0  0  0  0  0  0  0  0  0  0  0  0
    4.5980   -0.5170    0.0000 C   0  0  0  0  0  0  0  0  0  0  0  0
    5.4640    3.9830    0.0000 C   0  0  0  0  0  0  0  0  0  0  0  0
    5.4640    4.9830    0.0000 C   0  0  0  0  0  0  0  0  0  0  0  0
    9.7940   -5.5170    0.0000 C   0  0  0  0  0  0  0  0  0  0  0  0
    5.4640   -7.0170    0.0000 C   0  0  0  0  0  0  0  0  0  0  0  0
    8.9280   -7.0170    0.0000 C   0  0  0  0  0  0  0  0  0  0  0  0
    4.5980   -5.5170    0.0000 C   0  0  0  0  0  0  0  0  0  0  0  0
    4.5980    3.4830    0.0000 C   0  0  0  0  0  0  0  0  0  0  0  0
    6.3300    5.4830    0.0000 C   0  0  0  0  0  0  0  0  0  0  0  0
    9.7940   -6.5170    0.0000 C   0  0  0  0  0  0  0  0  0  0  0  0
    4.5980   -6.5170    0.0000 C   0  0  0  0  0  0  0  0  0  0  0  0
    3.7320    0.9830    0.0000 C   0  0  0  0  0  0  0  0  0  0  0  0
    3.7320    1.9830    0.0000 C   0  0  0  0  0  0  0  0  0  0  0  0
    4.5980    2.4830    0.0000 C   0  0  0  0  0  0  0  0  0  0  0  0
    6.3300    6.4830    0.0000 C   0  0  0  0  0  0  0  0  0  0  0  0
    4.5980    5.4830    0.0000 C   0  0  0  0  0  0  0  0  0  0  0  0
    7.2240    4.9480    0.0000 C   0  0  0  0  0  0  0  0  0  0  0  0
    5.4640    6.9830    0.0000 C   0  0  0  0  0  0  0  0  0  0  0  0
    4.5980    6.4830    0.0000 C   0  0  0  0  0  0  0  0  0  0  0  0
    2.8660    0.4830    0.0000 C   0  0  0  0  0  0  0  0  0  0  0  0
    2.8660    2.4830    0.0000 C   0  0  0  0  0  0  0  0  0  0  0  0
    7.2240    7.0170    0.0000 C   0  0  0  0  0  0  0  0  0  0  0  0
    8.1300    5.4620    0.0000 C   0  0  0  0  0  0  0  0  0  0  0  0
    8.1300    6.5040    0.0000 C   0  0  0  0  0  0  0  0  0  0  0  0
    2.0000    0.9830    0.0000 C   0  0  0  0  0  0  0  0  0  0  0  0
    2.0000    1.9830    0.0000 C   0  0  0  0  0  0  0  0  0  0  0  0
    6.6590   -4.7070    0.0000 H   0  0  0  0  0  0  0  0  0  0  0  0
    7.4080   -3.4350    0.0000 H   0  0  0  0  0  0  0  0  0  0  0  0
    7.8070   -4.1250    0.0000 H   0  0  0  0  0  0  0  0  0  0  0  0
    6.1180   -4.1000    0.0000 H   0  0  0  0  0  0  0  0  0  0  0  0
    5.7200   -3.4100    0.0000 H   0  0  0  0  0  0  0  0  0  0  0  0
    6.8670   -2.2070    0.0000 H   0  0  0  0  0  0  0  0  0  0  0  0
    5.2520   -2.6000    0.0000 H   0  0  0  0  0  0  0  0  0  0  0  0
    4.8540   -1.9100    0.0000 H   0  0  0  0  0  0  0  0  0  0  0  0
    5.4640   -0.3970    0.0000 H   0  0  0  0  0  0  0  0  0  0  0  0
    8.9280   -4.3970    0.0000 H   0  0  0  0  0  0  0  0  0  0  0  0
    6.8670   -6.8270    0.0000 H   0  0  0  0  0  0  0  0  0  0  0  0
    7.5250   -6.8270    0.0000 H   0  0  0  0  0  0  0  0  0  0  0  0
    5.4640   -4.3970    0.0000 H   0  0  0  0  0  0  0  0  0  0  0  0
    4.3860   -1.1000    0.0000 H   0  0  0  0  0  0  0  0  0  0  0  0
    3.9880   -0.4100    0.0000 H   0  0  0  0  0  0  0  0  0  0  0  0
    6.0750    4.0900    0.0000 H   0  0  0  0  0  0  0  0  0  0  0  0
    5.6760    3.4000    0.0000 H   0  0  0  0  0  0  0  0  0  0  0  0
   10.3310   -5.2070    0.0000 H   0  0  0  0  0  0  0  0  0  0  0  0
    5.4640   -7.6370    0.0000 H   0  0  0  0  0  0  0  0  0  0  0  0
    8.9280   -7.6370    0.0000 H   0  0  0  0  0  0  0  0  0  0  0  0
    4.0610   -5.2070    0.0000 H   0  0  0  0  0  0  0  0  0  0  0  0
    3.9880    3.3750    0.0000 H   0  0  0  0  0  0  0  0  0  0  0  0
    4.3860    4.0650    0.0000 H   0  0  0  0  0  0  0  0  0  0  0  0
   10.3310   -6.8270    0.0000 H   0  0  0  0  0  0  0  0  0  0  0  0
    4.0610   -6.8270    0.0000 H   0  0  0  0  0  0  0  0  0  0  0  0
    6.8670   -0.8270    0.0000 H   0  0  0  0  0  0  0  0  0  0  0  0
    4.0610    5.1730    0.0000 H   0  0  0  0  0  0  0  0  0  0  0  0
    7.2170    4.3280    0.0000 H   0  0  0  0  0  0  0  0  0  0  0  0
    5.4640    7.6030    0.0000 H   0  0  0  0  0  0  0  0  0  0  0  0
    4.0610    6.7930    0.0000 H   0  0  0  0  0  0  0  0  0  0  0  0
    2.8660    3.1030    0.0000 H   0  0  0  0  0  0  0  0  0  0  0  0
    2.8660   -0.1370    0.0000 H   0  0  0  0  0  0  0  0  0  0  0  0
    7.2170    7.6370    0.0000 H   0  0  0  0  0  0  0  0  0  0  0  0
    8.6660    5.1500    0.0000 H   0  0  0  0  0  0  0  0  0  0  0  0
    8.6660    6.8160    0.0000 H   0  0  0  0  0  0  0  0  0  0  0  0
    1.4630    2.2930    0.0000 H   0  0  0  0  0  0  0  0  0  0  0  0
    1.4630    0.6730    0.0000 H   0  0  0  0  0  0  0  0  0  0  0  0
  1 16  1  0  0  0  0
  1 27  1  0  0  0  0
  2 11  1  0  0  0  0
  2 67  1  0  0  0  0
  3 29  2  0  0  0  0
  4  7  1  0  0  0  0
  4 10  1  0  0  0  0
  4 47  1  0  0  0  0
  5  6  1  0  0  0  0
  5  8  1  0  0  0  0
  5  9  1  0  0  0  0
  5 42  1  0  0  0  0
  6  7  1  0  0  0  0
  6 43  1  0  0  0  0
  6 44  1  0  0  0  0
  7 45  1  0  0  0  0
  7 46  1  0  0  0  0
  8 12  2  0  0  0  0
  8 14  1  0  0  0  0
  9 13  2  0  0  0  0
  9 15  1  0  0  0  0
 10 11  1  0  0  0  0
 10 48  1  0  0  0  0
 10 49  1  0  0  0  0
 11 16  1  0  0  0  0
 11 50  1  0  0  0  0
 12 19  1  0  0  0  0
 12 51  1  0  0  0  0
 13 20  1  0  0  0  0
 13 52  1  0  0  0  0
 14 21  2  0  0  0  0
 14 53  1  0  0  0  0
 15 22  2  0  0  0  0
 15 54  1  0  0  0  0
 16 55  1  0  0  0  0
 16 56  1  0  0  0  0
 17 18  1  0  0  0  0
 17 23  1  0  0  0  0
 17 57  1  0  0  0  0
 17 58  1  0  0  0  0
 18 24  2  0  0  0  0
 18 31  1  0  0  0  0
 19 25  2  0  0  0  0
 19 59  1  0  0  0  0
 20 26  2  0  0  0  0
 20 60  1  0  0  0  0
 21 25  1  0  0  0  0
 21 61  1  0  0  0  0
 22 26  1  0  0  0  0
 22 62  1  0  0  0  0
 23 29  1  0  0  0  0
 23 63  1  0  0  0  0
 23 64  1  0  0  0  0
 24 30  1  0  0  0  0
 24 32  1  0  0  0  0
 25 65  1  0  0  0  0
 26 66  1  0  0  0  0
 27 28  2  0  0  0  0
 27 35  1  0  0  0  0
 28 29  1  0  0  0  0
 28 36  1  0  0  0  0
 30 33  2  0  0  0  0
 30 37  1  0  0  0  0
 31 34  2  0  0  0  0
 31 68  1  0  0  0  0
 32 38  2  0  0  0  0
 32 69  1  0  0  0  0
 33 34  1  0  0  0  0
 33 70  1  0  0  0  0
 34 71  1  0  0  0  0
 35 40  2  0  0  0  0
 35 73  1  0  0  0  0
 36 41  2  0  0  0  0
 36 72  1  0  0  0  0
 37 39  2  0  0  0  0
 37 74  1  0  0  0  0
 38 39  1  0  0  0  0
 38 75  1  0  0  0  0
 39 76  1  0  0  0  0
 40 41  1  0  0  0  0
 40 78  1  0  0  0  0
 41 77  1  0  0  0  0
M  END
>  <CSID>
9975337

>  <BCPR>
-1

>  <Pgp>
1

$$$$

  MOE2013           3D

 81 86  0  0  1  0  0  0  0  0999 V2000
    1.1610   -8.6470    0.0000 C   0  0  0  0  0  0  0  0  0  0  0  0
    2.3020   -7.9830    0.0000 C   0  0  0  0  0  0  0  0  0  0  0  0
    2.3020   -6.6560    0.0000 C   0  0  0  0  0  0  0  0  0  0  0  0
    3.4630   -5.9720    0.0000 C   0  0  0  0  0  0  0  0  0  0  0  0
    4.6030   -6.6560    0.0000 C   0  0  0  0  0  0  0  0  0  0  0  0
    5.7640   -5.9720    0.0000 C   0  0  0  0  0  0  0  0  0  0  0  0
    4.6030   -7.9830    0.0000 C   0  0  0  0  0  0  0  0  0  0  0  0
    3.4630   -8.6470    0.0000 C   0  0  0  0  0  0  0  0  0  0  0  0
    1.1610   -9.9740    0.0000 O   0  0  0  0  0  0  0  0  0  0  0  0
    0.0000   -7.9830    0.0000 O   0  0  0  0  0  0  0  0  0  0  0  0
    5.7640   -4.6450    0.0000 O   0  0  0  0  0  0  0  0  0  0  0  0
    6.9050   -6.6560    0.0000 N   0  0  0  0  0  0  0  0  0  0  0  0
    1.1610   -5.9720    0.0000 N   0  0  0  0  0  0  0  0  0  0  0  0
    1.1610   -4.6450    0.0000 C   0  0  0  0  0  0  0  0  0  0  0  0
    0.0000   -3.9810    0.0000 O   0  0  0  0  0  0  0  0  0  0  0  0
    2.3020   -2.6540    0.0000 N   0  0  0  0  0  0  0  0  0  0  0  0
    2.3020   -3.9810    0.0000 C   0  0  0  0  0  0  0  0  0  0  0  0
    3.4630   -4.6450    0.0000 C   0  0  0  0  0  0  0  0  0  0  0  0
    4.6030   -3.9810    0.0000 C   0  0  0  0  0  0  0  0  0  0  0  0
    4.6030   -2.6540    0.0000 C   0  0  0  0  0  0  0  0  0  0  0  0
    5.7640   -1.9910    0.0000 C   0  0  0  0  0  0  0  0  0  0  0  0
    5.7640   -0.6640    0.0000 C   0  0  0  0  0  0  0  0  0  0  0  0
    4.6030    0.0000    0.0000 C   0  0  0  0  0  0  0  0  0  0  0  0
    3.4630   -0.6640    0.0000 C   0  0  0  0  0  0  0  0  0  0  0  0
    3.4630   -1.9910    0.0000 C   0  0  0  0  0  0  0  0  0  0  0  0
    8.0660   -5.9720    0.0000 C   0  0  0  0  0  0  0  0  0  0  0  0
    8.0660   -4.6450    0.0000 C   0  0  0  0  0  0  0  0  0  0  0  0
    9.2060   -3.9810    0.0000 C   0  0  0  0  0  0  0  0  0  0  0  0
   10.3680   -4.6450    0.0000 C   0  0  0  0  0  0  0  0  0  0  0  0
   10.3680   -5.9720    0.0000 C   0  0  0  0  0  0  0  0  0  0  0  0
    9.2060   -6.6560    0.0000 C   0  0  0  0  0  0  0  0  0  0  0  0
   11.5290   -3.9810    0.0000 C   0  0  0  0  0  0  0  0  0  0  0  0
   12.6690   -4.6450    0.0000 C   0  0  0  0  0  0  0  0  0  0  0  0
   14.9710   -4.6450    0.0000 C   0  0  0  0  0  0  0  0  0  0  0  0
   13.8300   -3.9810    0.0000 N   0  0  3  0  0  0  0  0  0  0  0  0
   13.8300   -2.6540    0.0000 C   0  0  0  0  0  0  0  0  0  0  0  0
   14.9710   -1.9910    0.0000 C   0  0  0  0  0  0  0  0  0  0  0  0
   16.1320   -2.6540    0.0000 C   0  0  0  0  0  0  0  0  0  0  0  0
   17.2720   -1.9910    0.0000 C   0  0  0  0  0  0  0  0  0  0  0  0
   18.4340   -2.6540    0.0000 C   0  0  0  0  0  0  0  0  0  0  0  0
   18.4340   -3.9810    0.0000 C   0  0  0  0  0  0  0  0  0  0  0  0
   17.2720   -4.6450    0.0000 C   0  0  0  0  0  0  0  0  0  0  0  0
   16.1320   -3.9810    0.0000 C   0  0  0  0  0  0  0  0  0  0  0  0
   19.5740   -4.6450    0.0000 O   0  0  0  0  0  0  0  0  0  0  0  0
   20.7350   -3.9810    0.0000 C   0  0  0  0  0  0  0  0  0  0  0  0
   19.5740   -1.9910    0.0000 O   0  0  0  0  0  0  0  0  0  0  0  0
   20.7350   -2.6540    0.0000 C   0  0  0  0  0  0  0  0  0  0  0  0
    3.4670   -4.8920    0.0000 H   0  0  0  0  0  0  0  0  0  0  0  0
    5.5390   -8.5210    0.0000 H   0  0  0  0  0  0  0  0  0  0  0  0
    3.4670   -9.7270    0.0000 H   0  0  0  0  0  0  0  0  0  0  0  0
   -0.7840   -8.5370    0.0000 H   0  0  0  0  0  0  0  0  0  0  0  0
    6.9010   -7.6660    0.0000 H   0  0  0  0  0  0  0  0  0  0  0  0
    0.2820   -6.4700    0.0000 H   0  0  0  0  0  0  0  0  0  0  0  0
    3.4670   -5.7250    0.0000 H   0  0  0  0  0  0  0  0  0  0  0  0
    5.5390   -4.5190    0.0000 H   0  0  0  0  0  0  0  0  0  0  0  0
    6.6980   -2.5330    0.0000 H   0  0  0  0  0  0  0  0  0  0  0  0
    6.6980   -0.1220    0.0000 H   0  0  0  0  0  0  0  0  0  0  0  0
    4.5990    1.0800    0.0000 H   0  0  0  0  0  0  0  0  0  0  0  0
    2.5270   -0.1260    0.0000 H   0  0  0  0  0  0  0  0  0  0  0  0
    7.1300   -4.1070    0.0000 H   0  0  0  0  0  0  0  0  0  0  0  0
    9.2020   -2.9010    0.0000 H   0  0  0  0  0  0  0  0  0  0  0  0
   11.3060   -6.5080    0.0000 H   0  0  0  0  0  0  0  0  0  0  0  0
    9.2010   -7.7360    0.0000 H   0  0  0  0  0  0  0  0  0  0  0  0
   11.5310   -3.3520    0.8900 H   0  0  0  0  0  0  0  0  0  0  0  0
   11.5310   -3.3520   -0.8900 H   0  0  0  0  0  0  0  0  0  0  0  0
   12.6670   -5.2740   -0.8900 H   0  0  0  0  0  0  0  0  0  0  0  0
   12.6670   -5.2740    0.8900 H   0  0  0  0  0  0  0  0  0  0  0  0
   14.9690   -5.2740   -0.8900 H   0  0  0  0  0  0  0  0  0  0  0  0
   14.9690   -5.2740    0.8900 H   0  0  0  0  0  0  0  0  0  0  0  0
   13.2850   -2.3400    0.8900 H   0  0  0  0  0  0  0  0  0  0  0  0
   13.2850   -2.3400   -0.8900 H   0  0  0  0  0  0  0  0  0  0  0  0
   14.9690   -1.3620    0.8900 H   0  0  0  0  0  0  0  0  0  0  0  0
   14.9690   -1.3620   -0.8900 H   0  0  0  0  0  0  0  0  0  0  0  0
   17.2680   -0.9110    0.0000 H   0  0  0  0  0  0  0  0  0  0  0  0
   17.2680   -5.7250    0.0000 H   0  0  0  0  0  0  0  0  0  0  0  0
   21.5610   -4.6930    0.0000 H   0  0  0  0  0  0  0  0  0  0  0  0
   20.7950   -3.3550    0.8900 H   0  0  0  0  0  0  0  0  0  0  0  0
   20.7950   -3.3550   -0.8900 H   0  0  0  0  0  0  0  0  0  0  0  0
   21.5600   -1.9420    0.0000 H   0  0  0  0  0  0  0  0  0  0  0  0
   20.7960   -3.2800   -0.8900 H   0  0  0  0  0  0  0  0  0  0  0  0
   20.7960   -3.2800    0.8900 H   0  0  0  0  0  0  0  0  0  0  0  0
  1  2  1  0  0  0  0
  1  9  2  0  0  0  0
  1 10  1  0  0  0  0
  2  3  1  0  0  0  0
  2  8  2  0  0  0  0
  3  4  2  0  0  0  0
  3 13  1  0  0  0  0
  4  5  1  0  0  0  0
  4 48  1  0  0  0  0
  5  6  1  0  0  0  0
  5  7  2  0  0  0  0
  6 11  2  0  0  0  0
  6 12  1  0  0  0  0
  7  8  1  0  0  0  0
  7 49  1  0  0  0  0
  8 50  1  0  0  0  0
 10 51  1  0  0  0  0
 12 26  1  0  0  0  0
 12 52  1  0  0  0  0
 13 14  1  0  0  0  0
 13 53  1  0  0  0  0
 14 15  2  0  0  0  0
 14 17  1  0  0  0  0
 16 17  1  0  0  0  0
 16 25  2  0  0  0  0
 17 18  2  0  0  0  0
 18 19  1  0  0  0  0
 18 54  1  0  0  0  0
 19 20  2  0  0  0  0
 19 55  1  0  0  0  0
 20 21  1  0  0  0  0
 20 25  1  0  0  0  0
 21 22  2  0  0  0  0
 21 56  1  0  0  0  0
 22 23  1  0  0  0  0
 22 57  1  0  0  0  0
 23 24  2  0  0  0  0
 23 58  1  0  0  0  0
 24 25  1  0  0  0  0
 24 59  1  0  0  0  0
 26 27  1  0  0  0  0
 26 31  2  0  0  0  0
 27 28  2  0  0  0  0
 27 60  1  0  0  0  0
 28 29  1  0  0  0  0
 28 61  1  0  0  0  0
 29 30  2  0  0  0  0
 29 32  1  0  0  0  0
 30 31  1  0  0  0  0
 30 62  1  0  0  0  0
 31 63  1  0  0  0  0
 32 33  1  0  0  0  0
 32 64  1  0  0  0  0
 32 65  1  0  0  0  0
 33 35  1  0  0  0  0
 33 66  1  0  0  0  0
 33 67  1  0  0  0  0
 34 35  1  0  0  0  0
 34 43  1  0  0  0  0
 34 68  1  0  0  0  0
 34 69  1  0  0  0  0
 35 36  1  0  0  0  0
 36 37  1  0  0  0  0
 36 70  1  0  0  0  0
 36 71  1  0  0  0  0
 37 38  1  0  0  0  0
 37 72  1  0  0  0  0
 37 73  1  0  0  0  0
 38 39  1  0  0  0  0
 38 43  2  0  0  0  0
 39 40  2  0  0  0  0
 39 74  1  0  0  0  0
 40 41  1  0  0  0  0
 40 46  1  0  0  0  0
 41 42  2  0  0  0  0
 41 44  1  0  0  0  0
 42 43  1  0  0  0  0
 42 75  1  0  0  0  0
 44 45  1  0  0  0  0
 45 76  1  0  0  0  0
 45 77  1  0  0  0  0
 45 78  1  0  0  0  0
 46 47  1  0  0  0  0
 47 79  1  0  0  0  0
 47 80  1  0  0  0  0
 47 81  1  0  0  0  0
M  END
>  <CSID>
26341217

>  <BCPR>
1

>  <Pgp>
-1

$$$$

  MOE2013           3D

103105  0  0  1  0  0  0  0  0999 V2000
    0.0000   -8.2560    0.0000 C   0  0  0  0  0  0  0  0  0  0  0  0
    1.1570   -8.9030    0.0000 O   0  0  0  0  0  0  0  0  0  0  0  0
    2.3140   -8.2560    0.0000 C   0  0  0  0  0  0  0  0  0  0  0  0
    2.3140   -6.9220    0.0000 O   0  0  0  0  0  0  0  0  0  0  0  0
    3.4510   -8.9030    0.0000 N   0  0  0  0  0  0  0  0  0  0  0  0
    4.6080   -8.2560    0.0000 C   0  0  1  0  0  0  0  0  0  0  0  0
    4.6080   -6.9220    0.0000 C   0  0  0  0  0  0  0  0  0  0  0  0
    3.4510   -6.2550    0.0000 C   0  0  0  0  0  0  0  0  0  0  0  0
    5.7650   -6.2550    0.0000 C   0  0  0  0  0  0  0  0  0  0  0  0
    4.6080   -5.5890    0.0000 C   0  0  0  0  0  0  0  0  0  0  0  0
    5.7650   -8.9030    0.0000 C   0  0  0  0  0  0  0  0  0  0  0  0
    5.7650  -10.2360    0.0000 O   0  0  0  0  0  0  0  0  0  0  0  0
    6.9220   -8.2560    0.0000 N   0  0  0  0  0  0  0  0  0  0  0  0
    8.0790   -8.9030    0.0000 C   0  0  1  0  0  0  0  0  0  0  0  0
    8.0790  -10.2360    0.0000 C   0  0  0  0  0  0  0  0  0  0  0  0
    6.9220  -10.9030    0.0000 C   0  0  0  0  0  0  0  0  0  0  0  0
    7.5890  -12.0600    0.0000 C   0  0  0  0  0  0  0  0  0  0  0  0
    5.5890  -10.9030    0.0000 C   0  0  0  0  0  0  0  0  0  0  0  0
    4.9220  -12.0600    0.0000 C   0  0  0  0  0  0  0  0  0  0  0  0
    5.5890  -13.2170    0.0000 C   0  0  0  0  0  0  0  0  0  0  0  0
    6.9220  -13.2170    0.0000 C   0  0  0  0  0  0  0  0  0  0  0  0
    9.2360   -8.2560    0.0000 C   0  0  1  0  0  0  0  0  0  0  0  0
    9.2360   -6.9220    0.0000 O   0  0  0  0  0  0  0  0  0  0  0  0
   10.3730   -8.9030    0.0000 C   0  0  0  0  0  0  0  0  0  0  0  0
   11.5300   -8.2560    0.0000 N   0  0  3  0  0  0  0  0  0  0  0  0
   11.5300   -6.9220    0.0000 C   0  0  0  0  0  0  0  0  0  0  0  0
   12.1970   -5.7650    0.0000 C   0  0  0  0  0  0  0  0  0  0  0  0
   14.1970   -4.6080    0.0000 C   0  0  0  0  0  0  0  0  0  0  0  0
   13.5300   -3.4510    0.0000 C   0  0  0  0  0  0  0  0  0  0  0  0
   12.1970   -3.4510    0.0000 C   0  0  0  0  0  0  0  0  0  0  0  0
   11.5300   -4.6080    0.0000 C   0  0  0  0  0  0  0  0  0  0  0  0
   13.5300   -5.7650    0.0000 C   0  0  0  0  0  0  0  0  0  0  0  0
   14.1970   -2.2940    0.0000 C   0  0  0  0  0  0  0  0  0  0  0  0
   16.1970   -1.1370    0.0000 C   0  0  0  0  0  0  0  0  0  0  0  0
   15.5310    0.0000    0.0000 C   0  0  0  0  0  0  0  0  0  0  0  0
   14.1970    0.0000    0.0000 C   0  0  0  0  0  0  0  0  0  0  0  0
   15.5310   -2.2940    0.0000 C   0  0  0  0  0  0  0  0  0  0  0  0
   13.5300   -1.1370    0.0000 N   0  0  0  0  0  0  0  0  0  0  0  0
   12.6870   -8.9030    0.0000 N   0  0  0  0  0  0  0  0  0  0  0  0
   13.8440   -8.2560    0.0000 C   0  0  0  0  0  0  0  0  0  0  0  0
   13.8440   -6.9220    0.0000 O   0  0  0  0  0  0  0  0  0  0  0  0
   15.0010   -8.9030    0.0000 C   0  0  2  0  0  0  0  0  0  0  0  0
   17.2960   -8.9030    0.0000 C   0  0  0  0  0  0  0  0  0  0  0  0
   15.0010  -10.2360    0.0000 C   0  0  0  0  0  0  0  0  0  0  0  0
   13.8440  -10.9030    0.0000 C   0  0  0  0  0  0  0  0  0  0  0  0
   16.1580  -10.9030    0.0000 C   0  0  0  0  0  0  0  0  0  0  0  0
   15.0010  -11.5700    0.0000 C   0  0  0  0  0  0  0  0  0  0  0  0
   16.1580   -8.2560    0.0000 N   0  0  0  0  0  0  0  0  0  0  0  0
   17.2960  -10.2360    0.0000 O   0  0  0  0  0  0  0  0  0  0  0  0
   18.4520   -8.2560    0.0000 O   0  0  0  0  0  0  0  0  0  0  0  0
   19.6090   -8.9030    0.0000 C   0  0  0  0  0  0  0  0  0  0  0  0
   -0.8190   -8.9760    0.0000 H   0  0  0  0  0  0  0  0  0  0  0  0
   -0.0660   -7.6300   -0.8900 H   0  0  0  0  0  0  0  0  0  0  0  0
   -0.0660   -7.6300    0.8900 H   0  0  0  0  0  0  0  0  0  0  0  0
    3.4470   -9.9130    0.0000 H   0  0  0  0  0  0  0  0  0  0  0  0
    4.6080   -8.2560   -1.0900 H   0  0  0  0  0  0  0  0  0  0  0  0
    3.6500   -5.1830    0.0000 H   0  0  0  0  0  0  0  0  0  0  0  0
    2.8800   -6.5190    0.8900 H   0  0  0  0  0  0  0  0  0  0  0  0
    2.8800   -6.5190   -0.8900 H   0  0  0  0  0  0  0  0  0  0  0  0
    5.5660   -5.1830    0.0000 H   0  0  0  0  0  0  0  0  0  0  0  0
    6.3360   -6.5190   -0.8900 H   0  0  0  0  0  0  0  0  0  0  0  0
    6.3360   -6.5190    0.8900 H   0  0  0  0  0  0  0  0  0  0  0  0
    5.3350   -5.2260    0.7270 H   0  0  0  0  0  0  0  0  0  0  0  0
    3.6150   -5.2260    0.2660 H   0  0  0  0  0  0  0  0  0  0  0  0
    4.8740   -5.2260   -0.9930 H   0  0  0  0  0  0  0  0  0  0  0  0
    6.9220   -7.2460    0.0000 H   0  0  0  0  0  0  0  0  0  0  0  0
    8.0790   -8.9030    1.0900 H   0  0  0  0  0  0  0  0  0  0  0  0
    8.6240  -10.5510   -0.8900 H   0  0  0  0  0  0  0  0  0  0  0  0
    8.6240  -10.5510    0.8900 H   0  0  0  0  0  0  0  0  0  0  0  0
    8.6690  -12.0600    0.0000 H   0  0  0  0  0  0  0  0  0  0  0  0
    5.0490   -9.9680    0.0000 H   0  0  0  0  0  0  0  0  0  0  0  0
    3.8420  -12.0600    0.0000 H   0  0  0  0  0  0  0  0  0  0  0  0
    5.0490  -14.1520    0.0000 H   0  0  0  0  0  0  0  0  0  0  0  0
    7.4620  -14.1520    0.0000 H   0  0  0  0  0  0  0  0  0  0  0  0
    9.2360   -8.2560   -1.0900 H   0  0  0  0  0  0  0  0  0  0  0  0
    9.2360   -6.6320    0.9150 H   0  0  0  0  0  0  0  0  0  0  0  0
   10.3710   -9.5320   -0.8900 H   0  0  0  0  0  0  0  0  0  0  0  0
   10.3710   -9.5320    0.8900 H   0  0  0  0  0  0  0  0  0  0  0  0
   10.9220   -6.7590   -0.8900 H   0  0  0  0  0  0  0  0  0  0  0  0
   10.9220   -6.7590    0.8900 H   0  0  0  0  0  0  0  0  0  0  0  0
   15.2770   -4.6080    0.0000 H   0  0  0  0  0  0  0  0  0  0  0  0
   11.6570   -2.5160    0.0000 H   0  0  0  0  0  0  0  0  0  0  0  0
   10.4500   -4.6080    0.0000 H   0  0  0  0  0  0  0  0  0  0  0  0
   14.0700   -6.7000    0.0000 H   0  0  0  0  0  0  0  0  0  0  0  0
   17.2770   -1.1330    0.0000 H   0  0  0  0  0  0  0  0  0  0  0  0
   16.0680    0.9370    0.0000 H   0  0  0  0  0  0  0  0  0  0  0  0
   13.6600    0.9370    0.0000 H   0  0  0  0  0  0  0  0  0  0  0  0
   16.0720   -3.2290    0.0000 H   0  0  0  0  0  0  0  0  0  0  0  0
   12.6870   -9.9130    0.0000 H   0  0  0  0  0  0  0  0  0  0  0  0
   15.0010   -8.9030   -1.0900 H   0  0  0  0  0  0  0  0  0  0  0  0
   14.0430  -11.9750    0.0000 H   0  0  0  0  0  0  0  0  0  0  0  0
   13.2730  -10.6390   -0.8900 H   0  0  0  0  0  0  0  0  0  0  0  0
   13.2730  -10.6390    0.8900 H   0  0  0  0  0  0  0  0  0  0  0  0
   15.9590  -11.9750    0.0000 H   0  0  0  0  0  0  0  0  0  0  0  0
   16.7290  -10.6390    0.8900 H   0  0  0  0  0  0  0  0  0  0  0  0
   16.7290  -10.6390   -0.8900 H   0  0  0  0  0  0  0  0  0  0  0  0
   15.7280  -11.9330    0.7270 H   0  0  0  0  0  0  0  0  0  0  0  0
   15.2670  -11.9330   -0.9930 H   0  0  0  0  0  0  0  0  0  0  0  0
   14.0080  -11.9330    0.2660 H   0  0  0  0  0  0  0  0  0  0  0  0
   16.1620   -7.2460    0.0000 H   0  0  0  0  0  0  0  0  0  0  0  0
   20.4280   -8.1830    0.0000 H   0  0  0  0  0  0  0  0  0  0  0  0
   19.6750   -9.5290   -0.8900 H   0  0  0  0  0  0  0  0  0  0  0  0
   19.6750   -9.5290    0.8900 H   0  0  0  0  0  0  0  0  0  0  0  0
  1  2  1  0  0  0  0
  1 52  1  0  0  0  0
  1 53  1  0  0  0  0
  1 54  1  0  0  0  0
  2  3  1  0  0  0  0
  3  4  2  0  0  0  0
  3  5  1  0  0  0  0
  5  6  1  0  0  0  0
  5 55  1  0  0  0  0
  6  7  1  0  0  0  0
  6 11  1  0  0  0  0
  6 56  1  0  0  0  0
  7  8  1  0  0  0  0
  7  9  1  0  0  0  0
  7 10  1  0  0  0  0
  8 57  1  0  0  0  0
  8 58  1  0  0  0  0
  8 59  1  0  0  0  0
  9 60  1  0  0  0  0
  9 61  1  0  0  0  0
  9 62  1  0  0  0  0
 10 63  1  0  0  0  0
 10 64  1  0  0  0  0
 10 65  1  0  0  0  0
 11 12  2  0  0  0  0
 11 13  1  0  0  0  0
 13 14  1  0  0  0  0
 13 66  1  0  0  0  0
 14 15  1  0  0  0  0
 14 22  1  0  0  0  0
 14 67  1  0  0  0  0
 15 16  1  0  0  0  0
 15 68  1  0  0  0  0
 15 69  1  0  0  0  0
 16 17  2  0  0  0  0
 16 18  1  0  0  0  0
 17 21  1  0  0  0  0
 17 70  1  0  0  0  0
 18 19  2  0  0  0  0
 18 71  1  0  0  0  0
 19 20  1  0  0  0  0
 19 72  1  0  0  0  0
 20 21  2  0  0  0  0
 20 73  1  0  0  0  0
 21 74  1  0  0  0  0
 22 23  1  0  0  0  0
 22 24  1  0  0  0  0
 22 75  1  0  0  0  0
 23 76  1  0  0  0  0
 24 25  1  0  0  0  0
 24 77  1  0  0  0  0
 24 78  1  0  0  0  0
 25 26  1  0  0  0  0
 25 39  1  0  0  0  0
 26 27  1  0  0  0  0
 26 79  1  0  0  0  0
 26 80  1  0  0  0  0
 27 31  1  0  0  0  0
 27 32  2  0  0  0  0
 28 29  2  0  0  0  0
 28 32  1  0  0  0  0
 28 81  1  0  0  0  0
 29 30  1  0  0  0  0
 29 33  1  0  0  0  0
 30 31  2  0  0  0  0
 30 82  1  0  0  0  0
 31 83  1  0  0  0  0
 32 84  1  0  0  0  0
 33 37  2  0  0  0  0
 33 38  1  0  0  0  0
 34 35  2  0  0  0  0
 34 37  1  0  0  0  0
 34 85  1  0  0  0  0
 35 36  1  0  0  0  0
 35 86  1  0  0  0  0
 36 38  2  0  0  0  0
 36 87  1  0  0  0  0
 37 88  1  0  0  0  0
 39 40  1  0  0  0  0
 39 89  1  0  0  0  0
 40 41  2  0  0  0  0
 40 42  1  0  0  0  0
 42 44  1  0  0  0  0
 42 48  1  0  0  0  0
 42 90  1  0  0  0  0
 43 48  1  0  0  0  0
 43 49  2  0  0  0  0
 43 50  1  0  0  0  0
 44 45  1  0  0  0  0
 44 46  1  0  0  0  0
 44 47  1  0  0  0  0
 45 91  1  0  0  0  0
 45 92  1  0  0  0  0
 45 93  1  0  0  0  0
 46 94  1  0  0  0  0
 46 95  1  0  0  0  0
 46 96  1  0  0  0  0
 47 97  1  0  0  0  0
 47 98  1  0  0  0  0
 47 99  1  0  0  0  0
 48100  1  0  0  0  0
 50 51  1  0  0  0  0
 51101  1  0  0  0  0
 51102  1  0  0  0  0
 51103  1  0  0  0  0
M  END
>  <CSID>
130642

>  <BCPR>
0

>  <Pgp>
0

$$$$

  MOE2013           3D

 60 65  0  0  0  0  0  0  0  0999 V2000
    0.8930   -8.0940    0.0000 O   0  0  0  0  0  0  0  0  0  0  0  0
    3.2580    0.0000    0.0000 O   0  0  0  0  0  0  0  0  0  0  0  0
    5.5540   -6.6440    0.0000 N   0  0  0  0  0  0  0  0  0  0  0  0
    6.8300   -6.2380    0.0000 N   0  0  0  0  0  0  0  0  0  0  0  0
    4.4060   -4.6500    0.0000 N   0  0  0  0  0  0  0  0  0  0  0  0
    4.4060   -8.6390    0.0000 N   0  0  0  0  0  0  0  0  0  0  0  0
    5.5540    0.0000    0.0000 N   0  0  0  0  0  0  0  0  0  0  0  0
    4.4060   -5.9830    0.0000 C   0  0  0  0  0  0  0  0  0  0  0  0
    5.5540   -7.9780    0.0000 C   0  0  0  0  0  0  0  0  0  0  0  0
    7.6070   -7.3050    0.0000 C   0  0  0  0  0  0  0  0  0  0  0  0
    3.2580   -7.9780    0.0000 C   0  0  0  0  0  0  0  0  0  0  0  0
    3.2580   -6.6440    0.0000 C   0  0  0  0  0  0  0  0  0  0  0  0
    6.8300   -8.3840    0.0000 C   0  0  0  0  0  0  0  0  0  0  0  0
    2.1100   -8.6390    0.0000 C   0  0  0  0  0  0  0  0  0  0  0  0
    8.9290   -7.3050    0.0000 C   0  0  0  0  0  0  0  0  0  0  0  0
    5.5540   -3.9890    0.0000 C   0  0  0  0  0  0  0  0  0  0  0  0
[truncated: 12,187,848 more chars]
