# Supplementary material for: Selectivity profiling of BCRP versus P-gp inhibition: from automated collection of polypharmacology data to multi-label learning
Source: J Cheminform. 2016 Feb 4;8:7. doi: 10.1186/s13321-016-0121-y (PMC4743411; doi:10.1186/s13321-016-0121-y)
Supplement: Supplementary file 4 — 10.1186/s13321-016-0121-y The python script to compare binary relevance with chains of classifiers. [file 13321_2016_121_MOESM4_ESM.py]

"""
Implements the idea of Jesse Read's article for QSAR-like datasets (i.e. with potentially missing values)
Data format: sdf file with a unique molecule identifier and several labels (i.e. protein targets) encoded in a binary way. Missing values in the labels should be explicitely encoded by '-1'
Currently, logistic regression with automatic parameter selection will be run for each classifier. The features used are rdkit Morgan fingerprints.
Validation: the chains are built within a CV to evaluate the whole chain. Individual classifiers of the chain are not validated.
Requirements: recent version of rdkit, scikit-learn, pandas, numpy
"""
from __future__ import division
from copy import copy
from collections import defaultdict
from itertools import product
from rdkit.Chem import AllChem
import numpy as np
import pandas as pd
from sklearn.ensemble.forest import RandomForestClassifier
from sklearn.svm import SVC
from sklearn.grid_search import GridSearchCV
from sklearn.linear_model import LogisticRegression
from sklearn.metrics import accuracy_score, matthews_corrcoef, roc_auc_score


##########################   PATHS to the dataset: TO CUSTOMIZE ###############################
ALL_DATA = '/home/floriane/Projects/thesis-flo/experiments/Pgp-BCRP-BSEP_profiling/CHEMBL20_data_2/sparse_dataset.sdf'
################################################################################################


def read_dataset(sdf, molidentifier='Name', missing=-1):
    """
    Parameters:
    - sdf: path to the training data
    - molidentifier: name of the property that contains the molid
    - missing: how a missing label is encoded
    NB: the sdf cannot contain any property that is not a molid or a label
    Returns:
    a list of rdkit molecules, a list of molis, a pandas dataframe of labels with missing values encoded as np.nan
    """
    mols = []
    molids = []
    labels = defaultdict(list)
    for mol in AllChem.SDMolSupplier(sdf):
        if mol is not None:
            mols.append(mol)
            molids.append(mol.GetProp(molidentifier))
            all_props = mol.GetPropNames()
            [labels[prop].append(mol.GetProp(prop)) for prop in all_props if prop != molidentifier]
    labels = pd.DataFrame(labels).astype(float)
    labels[labels == missing] = np.nan
    return mols, molids, labels


def compute_fpts(mols, radius=4, folding_size=1024):
    """
    For ECFP8, insert radius=4
    Given a list of rdkit molecules, returns an array of Morgan fingerprints folded to the required folding size
    and having the required radius.
    """
    X = []
    for mol in mols:
        ecfp = AllChem.GetMorganFingerprintAsBitVect(mol, radius, nBits=folding_size)
        ecfp_bits = [int(ecfp.GetBit(i)) for i in range(ecfp.GetNumBits())]
        X.append(ecfp_bits)
    return np.array(X)


def cv_splits(num_points, num_folds, seed=None):
    """
    Parameters:
      - num_points: the number of elements to split
      - num_folds: the number of splits
      - rng: an instance of a python/numpy random number generator

    Returns a function that maps a fold index (from 0 to num_folds-1) to the indices of its train/test instances.
    """
    rng = np.random.RandomState(seed)
    permutation = rng.permutation(num_points)
    folds = [permutation[base::num_folds] for base in range(num_folds)]
    seed = rng.randint(1024 * 1024 * 1024)

    def cver(fold):
        if fold >= num_folds:
            raise Exception('There are not so many folds (requested fold %d for a cross-val of %d folds)' %
                            (fold, num_folds))
        rng_cver = np.random.RandomState(seed)
        # Now select and permute test indices
        test_indices = folds[fold][rng_cver.permutation(len(folds[fold]))]
        train_indices = [train_i for train_i in rng_cver.permutation(num_points) if train_i not in test_indices]
        test_indices = [test_i for test_i in test_indices]
        return train_indices, test_indices

    return cver


def evaluate_leaning_macro(Ytrue, Yhat):
    """
    We need to take into account that Ytrue can contain Nans. Macro means we get the values for each label and then
    average a posteriori
    Returns: macro-averaged accuracy, macro-averaged MCC, macro-averaged AUC
    """
    num_examples, num_classes = Yhat.shape

    accuracies = []
    mccs = []
    rocs = []
    for i in range(num_classes):
        yhat = Yhat[:, i]
        ytrue = Ytrue[:, i]
        yhat = yhat[~np.isnan(ytrue)]
        ytrue = ytrue[~np.isnan(ytrue)]
        yhat = (yhat >= 0.5).astype(float)
        accuracies.append(accuracy_score(ytrue, yhat))
        mccs.append(matthews_corrcoef(ytrue, yhat))
        rocs.append(roc_auc_score(ytrue, yhat))

    return np.mean(np.array(accuracies)), np.mean(np.array(mccs)), np.mean(np.array(rocs))


class ChainOfClassifiers(object):

    def __init__(self, models=None, seed=0, resubstitute=True, labels_permutation=None):
        super(ChainOfClassifiers, self).__init__()

        self.models = models
        self.seed = seed

        self.labels_permutation = labels_permutation
        self._actual_perm = None  # in case we get it randomly
        self.trained_models = None

        self.resubstitute = resubstitute

    def fit(self, X, Y):
        """
        X is the matrix of fingerprints, dimension num_compounds x folding_size
        Y is the matrix of labels, dimension num_compounds x num_labels
        """

        num_compounds, num_labels = Y.shape
        trained_models = []
        # shuffle labels and their corresponding models
        if self.labels_permutation is None:
            self._actual_perm = np.random.RandomState(self.seed).permutation(num_labels)
        else:
            self._actual_perm = self.labels_permutation
        models = self.models
        if models is None:
            models = [None] * num_labels
        models = [models[p] for p in self._actual_perm]

        for label in self._actual_perm:

            ytrain = Y[:, label]
            Xtrain = X[~np.isnan(ytrain), :]
            ytrain = ytrain[~np.isnan(ytrain)]

            model = models[label]

            if model is None:
                model = LogisticRegression()

            full_model = copy(model)
            full_model.fit(Xtrain, ytrain)
            trained_models.append(full_model)
            if self.resubstitute:
                # extend X with the prediction for the label we just modeled
                new_col = np.array(full_model.predict_proba(X)[:, 1])
            else:
                known = np.where(~np.isnan(Y[:, label]))[0]
                unknown = np.where(np.isnan(Y[:, label]))[0]
                _, scores, _, _ = cross_validate_binary(model, Xtrain, ytrain)
                uscores = full_model.predict_proba(X[unknown])[:, 1]
                new_col = np.empty(len(X))
                new_col[known] = scores[0]
                new_col[unknown] = uscores

            X = np.hstack((X, new_col.reshape((-1, 1))))

        self.trained_models = trained_models
        return self

    def predict_proba(self, X):
        """
        Given X a matrix num_example x num-feats of new examples to predict,
        returns an array of predictions num_example x num_labels in the original order of labels
        """
        def ppone(x):
            predictions = np.empty(len(self._actual_perm))
            for p, model in zip(self._actual_perm, self.trained_models):
                yhat = model.predict_proba(x)[0][1]
                predictions[p] = yhat
                x = np.append(x, yhat)
            return predictions
        if X.ndim == 1:
            X = [X]
        return np.array(map(ppone, X))


class BinaryRelevanceModel(object):
    def __init__(self, models=None, seed=0):
        super(BinaryRelevanceModel, self).__init__()
        self.models = models
        self.seed = seed
        self.trained_models = None

    def fit(self, X, Y):
        """
        X is the matrix of fingerprints, dimension num_compounds x folding_size
        Y is the matrix of labels, dimension num_compounds x num_labels
        """
        num_compounds, num_labels = Y.shape
        trained_models = []
        models = self.models
        if models is None:
            models = [None] * num_labels
        # iterate over the labels
        for i in range(num_labels):
            y = Y[:, i]
            # Remove missing values for that particular label
            Xtrain = X[~np.isnan(y), :]
            ytrain = y[~np.isnan(y)]

            model = models[i]
            if model is None:
                model = LogisticRegression()

            full_model = copy(model)
            full_model.fit(Xtrain, ytrain)
            trained_models.append(full_model)
        self.trained_models = trained_models
        return self

    def predict_proba(self, X):
        """
        Given x a new compound, and the list of sequentially trained classifiers, returns a list of predictions
        sorted the same way as the classifier chain
        """
        def ppone(x):
            predictions = []
            for classifier in self.trained_models:
                yhat = classifier.predict_proba(x)[0][1]
                predictions.append(yhat)
            return predictions
        if X.ndim == 1:
            X = [X]
        return np.array(map(ppone, X))


class EnsembleOfChains(object):

    def __init__(self, models=None, label_permutations=None, resubstitutes=None, seed=0):
        super(EnsembleOfChains, self).__init__()
        self.models = models
        self.seed = seed
        self.chains = label_permutations
        self.resubstitutes = resubstitutes

        # self.chains = [(0, 1), (1, 0)]
        # self.resubstitutes = [True, False]
        self.trained_chains = []

    def fit(self, X, Y):
        ne, nl = Y.shape
        trained_chains = []
        models = self.models
        label_permutations = self.chains
        resubstitutes = self.resubstitutes

        # set default models
        if models is None:
            models = [[LogisticRegression(), LogisticRegression()],
                      [RandomForestClassifier(n_estimators=200), RandomForestClassifier(n_estimators=200)]]
        # set default label permutations
        if label_permutations is None:
            label_permutations = [np.random.RandomState(seed).permutation(nl) for seed in range(self.seed, 10, 1)]
        # set default resubstitutions
        if resubstitutes is None:
            resubstitutes = [True, False]

        for i, (models, permutation, resubstitute) in enumerate(product(models, label_permutations, resubstitutes)):
            print i, models[0].__class__.__name__, permutation, resubstitute
            model = ChainOfClassifiers(models=models, labels_permutation=permutation)
            model.fit(X, Y)
            trained_chains.append(model)
        self.trained_chains = trained_chains

    def predict_proba(self, X):
        res = self.trained_chains[0].predict_proba(X)
        for j, individual_chain in enumerate(self.trained_chains[1:]):
            print j, individual_chain.models[0].__class__.__name__
            res += individual_chain.predict_proba(X)
        return res / len(self.trained_chains)


def cross_validate_multilabel(model, X, Y, num_folds=10, seed=0):
    """
    Parameters:
    - model: an untrained instance of ChainOfClassifiers
    - X: the features matrix num_examples x num_features
    - Y: the labels matrix num_examples x num_labels
    - num_folds: number of folds for the cross-validation
    - seed: random seed for the cross-validation

    Return:
    - fold_models: the ChainOfClassifiers trained in each fold
    - scores: a matrix of predictions num_examples x num_labels in the original order of X, with the scores at
    cross-validation time for each example
    - fold_test_indices: a list of list of indices of examples in test for each fold
    - fold_train_indices: a list of list of indices of examples in train for each fold
    """
    # sizes
    ne = len(X)
    nl = Y.shape[1]

    # folds
    cv_folds = cv_splits(ne, num_folds, seed=seed)

    # returns
    fold_train_indices = []
    fold_test_indices = []
    fold_models = []
    scores = np.empty((ne, nl))

    for fold in range(num_folds):
        print('Fold %d' % fold)
        train_indices, test_indices = cv_folds(fold)
        Xtrain = X[train_indices]
        Ytrain = Y[train_indices]
        Xtest = X[test_indices]
        fold_model = copy(model)
        fold_model.fit(Xtrain, Ytrain)
        predictions = fold_model.predict_proba(Xtest)
        fold_models.append(fold_model)
        fold_train_indices.append(train_indices)
        fold_test_indices.append(test_indices)
        scores[test_indices, :] = predictions

    return fold_models, scores, fold_test_indices, fold_train_indices


def cross_validate_binary(model, X, Y, num_folds=10, seed=0):
    """
    Parameters:
    - model: an untrained scikit-learn model
    - X: the features matrix num_examples x num_features
    - Y: the labels matrix num_examples x num_labels
    - num_folds: number of folds for the cross-validation
    - seed: random seed for the cross-validation

    Return:
    - fold_models: the ChainOfClassifiers trained in each fold
    - scores: a matrix of predictions num_examples x num_labels in the original order of X, with the scores at
    cross-validation time for each example
    - fold_test_indices: a list of list of indices of examples in test for each fold
    - fold_train_indices: a list of list of indices of examples in train for each fold
    """

    # sizes
    ne = len(X)

    # folds
    cv_folds = cv_splits(ne, num_folds, seed=seed)

    # returns
    fold_train_indices = []
    fold_test_indices = []
    fold_models = []
    scores = np.empty(ne)

    for fold in range(num_folds):
        train_indices, test_indices = cv_folds(fold)
        Xtrain = X[train_indices]
        Ytrain = Y[train_indices]
        Xtest = X[test_indices]
        fold_model = copy(model)
        fold_model.fit(Xtrain, Ytrain)
        predictions = fold_model.predict_proba(Xtest)[:, 1]
        fold_models.append(fold_model)
        fold_train_indices.append(train_indices)
        fold_test_indices.append(test_indices)
        scores[test_indices] = predictions

    return fold_models, scores, fold_test_indices, fold_train_indices


def main(sdf, molid, models=None, num_folds=10, radius=4, size=1024, seed=0, missing=-1, chain=True):
    """
    Parameters:
    - sdf: path to the file with the compounds of the training set, with one molid property and the rest of the
    properties correspond to label annotations
    - molid: name of the molid property in sdf
    - models: list of n scikit-learn models to be trained on the n labels OR an EnsembleOfChains
    - num_folds: number of folds for the cross-validation
    - radius: radius of the ECFP fingerprint
    - size: bit length of the folded ECFP fingerprint
    - seed: random seed for the cross-validation
    - missing: how missing values in the label annotations are encoded

    Returns:
    A table showing macro-averaged accuracy, MCC and AUC, standard deviation (and more features) from cross-validation
    """

    print '1. Reading data...'
    mols, molids, Y = read_dataset(sdf, molid, missing=missing)
    Y = Y.values
    print '2. Computing fingerprints...'
    X = compute_fpts(mols, radius=radius, folding_size=size)
    print '3. Initialize the classifier...'
    if chain:
        model = ChainOfClassifiers(models=models, seed=seed, resubstitute=True)
    else:
        model = BinaryRelevanceModel(models=models, seed=seed)
    print '4. Cross-validate chain'
    _, Yhat, test_indices, train_indices = cross_validate_multilabel(model, X, Y, num_folds=num_folds, seed=seed)

    cvs = []
    for ti in test_indices:
        cvs.append(evaluate_leaning_macro(Y[ti, :], Yhat[ti, :]))
    res = pd.DataFrame(np.array(cvs), columns=['acc', 'mcc', 'auc'])
    print res.mean(axis=0).values
    return res.mean(axis=0).values


def reproduce_paper_results():
    """
    Function to run in order to reproduce the results table in the paper.
    ALL_DATA must be set to the path to the corresponding sdf files.
    This function is an example on how to set up, train and validate either Chains of Classifiers or Binary Relevance     classifiers
    """

    result_table = {}
    models = [[LogisticRegression(), LogisticRegression()],
              [RandomForestClassifier(n_estimators=100, random_state=0), RandomForestClassifier(n_estimators=100, random_state=0)],
              [SVC(kernel='poly', degree=2, probability=True, random_state=0), SVC(kernel='poly', degree=2, probability=True, random_state=0)]]

    chain = [True, False]
    validation = ['cv']

    for model, multilabel_method, valid in product(models, chain, validation):
        print model[0].__class__.__name__, multilabel_method, valid
        result_table['%s_%s_%s' % (model[0].__class__.__name__, str(multilabel_method), valid)] = \
            main(ALL_DATA, 'CSID', models=model, chain=multilabel_method)
    result_table = pd.DataFrame.from_dict(result_table)
    result_table.index = ['Accuracy', 'MCC', 'AUC']
    print result_table
    return result_table


if __name__ == '__main__':
    reproduce_paper_results()
